# Supplementary material for: Host Transcript Accumulation during Lytic KSHV Infection Reveals Several Classes of Host Responses
Source: PLoS One. 2007 Aug 29;2(8):e811. doi: 10.1371/journal.pone.0000811 (PMC1950738; doi:10.1371/journal.pone.0000811)
Supplement: Table S1 — Pre-clustering file of microarray data presented in Figure 1. (2.32 MB TDS) [file pone.0000811.s003.tds]

CLID	NAME	GWEIGHT	sc022206_shutoff_batch_1-K/-R 0hr - A	sc022206_shutoff_batch_1-K/-R 0hr - B	sc022206_shutoff_batch_1-K/+R 4hr	sc022206_shutoff_batch_1-K/+R 13hr	sc022206_shutoff_batch_1-K/+R 24hr	sc022206_shutoff_batch_1-K/+R 37hr	sc022206_shutoff_batch_1-K/+R 48hr	_	sc022206_shutoff_batch_1+K/+R 0hr - A	sc022206_shutoff_batch_1+K/+R 0hr - B	sc022206_shutoff_batch_1+K/+R 0hr - C	sc022206_shutoff_batch_1+K/+R 1.5hr	sc022206_shutoff_batch_1+K/+R 4hr	sc022206_shutoff_batch_1+K/+R 13hr	sc022206_shutoff_batch_1+K/+R 24hr	sc022206_shutoff_batch_1+K/+R 37hr	sc022206_shutoff_batch_1+K/+R 48hr
EWEIGHT			1	1	1	1	1	1	1	0	1	1	1	1	1	1	1	1	1
A_24_P49533	FLJ13456 || Hypothetical protein FLJ13456 || Hs.476280 || 1161430	1	-0.803553	0.803553	-1.08641	-1.126723	-0.891263	-0.800172	-0.861582		-0.861944	-0.863434	-0.573635	-0.955516	-1.577589	-1.645385
A_23_P139104	|| || || 1156257	1	-1.208553	1.208553	-1.44141	-0.731723	-1.356263	-1.265172	-0.886582		-0.936944	-1.138434	-0.598635	-1.030516	-0.832589	-1.140385	-1.364616	-1.631355	-1.49254
A_32_P195401	ALS2CR13 || Amyotrophic lateral sclerosis 2 (juvenile) chromosome region, candidate 13 || Hs.471130 || 1177795	1	-1.333553	1.333553	-1.38641		-1.691263	-1.630172	-1.291582		-1.091944	-0.993434	-0.873635	-1.095516		-0.505385	-0.959616	-0.836355	-1.65754
A_23_P251767	BANP || BTG3 associated nuclear protein || Hs.461705 || 1171977	1	-0.253553	0.253553	-0.83641	-0.036723	-0.871263	-0.540172	-0.821582		-0.231944	-1.033434	-0.463635	-1.205516	-0.657589	-0.585385	0.530384	-0.096355
A_23_P16415	LRP3 || Low density lipoprotein receptor-related protein 3 || Hs.515340 || 1180007	1	-0.183553	0.183553	-0.80641	0.513277	-1.281263	-1.010172	-0.731582		-0.611944	-0.793434	-1.113635	-0.735516	0.022411	-0.385385	0.790384	-0.736355	-0.86754
A_23_P153651	FSD1 || Fibronectin type III and SPRY domain containing 1 || Hs.28144 || 1160085	1	-0.238553	0.238553	-0.54141	0.538277	-0.626263	-0.975172	-1.046582		0.243056	-0.058434	0.001365	-0.060516	0.647411	-0.430385	0.805384	-0.321355	-0.55254
A_24_P82358	|| || || 1170780	1	-0.228553	0.228553	-0.41141	0.458277	-0.946263	-0.995172	-1.106582		0.453056	-0.148434	-0.488635	-0.470516	0.407411	-1.000385	0.505384	-0.541355	-0.40254
A_23_P369960	384D8-2 || Hypothetical protein 384D8_6 || Hs.180903 || 1155173	1	-0.133553	0.133553	-0.26641	0.403277	-0.781263	-1.170172	-1.061582		0.388056	-0.003434	0.026365	-0.315516	0.072411	-0.385385	0.650384
A_24_P162373	ZNRF3 || Zinc and ring finger 3 || Hs.134473 || 1185524	1	-0.078553	0.078553	-0.22141	0.168277	-0.756263	-1.075172	-0.846582		0.363056	-0.118434	0.011365	-0.140516	0.367411	-0.090385	0.295384	-0.781355	-1.02254
A_24_P126181	TRA16 || TR4 orphan receptor associated protein TRA16 || Hs.446931 || 1184730	1	-0.118553	0.118553	-0.35141	-0.131723	-1.016263	-1.275172	-1.056582		0.053056	-0.338434	-0.358635	-0.340516	-0.352589	-0.280385	0.795384	-0.881355	-1.40254
A_32_P32254	COL6A1 || Collagen, type VI, alpha 1 || Hs.474053 || 1162061	1	-0.063553	0.063553	-0.51641	0.133277	-0.721263	-0.600172	-0.291582		-0.311944	-0.153434	0.076365	-0.495516	-0.257589	-0.915385	0.290384	-0.376355	-0.90754
A_23_P384056	FLJ12892 || Coiled-coil domain containing 14 || Hs.17731 || 1164856	1	-0.008553	0.008553	-0.43141	-0.191723	-0.676263	-1.055172	-0.816582		-0.746944	-0.508434	0.241365	-0.560516	-1.392589	-1.540385
A_23_P44684	ECT2 || Epithelial cell transforming sequence 2 oncogene || Hs.518299 || 1166850	1	-0.088553	0.088553	-0.09141	0.218277	-0.286263	-1.435172	-1.346582		-0.006944	-0.778434	0.061365	-0.160516	-0.382589	-1.130385
A_24_P55391	HIP1 || Huntingtin interacting protein 1 || Hs.329266 || 1167038	1	-0.158553	0.158553	-0.41141	0.158277	-0.736263	-1.045172	-0.946582		-0.206944	-0.418434	-0.448635	-0.560516	-0.192589	-1.110385
A_23_P101321	|| || || 1184262	1	-0.223553	0.223553	-0.57641	0.383277	-0.711263	-0.960172	-1.031582		0.158056	-0.433434	-0.503635	-0.395516	-0.197589	-0.945385	-0.239616
A_23_P16047	GPR4 || G protein-coupled receptor 4 || Hs.17170 || 1181102	1	-0.103553	0.103553	-0.77641	1.293277	-1.181263	-1.890172	-2.131582		-0.371944	-0.513434	-1.033635	-0.875516	-0.077589	-1.375385	0.320384
A_23_P151027	KIAA0528 || KIAA0528 gene product || Hs.271014 || 1190988	1	0.076447	-0.076447	-0.23641	0.253277	-0.481263	-0.460172	-0.971582		-0.071944	0.236566	-0.353635	-0.165516	-0.447589	-1.065385
A_32_P144596	TNKS || Tankyrase, TRF1-interacting ankyrin-related ADP-ribose polymerase || Hs.370267 || 1160358	1	-0.228553	0.228553	-0.53141	1.078277	-0.376263	-0.645172	-0.396582		-0.526944	-0.168434	-0.408635	-0.450516	0.677411	-1.240385	0.785384
A_24_P689119	|| || || 1158170	1	-0.333553	0.333553	-0.85641	1.063277	-0.631263	-0.510172	-0.311582		0.218056	-0.643434	-0.553635	-0.685516	0.362411	-0.515385	1.170384	-0.146355	0.03246
A_32_P151317	C1orf21 || Chromosome 1 open reading frame 21 || Hs.497159 || 1194152	1	-0.313553	0.313553	-0.88641	0.783277	-0.721263	-0.440172	-0.211582		0.238056	-0.733434	-0.523635	-0.905516	0.022411	-0.735385	1.240384	0.143645	0.12246
A_24_P238250	LGALS7 || Lectin, galactoside-binding, soluble, 7 (galectin 7) || Hs.99923 || 1179081	1	0.061447	-0.061447	-0.19141	0.418277		-0.255172	-0.116582			-0.208434	-0.308635	-0.380516	0.627411	-0.460385	1.535384		-0.92254
A_23_P29257	H1F0 || H1 histone family, member 0 || Hs.226117 || 1187824	1	-0.063553	0.063553	0.04359	0.633277	-0.161263	-0.440172	-0.471582		0.118056	-0.043434	-0.093635	-0.145516	2.072411	-0.905385
A_24_P313678	MED31 || Mediator of RNA polymerase II transcription, subunit 31 homolog (yeast) || Hs.43566 || 1165220	1	0.026447	-0.026447	0.01359	0.413277	0.978737	1.139828	1.338418		0.088056	0.056566	0.256365	0.084484	-0.077589	0.684615	-0.529616	-0.276355	-0.18754
A_23_P170280	ATP10D || ATPase, Class V, type 10D || Hs.437241 || 1166645	1	-0.073553	0.073553	0.48359	0.873277	1.468737	1.209828	1.458418		-0.141944	0.146566	-0.013635	0.054484		0.734615	-0.419616	0.003645	-1.25754
A_23_P370635	OACT2 || O-acyltransferase (membrane bound) domain containing 2 || Hs.467634 || 1170693	1	-0.003553	0.003553	-0.07641	0.963277	1.118737	0.869828	1.118418			0.386566	0.106365	0.204484		1.034615	-0.429616	-0.086355
A_23_P133263	HMGCS1 || 3-hydroxy-3-methylglutaryl-Coenzyme A synthase 1 (soluble) || Hs.397729 || 1158877	1	0.146447	-0.146447	0.08359	1.683277	1.408737	0.979828	0.748418		0.478056	0.196566	0.156365	0.144484		0.644615		-0.426355
A_23_P383835	ACAT2 || Acetyl-Coenzyme A acetyltransferase 2 (acetoacetyl Coenzyme A thiolase) || Hs.363137 || 1159798	1	0.031447	-0.031447	0.13859	1.588277	1.483737	1.154828	0.983418		0.093056	-0.198434	-0.108635	0.009484	-0.272589	0.899615	0.435384	-0.201355	-0.59254
A_23_P31135	ACAT2 || Acetyl-Coenzyme A acetyltransferase 2 (acetoacetyl Coenzyme A thiolase) || Hs.363137 || 1168395	1	-0.038553	0.038553	-0.00141	1.598277	1.473737	0.864828	0.953418		-0.066944	-0.288434	-0.098635	-0.150516	-0.292589	0.549615	0.285384	-0.461355	-0.86254
A_32_P218355	|| Similar to AI661453 protein || Hs.444277 || 1174869	1	-0.123553	0.123553	-0.19641	0.973277	1.858737	1.789828	0.778418		0.278056	0.166566	0.266365	0.014484	0.092411	0.754615	0.540384	-0.786355	-1.17754
A_24_P56317	MBNL2 || Muscleblind-like 2 (Drosophila) || Hs.125715 || 1158973	1	-0.033553	0.033553	0.17359	0.683277	0.988737	1.109828	1.488418		-0.041944	-0.203434	0.036365	-0.205516	-0.237589	0.684615	0.190384	0.043645	-0.30754
A_32_P220472	ZA20D3 || Zinc finger, A20 domain containing 3 || Hs.306329 || 1164364	1	0.021447	-0.021447	0.00859	0.428277	0.763737	0.974828	1.673418		-0.106944	-0.108434	0.041365	-0.150516	-0.332589	0.229615	0.195384	0.178645	-0.21254
A_23_P85682	NFIA || Nuclear factor I/A || Hs.191911 || 1166911	1	0.071447	-0.071447	-0.00141	0.628277	1.223737	1.284828	1.523418		-0.036944	0.141566	0.051365	0.289484	-0.492589	0.889615	0.425384	-0.191355	-0.36254
A_23_P302470	SULT1B1 || Sulfotransferase family, cytosolic, 1B, member 1 || Hs.129742 || 1164052	1	-0.028553	0.028553	-0.30141	1.078277	1.143737	1.314828	1.943418		0.283056	-0.048434	0.111365	-0.190516	-0.072589	0.849615	0.385384	0.368645	-0.33254
A_23_P121622	SULT1B1 || Sulfotransferase family, cytosolic, 1B, member 1 || Hs.129742 || 1169375	1	-0.108553	0.108553	-0.31141	1.088277	1.113737	1.344828	1.733418		0.273056	0.011566	0.111365	-0.060516	0.157411	1.039615	0.715384	0.128645	-0.29254
A_23_P202520	|| || || 1178579	1	-0.048553	0.048553	-0.19141	0.888277	0.743737	0.974828	1.223418		0.383056	0.171566	0.311365	0.139484	0.167411	0.949615	0.415384	-0.031355	-0.38254
A_24_P273143	MGC4677 || Hypothetical protein MGC4677 || Hs.446688 || 1171083	1	-0.008553	0.008553	-0.05141	1.418277	1.763737	1.914828	1.883418		0.153056	0.081566	0.161365	0.249484	0.077411	1.319615	1.265384	0.128645	-0.12254
A_24_P6921	MGC4677 || **Hypothetical protein MGC4677 || Hs.446688 || 1172965	1	-0.033553	0.033553	-0.04641	1.263277	1.738737	1.879828	1.858418		0.128056	0.196566	0.086365	0.184484	0.082411	1.294615	1.180384	0.053645	-0.17754
A_23_P214756	GPR126 || G protein-coupled receptor 126 || Hs.318894 || 1172919	1	0.161447	-0.161447	-0.03141	1.608277	2.353737	2.634828	3.043418		0.543056	0.631566	0.121365	0.519484	0.677411	1.499615	1.425384	-0.001355	-0.49254
A_23_P76109	MGC7036 || Hypothetical protein MGC7036 || Hs.488173 || 1177269	1	-0.073553	0.073553	-0.00641	1.053277	0.818737	0.839828	0.948418		0.108056	-0.013434	0.076365	0.064484	0.042411	0.804615	0.400384	-0.036355	-0.04754
A_23_P203505	TRIM5 || Tripartite motif-containing 5 || Hs.370515 || 1174018	1	-0.143553	0.143553	-0.37641	0.993277	1.598737	1.689828	1.678418		0.108056	0.066566	0.126365	-0.275516	0.442411	0.404615	0.660384	0.253645	-0.25754
A_23_P215735	ST7 || Suppression of tumorigenicity 7 || Hs.368131 || 1192905	1	-0.143553	0.143553	0.12359	1.233277	1.408737	1.429828	1.318418		0.208056	-0.143434	0.066365	-0.125516	0.302411	0.524615	0.470384	0.043645	-0.10754
A_23_P93442	SASH1 || SAM and SH3 domain containing 1 || Hs.193133 || 1163543	1	-0.058553	0.058553	-0.64141	0.918277	1.073737	1.334828	1.913418		0.003056	-0.388434	-0.238635	-0.480516	-0.362589	0.779615	1.215384	0.048645	-0.41254
A_24_P46689	SASH1 || SAM and SH3 domain containing 1 || Hs.193133 || 1178577	1	-0.118553	0.118553	-0.59141	0.968277	0.913737	1.104828	1.623418		0.063056	-0.448434	-0.388635	-0.550516	-0.372589	0.679615	1.185384	-0.091355	-0.45254
A_23_P157795	CTNNAL1 || Catenin (cadherin-associated protein), alpha-like 1 || Hs.58488 || 1173824	1	0.036447	-0.036447	-0.27641	0.733277	1.358737	1.199828	1.138418		0.008056	-0.103434	-0.033635	-0.115516	-0.497589	0.774615	0.750384	-0.096355	-0.84754
A_23_P51699	ARHGEF2 || Rho/rac guanine nucleotide exchange factor (GEF) 2 || Hs.516790 || 1177286	1	-0.153553	0.153553	-0.37641	0.933277	1.088737	1.229828	1.218418		0.018056	-0.333434	0.196365	-0.355516	-0.387589	0.454615	0.720384	-0.316355	-0.97754
A_23_P163087	NID2 || Nidogen 2 (osteonidogen) || Hs.369840 || 1173417	1	-0.203553	0.203553	-0.22641	1.373277	1.838737	2.089828	2.298418		0.398056	-0.253434	-0.213635	-0.325516	0.062411	0.834615	1.060384	-0.236355	-0.88754
A_23_P200685	FLJ20605 || Hypothetical protein FLJ20605 || Hs.369042 || 1192251	1	-0.018553	0.018553	-0.20141	0.678277	1.083737	1.224828	1.293418		0.173056	0.001566	-0.008635	-0.100516	-0.182589	0.599615	0.635384	-0.201355	-0.55254
A_23_P7361	ELOVL6 || ELOVL family member 6, elongation of long chain fatty acids (FEN1/Elo2, SUR4/Elo3-like, yeast) || Hs.412939 || 1165030	1	-0.123553	0.123553	-0.50641	0.843277	0.628737	0.729828	0.958418		0.178056	-0.273434	-0.063635	-0.235516	-0.177589	-0.015385	-0.049616	-0.156355	-0.98754
A_23_P111593	PSCD3 || Pleckstrin homology, Sec7 and coiled-coil domains 3 || Hs.487479 || 1175384	1	-0.113553	0.113553	-0.11641	1.493277	1.058737	0.879828	1.238418		0.228056	-0.153434	-0.433635	-0.255516	0.182411	0.094615	0.070384	-0.166355	-0.86754
A_23_P133656	LAMA4 || Laminin, alpha 4 || Hs.213861 || 1155801	1	-0.088553	0.088553	-0.50141	0.538277	0.873737	1.054828	1.603418		0.013056	-0.208434	-0.268635	-0.450516	-0.412589	0.309615	0.045384	-0.761355	-1.27254
A_23_P53162	STIM1 || Stromal interaction molecule 1 || Hs.501735 || 1183632	1	-0.138553	0.138553	-0.31141	0.428277	0.333737	0.574828	1.243418		0.083056	-0.088434	-0.048635	-0.020516		0.169615	-0.054616	-0.711355	-0.99254
A_32_P24965	ZFYVE26 || Zinc finger, FYVE domain containing 26 || Hs.98041 || 1168347	1	-0.038553	0.038553	-0.14141	0.168277	0.533737	0.774828	1.463418		0.293056	0.021566	0.361365	-0.120516	-0.102589	0.319615	-0.004616	-0.381355	-0.95254
A_23_P111804	ZC3HDC1 || Zinc finger CCCH type domain containing 1 || Hs.12646 || 1168851	1	-0.003553	0.003553	-0.40641	0.253277	0.808737	0.759828	1.118418		0.318056	-0.113434	0.086365	-0.145516	-0.227589	0.114615	0.180384	-0.326355	-1.22754
A_23_P134454	CAV1 || Caveolin 1, caveolae protein, 22kDa || Hs.74034 || 1170157	1	-0.073553	0.073553	-0.15641	0.423277	0.968737	0.949828	1.028418		0.058056	0.036566	0.116365	0.014484	-0.337589	0.174615	0.040384	-0.486355	-1.16754
A_23_P62807	CGI-49 || CGI-49 protein || Hs.498397 || 1176005	1	-0.043553	0.043553	0.01359	0.323277	0.778737	0.889828	0.968418		0.098056	0.036566	0.196365	-0.005516	-0.157589	-0.095385	-0.159616	-0.436355	-1.13754
A_23_P253301	PFN2 || Profilin 2 || Hs.91747 || 1184276	1	0.026447	-0.026447	0.09359	0.273277	0.838737	0.969828	1.378418		0.158056	0.136566	0.186365	0.214484	-0.107589	-0.165385		-0.616355	-1.27754
A_23_P31097	OSTM1 || Osteopetrosis associated transmembrane protein 1 || Hs.226780 || 1159467	1	0.056447	-0.056447	0.07359	0.603277	0.738737	1.039828	1.328418		0.288056	0.156566	0.216365	0.114484	0.312411	0.274615	-0.009616	-0.296355	-0.45754
A_23_P256724	TNFRSF10C || Tumor necrosis factor receptor superfamily, member 10c, decoy without an intracellular domain || Hs.119684 || 1167439	1	0.011447	-0.011447	-0.31141	0.868277	1.133737	1.594828	2.073418		0.513056	0.301566	0.231365	0.399484	0.267411	0.199615	-0.134616	-0.141355	-0.41254
A_23_P203957	ARG99 || ARG99 protein || Hs.401954 || 1166443	1	-0.068553	0.068553	-0.17141	0.948277	1.453737	1.814828	2.143418		0.293056	0.191566	0.091365	0.219484	0.257411	0.369615	-0.244616	-0.591355	-1.00254
A_23_P75028	C10orf74 || Chromosome 10 open reading frame 74 || Hs.499833 || 1185254	1	-0.093553	0.093553	0.11359	0.683277	0.998737	0.989828	1.578418		0.098056	0.076566	0.246365	0.234484	-0.017589	0.314615	-0.129616	-0.486355	-0.68754
A_23_P327519	STARD4 || START domain containing 4, sterol regulated || Hs.93842 || 1181773	1	-0.043553	0.043553	-0.01641	0.803277	0.848737	1.019828	1.658418		0.228056	-0.013434	0.256365	0.164484	0.032411	0.184615	-0.369616	-0.156355	-0.84754
A_23_P48717	NPC2 || Niemann-Pick disease, type C2 || Hs.433222 || 1167425	1	-0.033553	0.033553	0.11359	0.733277	0.638737	0.979828	1.488418		0.078056	-0.043434	0.056365	-0.035516	0.012411	0.014615	-0.019616	-0.586355	-0.73754
A_24_P89872	ZNF189 || Zinc finger protein 189 || Hs.50123 || 1187462	1	0.001447	-0.001447	0.30859	0.898277	0.573737	1.134828	1.593418		0.293056	-0.038434	-0.098635		-0.012589	-0.270385		-0.241355	-0.66254
A_23_P6321	CLDN5 || Claudin 5 (transmembrane protein deleted in velocardiofacial syndrome) || Hs.505337 || 1162771	1	-0.008553	0.008553	-0.54141	0.718277	0.843737	1.344828	1.793418		0.113056	-0.258434	-0.088635	-0.330516	-0.032589	0.039615		-0.391355	-0.79254
A_23_P70785	AIM1 || Absent in melanoma 1 || Hs.486074 || 1164092	1	0.071447	-0.071447	-0.30141	0.438277	1.243737	1.324828	1.693418		0.203056	0.011566	0.041365	-0.150516		0.639615	0.415384	-0.511355	-0.91254
A_23_P258862	PDCD4 || Programmed cell death 4 (neoplastic transformation inhibitor) || Hs.232543 || 1171408	1	-0.003553	0.003553	-0.04641	0.843277	1.168737	1.759828	1.998418		0.218056	0.216566	-0.143635	0.124484	0.282411	0.644615	0.470384	-0.856355	-0.84754
A_32_P181107	|| || || 1186030	1	-0.133553	0.133553	-0.22641	1.093277	0.908737	1.699828	1.888418		0.558056	0.096566	-0.253635	-0.195516	0.442411	0.374615	0.510384	-0.706355	-1.13754
A_24_P189533	KIAA0830 || KIAA0830 protein || Hs.167115 || 1169300	1	-0.023553	0.023553	-0.36641	0.793277	1.428737	1.739828	2.398418		0.488056	0.166566	0.166365	0.204484	0.052411	0.384615	-0.269616	-0.986355	-1.57754
A_23_P3221	SQRDL || Sulfide quinone reductase-like (yeast) || Hs.511251 || 1171597	1	-0.058553	0.058553	-0.10141	0.268277	0.813737	1.064828	1.403418		0.373056	0.071566	0.291365	0.089484	0.077411	0.139615	0.005384	-0.581355	-0.99254
A_23_P104624	KIAA0830 || KIAA0830 protein || Hs.167115 || 1182878	1	-0.068553	0.068553	-0.38141	0.738277	1.463737	1.854828	2.253418		0.433056	0.131566	0.161365	-0.000516	-0.112589	0.429615	0.275384	-1.041355	-1.41254
A_24_P153803	RHOJ || Ras homolog gene family, member J || Hs.525389 || 1193042	1	-0.083553	0.083553	-0.54641	0.803277	0.908737	1.309828	2.008418		0.608056	0.126566	0.066365	0.134484	0.112411	0.374615	0.210384	-0.496355	-0.93754
A_24_P82032	RHOJ || Ras homolog gene family, member J || Hs.525389 || 1196098	1	-0.073553	0.073553	-0.64641	0.833277	0.838737	1.289828	1.908418		0.498056	0.136566	0.026365	-0.005516	0.152411	0.284615	0.140384	-0.536355	-1.08754
A_23_P127426	TM7SF2 || Transmembrane 7 superfamily member 2 || Hs.31130 || 1168846	1	-0.058553	0.058553	-0.33141	1.318277	1.613737	1.594828	1.533418		0.033056	-0.208434	-0.018635	0.009484	-0.472589	-0.460385	0.275384	-0.651355	-1.19254
A_23_P77048	SLC25A29 || Solute carrier family 25, member 29 || Hs.497598 || 1170603	1	-0.083553	0.083553	-0.12641	1.333277	1.058737	1.269828	1.708418		0.098056	-0.263434	-0.053635	-0.005516	-0.257589	-0.185385	0.520384	-0.566355	-0.95754
A_23_P156748	ANKS1 || Ankyrin repeat and sterile alpha motif domain containing 1 || Hs.132639 || 1171898	1	-0.063553	0.063553	-0.73641	1.563277	1.448737	1.579828	2.008418		-0.081944	-0.373434	-0.293635	-0.465516	-0.667589	0.254615	0.410384	-0.226355	-0.48754
A_23_P151267	EPLIN || Epithelial protein lost in neoplasm beta || Hs.525419 || 1170069	1	-0.078553	0.078553	-0.04141	0.268277	1.113737	1.164828	1.493418		-0.156944	-0.088434	-0.008635	0.009484	-0.682589	0.329615	-0.004616	-0.171355	-1.07254
A_23_P159986	MGC16121 || Hypothetical protein MGC16121 || Hs.416379 || 1170226	1	0.006447	-0.006447	0.06359	1.043277	1.718737	1.919828	1.628418		-0.811944	-0.393434	0.056365	-0.385516		0.354615	0.080384	-0.706355	-1.00754
A_23_P415021	DKFZP586A0522 || DKFZP586A0522 protein || Hs.288771 || 1155837	1	0.086447	-0.086447	0.12359	1.213277	1.638737	1.799828	2.478418		-0.271944	-0.243434	-0.063635	-0.055516	-0.677589	-0.105385	-0.519616	-0.646355	-1.07754
A_23_P91910	PLSCR4 || Phospholipid scramblase 4 || Hs.477869 || 1194815	1	0.001447	-0.001447	0.06859	1.088277	1.993737	2.494828	3.073418		-0.446944	-0.458434	-0.498635	-0.510516	-0.942589	0.199615	-0.454616	-0.691355	-0.80254
A_24_P256583	LOC157378 || Hypothetical protein BC017881 || Hs.187646 || 1173526	1	-0.113553	0.113553	-0.01641	0.483277	1.208737	1.289828	1.328418		-0.241944	-0.133434	0.086365			0.164615		-0.566355	-0.47754
A_32_P46840	IL17D || Interleukin 17D || Hs.507445 || 1194072	1	-0.018553	0.018553	0.04859	0.638277	1.623737	1.504828	1.893418		-0.086944	-0.248434	-0.148635	-0.090516	-0.482589	0.359615	0.075384	-0.631355	-0.97254
A_23_P416142	DLG1 || DKFZP586B0319 protein || Hs.292549 || 1174348	1	0.036447	-0.036447	-0.16641	0.783277	1.638737	1.829828	1.758418		0.168056	-0.073434	-0.143635	-0.365516		-0.165385		-0.726355
A_23_P356526	TRIM5 || Tripartite motif-containing 5 || Hs.370515 || 1187048	1	-0.068553	0.068553	-0.40141	0.658277	1.373737	1.664828	1.553418		0.173056	-0.158434	-0.468635	-0.380516	-0.572589	0.189615	0.205384	-0.561355	-1.04254
A_23_P55477	ADORA2B || Adenosine A2b receptor || Hs.167046 || 1163034	1	-0.003553	0.003553	-0.68641	0.643277	1.268737	1.409828	1.788418		0.248056	-0.053434	0.196365	0.044484	-0.287589	0.044615		-0.916355	-0.39754
A_24_P375962	|| || || 1167370	1	-0.183553	0.183553	-0.09641	0.613277	0.658737	1.289828	1.578418		0.268056	0.186566	0.286365	-0.215516	-0.177589	-0.155385	0.840384	-0.356355	-0.37754
A_23_P159775	|| || || 1176712	1	-0.183553	0.183553	-0.19641	0.483277	0.918737	1.389828	1.148418		-0.081944	0.016566	0.336365	-0.085516	-0.237589	-0.055385	0.790384	-0.336355	-0.69754
A_23_P317591	SEMA3A || Sema domain, immunoglobulin domain (Ig), short basic domain, secreted, (semaphorin) 3A || Hs.252451 || 1164939	1	-0.048553	0.048553	0.05859	0.278277	0.853737	1.574828	1.923418		0.203056	-0.008434	0.141365	-0.000516	-0.202589	-0.030385	-0.184616	-0.461355	-0.51254
A_23_P203900	SCARB1 || Scavenger receptor class B, member 1 || Hs.298813 || 1155423	1	-0.073553	0.073553	-0.21641	0.763277		1.389828	1.718418		0.168056	0.106566	0.136365	-0.025516	0.002411	-0.145385	0.290384	-0.186355	-0.40754
A_23_P31399	PON2 || Paraoxonase 2 || Hs.530077 || 1188281	1	0.006447	-0.006447	-0.21641	0.593277	0.998737	1.469828	1.768418		0.088056	-0.013434	0.126365	0.114484	0.002411	0.184615	0.120384	-0.016355	-0.50754
A_24_P115762	CTSC || Cathepsin C || Hs.128065 || 1166105	1	-0.048553	0.048553	-0.54141	0.568277	1.893737	2.804828	3.313418		0.013056	0.001566	-0.228635	-0.050516	-0.312589	-0.070385	0.285384	0.158645	-0.06254
A_23_P73747	ARMCX2 || Armadillo repeat containing, X-linked 2 || Hs.48924 || 1190456	1	-0.073553	0.073553	-0.31641	0.563277	1.318737	1.849828	2.218418		0.208056	0.126566	0.276365	-0.055516	-0.707589	-0.105385	0.340384	0.253645	-0.22754
A_24_P336848	ACYP2 || Acylphosphatase 2, muscle type || Hs.516173 || 1194010	1	-0.113553	0.113553	-0.06641	0.393277	0.658737	1.109828	1.498418		0.238056	-0.023434	-0.023635	-0.135516		-0.135385	0.280384	0.043645	-0.13754
A_23_P69179	LEPREL1 || Leprecan-like 1 || Hs.374191 || 1195807	1	-0.038553	0.038553	0.11859	0.398277	1.103737	1.454828	1.953418		-0.176944	-0.288434	-0.048635	-0.310516	-0.382589	-0.610385	0.105384	-0.061355	-0.43254
A_23_P210330	HSPC159 || HSPC159 protein || Hs.372208 || 1155737	1	-0.063553	0.063553	0.01359	0.573277		1.449828	2.018418		-0.021944	-0.533434	0.046365	-0.005516	0.032411	-0.195385	-0.159616	0.253645	0.04246
A_24_P392110	|| || || 1158017	1	-0.078553	0.078553	-0.17141	0.548277	0.763737	1.534828	1.963418		0.113056	-0.468434	0.041365	-0.400516		-0.500385	0.175384	0.428645	-0.00254
A_23_P10391	COL5A2 || Collagen, type V, alpha 2 || Hs.445827 || 1160265	1	-0.133553	0.133553	-0.40641	0.363277	0.458737	1.179828	1.928418		0.088056	-0.253434	-0.133635	-0.275516	-0.177589	-0.345385	0.340384	0.523645	0.30246
A_23_P59069	|| || || 1157186	1	-0.043553	0.043553	-0.14641	0.673277	0.198737	0.949828	1.468418		0.078056	-0.083434	-0.113635	0.044484	0.352411	0.014615	0.000384	0.303645	0.38246
A_23_P366216	HIST1H2BH || Histone 1, H2bh || Hs.247815 || 1189124	1	-0.028553	0.028553	-0.09141	0.758277	0.273737	0.944828	1.523418		0.113056	-0.148434	-0.008635	0.029484	0.387411	-0.090385	0.115384	0.168645	0.21746
A_23_P215566	AHR || Aryl hydrocarbon receptor || Hs.171189 || 1161617	1	-0.043553	0.043553	0.32359	0.563277	0.868737	1.229828	1.798418		-0.151944	-0.273434	-0.153635	-0.175516	0.362411	0.454615	-0.089616	0.593645	0.04246
A_23_P105862	13CDNA73 || Hypothetical protein CG003 || Hs.507669 || 1163953	1	-0.018553	0.018553	-0.21141	0.758277	1.163737	1.674828	2.443418		-0.546944	-0.738434	-0.848635	-1.070516		0.659615	-0.084616	0.188645	-0.06254
A_23_P205567	PRKCH || Protein kinase C, eta || Hs.333907 || 1166256	1	0.006447	-0.006447	-0.14641	0.633277	0.778737	1.039828	1.478418		-0.231944	-0.383434	-0.413635	-0.265516	-0.287589	0.234615	0.250384	0.383645	-0.11754
A_32_P25889	|| Homo sapiens, clone IMAGE:5404753, mRNA || Hs.550453 || 1177228	1	0.021447	-0.021447	-0.44141	0.178277	1.343737	1.954828	2.363418		-0.656944	-0.608434	-0.598635	-0.680516		-0.200385	-0.124616	-0.081355	0.49746
A_32_P37360	LACE1 || Lactation elevated 1 || Hs.259666 || 1172182	1	0.166447	-0.166447	-0.39641	0.253277	0.618737	1.139828	1.818418		-0.131944	-0.273434	0.056365	-0.215516	-0.737589	-0.095385	-0.749616	0.533645	0.26246
A_23_P80763	PVRL3 || Poliovirus receptor-related 3 || Hs.293917 || 1180046	1	0.051447	-0.051447	0.15859	0.318277	0.873737	1.004828	1.353418		-0.506944	-0.688434	-0.048635	-0.170516		-0.060385	-0.404616	0.638645	0.48746
A_23_P80759	PVRL3 || Poliovirus receptor-related 3 || Hs.293917 || 1188946	1	-0.023553	0.023553	0.14359	0.373277	1.028737	0.959828	1.318418		-0.311944	-0.363434	-0.063635	-0.165516	-0.637589	-0.025385	-0.399616	0.383645	0.30246
A_23_P255785	NCK1 || NCK adaptor protein 1 || Hs.477693 || 1158050	1	-0.033553	0.033553	0.16359	0.363277	0.868737	1.409828	2.238418		0.098056	0.516566	0.266365	-0.035516	-0.167589	0.514615	-0.329616	0.483645	0.46246
A_23_P7727	HAPLN1 || Hyaluronan and proteoglycan link protein 1 || Hs.2799 || 1166683	1	-0.133553	0.133553	0.03359	0.733277	1.598737	2.539828	3.168418		0.238056	0.376566	0.436365	0.304484	-0.177589	0.594615	-0.069616	0.413645	0.46246
A_32_P103945	B4GALT4 || UDP-Gal:betaGlcNAc beta 1,4- galactosyltransferase, polypeptide 4 || Hs.13225 || 1158596	1	-0.133553	0.133553	-0.21641	0.753277	1.128737	1.529828	1.868418		0.438056	0.346566	0.286365	-0.065516		0.524615	0.250384	0.313645	0.08246
A_24_P658584	SASH1 || SAM and SH3 domain containing 1 || Hs.193133 || 1169993	1	0.076447	-0.076447	0.07359	0.673277	1.348737	1.759828	2.408418				0.296365	-0.175516		1.104615	0.040384	0.613645	0.11246
A_23_P214176	CD109 || CD109 antigen (Gov platelet alloantigens) || Hs.399891 || 1166440	1	0.031447	-0.031447	-0.01141	0.668277	0.703737	0.934828	1.573418		0.163056	0.141566	0.071365	0.129484	0.297411	0.779615	0.335384	0.338645	-0.06254
A_23_P316012	RHOJ || Ras homolog gene family, member J || Hs.525389 || 1161400	1	-0.058553	0.058553	-0.17141	0.828277	1.263737	1.954828	2.733418		0.733056	0.491566	0.821365	0.609484	0.337411	1.069615	0.695384	0.348645	-0.18254
A_23_P85604	WDR26 || WD repeat domain 26 || Hs.497873 || 1180839	1	-0.038553	0.038553	-0.09141	0.358277	0.843737	0.964828	1.333418		0.193056	0.191566	0.411365	0.129484	-0.062589	0.389615	0.025384	-0.041355	-0.25254
A_23_P97860	LIPA || Lipase A, lysosomal acid, cholesterol esterase (Wolman disease) || Hs.127445 || 1155187	1	0.066447	-0.066447	0.07359	0.693277	0.928737	1.219828	1.428418		-0.041944	0.176566	0.396365	0.374484		0.114615	0.060384	0.213645	-0.29754
A_23_P253281	TBC1D8 || TBC1 domain family, member 8 (with GRAM domain) || Hs.442657 || 1158866	1	0.036447	-0.036447	0.66359	1.313277	1.928737	2.009828	2.488418		0.468056	0.286566	0.736365	0.444484	0.302411	0.924615	-0.179616	-0.016355	-0.25754
A_23_P153945	GTDC1 || Glycosyltransferase-like domain containing 1 || Hs.44780 || 1172706	1	0.111447	-0.111447	-0.01141	0.368277	1.243737	1.654828	1.983418		-0.006944	0.081566	0.511365	0.469484		0.109615		-0.171355	-0.09254
A_24_P12626	CAV1 || Caveolin 1, caveolae protein, 22kDa || Hs.74034 || 1195426	1	0.006447	-0.006447	0.16359	0.083277	1.548737	1.719828	1.748418		0.028056	0.136566	0.606365	0.294484	-0.647589	0.364615	0.160384	0.273645	-0.14754
A_24_P673063	FABP5 || Fatty acid binding protein 5 (psoriasis-associated) || Hs.408061 || 1157058	1	0.041447	-0.041447	-0.15141	0.328277	0.983737	1.764828	2.143418		0.623056	0.471566	0.401365	0.399484	0.397411	0.359615	0.875384	0.098645	-0.30254
A_32_P204676	FABP5 || Fatty acid binding protein 5 (psoriasis-associated) || Hs.408061 || 1182025	1	-0.053553	0.053553	-0.09641	0.073277	1.128737	1.739828	2.158418		0.568056	0.376566	0.426365	0.434484	0.292411	0.484615	0.450384	0.183645	-0.24754
A_23_P59877	FABP5 || Fatty acid binding protein 5 (psoriasis-associated) || Hs.408061 || 1186148	1	-0.018553	0.018553	-0.32141	0.118277	0.923737	1.644828	1.903418		0.523056	0.101566	0.081365	0.349484	0.177411	0.279615	0.785384	-0.181355	-0.43254
A_23_P216325	ASAH1 || N-acylsphingosine amidohydrolase (acid ceramidase) 1 || Hs.527412 || 1157824	1	-0.103553	0.103553	0.05359	-0.236723	0.678737	1.239828	1.788418		0.228056	-0.013434	0.526365	-0.085516		0.014615	0.060384	0.483645	-0.09754
A_23_P58960	AGPAT4 || 1-acylglycerol-3-phosphate O-acyltransferase 4 (lysophosphatidic acid acyltransferase, delta) || Hs.353175 || 1180909	1	-0.113553	0.113553	-0.09641	0.023277	0.498737	0.929828	1.538418		0.288056	0.046566	0.186365	0.164484	-0.387589	0.204615	0.110384	0.253645	-0.11754
A_24_P180424	TMEM30A || Transmembrane protein 30A || Hs.108530 || 1171988	1	0.026447	-0.026447	0.04359	-0.176723	0.818737	0.949828	1.348418		0.328056	0.066566	0.556365	-0.065516		0.114615	-0.249616	0.193645	0.06246
A_23_P53467	IKIP || IKK interacting protein || Hs.252543 || 1178690	1	-0.003553	0.003553	-0.04641	0.103277	0.728737	1.019828	1.328418		0.218056	0.146566	0.406365	0.114484	-0.487589	0.114615	-0.199616	0.163645	0.24246
A_24_P54178	TMED5 || Transmembrane emp24 protein transport domain containing 5 || Hs.482873 || 1195601	1	-0.048553	0.048553	-0.06141	0.158277	0.633737	0.934828	1.243418		0.383056	0.191566	0.471365	0.239484	-0.232589	0.159615	-0.284616	0.208645	-0.04254
A_23_P145238	HIST1H2BK || Histone 1, H2bk || Hs.437275 || 1173740	1	0.011447	-0.011447	-0.04141	0.598277	0.553737	1.154828	1.893418		0.223056	0.011566	0.281365	0.179484	0.357411	-0.020385	-0.864616	-0.491355	-0.05254
A_24_P252667	SLC31A1 || Solute carrier family 31 (copper transporters), member 1 || Hs.532315 || 1176166	1	-0.023553	0.023553	0.27359		0.678737	0.909828	1.378418		0.318056	0.116566	0.436365	0.334484		-0.265385		-0.246355	-0.04754
A_23_P61426	MSRA || Methionine sulfoxide reductase A || Hs.490981 || 1181827	1	-0.108553	0.108553	0.21859	0.218277	0.543737	0.984828	1.413418		0.063056	0.011566	0.401365	0.109484	-0.052589	-0.040385	-0.354616	-0.181355	-0.20254
A_24_P321068	SLC31A1 || Solute carrier family 31 (copper transporters), member 1 || Hs.532315 || 1192315	1	0.036447	-0.036447	0.21359		0.778737	1.109828	1.458418		0.348056	0.066566	0.756365	0.004484		-0.175385		-0.546355	0.10246
A_24_P914434	GSTM3 || Glutathione S-transferase M3 (brain) || Hs.2006 || 1174042	1	0.016447	-0.016447	0.00359	0.333277	0.568737	1.029828	1.508418		0.108056	0.086566	0.286365	0.144484	-0.037589	-0.375385	-0.479616	-0.056355	0.04246
A_23_P33196	COL5A2 || Collagen, type V, alpha 2 || Hs.445827 || 1192492	1	-0.193553	0.193553	-0.03641	0.383277	1.038737	1.849828	2.488418		0.228056	0.126566	0.236365	0.164484	-0.377589	-0.475385	-0.259616	0.053645	-0.04754
A_23_P256735	PGCP || Plasma glutamate carboxypeptidase || Hs.156178 || 1192539	1	-0.133553	0.133553	-0.10641	0.403277	0.608737	1.339828	2.098418		0.148056	-0.153434	0.026365	-0.145516	-0.257589	-0.275385	-0.669616	-0.146355	0.13246
A_23_P218225	QPRT || Quinolinate phosphoribosyltransferase (nicotinate-nucleotide pyrophosphorylase (carboxylating)) || Hs.513484 || 1189778	1	-0.268553	0.268553	-0.55141	0.678277	1.333737	2.654828	3.773418		-0.216944	-0.188434	0.021365	-0.370516	0.217411	-0.300385	-0.254616	-0.531355	0.28746
A_23_P109774	ZBTB11 || Zinc finger and BTB domain containing 11 || Hs.301956 || 1196139	1	-0.158553	0.158553	-0.17141	0.158277	0.443737	0.974828	2.183418		0.493056	0.351566	0.621365	0.119484	0.337411	-0.030385	-1.054616	-0.031355	0.62746
A_23_P71241	SEC61G || Sec61 gamma subunit || Hs.488282 || 1160759	1	0.026447	-0.026447	0.25359	-0.016723	0.648737	0.959828	1.048418		0.128056	0.406566	0.536365	0.474484	-0.067589	0.374615	-0.619616	-0.556355	-0.49754
A_24_P317450	LOC202459 || Similar to RIKEN cDNA 2310008M10 || Hs.487035 || 1172442	1	-0.008553	0.008553	0.15859	-0.051723	0.713737	0.934828	1.033418		0.273056	0.301566	0.561365	0.349484	-0.402589	0.149615	-0.864616	-0.501355	-0.58254
A_23_P128486	C12orf5 || Chromosome 12 open reading frame 5 || Hs.504545 || 1156156	1	0.001447	-0.001447	-0.15141	0.238277	0.773737	1.024828	1.383418		0.663056	0.611566	0.921365	0.439484	0.127411	0.199615	-0.634616	-0.671355	-0.86254
A_23_P214139	REV3L || REV3-like, catalytic subunit of DNA polymerase zeta (yeast) || Hs.232021 || 1165714	1	-0.023553	0.023553	-0.34641	0.323277	0.598737	0.749828	1.298418		0.348056	0.396566	0.446365	0.384484	0.052411	0.134615	-0.529616	-0.546355	-0.92754
A_23_P51487	GBP3 || Guanylate binding protein 3 || Hs.534284 || 1167404	1	-0.008553	0.008553	-0.34141	0.208277	1.153737	1.414828	1.593418		0.683056	0.651566	0.971365	0.579484	0.087411	0.549615	-0.454616	-0.701355	-1.73254
A_23_P67829	UXS1 || UDP-glucuronate decarboxylase 1 || Hs.469561 || 1170889	1	0.011447	-0.011447	-0.01141	0.108277	0.663737	1.014828	1.403418		0.223056	0.271566	0.291365	0.319484	-0.102589	0.099615	-0.544616	-0.611355	-1.02254
A_23_P202269	ANK3 || Ankyrin 3, node of Ranvier (ankyrin G) || Hs.499725 || 1185162	1	0.011447	-0.011447	-0.18141	-0.011723	0.323737	1.084828	1.673418		0.193056	0.541566	0.381365	0.289484	-0.232589	0.459615	-0.594616	-0.621355	-0.97254
A_24_P18105	ASPH || Aspartate beta-hydroxylase || Hs.332422 || 1167697	1	0.021447	-0.021447	0.00859	0.158277	0.883737	1.064828	1.413418		0.153056	0.241566	0.421365	0.239484	-0.092589	0.379615	-0.044616	-0.271355	-0.72254
A_23_P250564	PRKCE || Protein kinase C, epsilon || Hs.97432 || 1192321	1	-0.043553	0.043553	0.19359	0.033277	1.478737	1.769828	1.938418		0.468056	0.626566	0.566365	0.534484	0.052411	0.644615	-0.619616	-0.346355	-1.01754
A_24_P381604	ITM2B || Integral membrane protein 2B || Hs.446450 || 1181834	1	-0.008553	0.008553	0.17859	-0.011723	0.513737	0.924828	1.283418		0.263056	0.441566	0.471365	0.179484	-0.192589	0.339615	-0.344616	0.118645	-0.54254
A_23_P98884	RNF41 || Ring finger protein 41 || Hs.524502 || 1186743	1	-0.113553	0.113553	-0.16641	0.303277	0.658737	0.909828	0.938418		0.388056	0.266566	0.176365	0.114484	-0.157589	0.314615	-0.369616	-0.106355	-0.76754
A_23_P12572	|| || || 1170256	1	0.026447	-0.026447	-0.35641	-0.026723	0.608737	0.959828	1.368418		0.378056	0.536566	0.506365	0.474484	-0.237589	-0.005385	-0.249616	-0.286355	-0.44754
A_24_P127641	|| Hypothetical gene supported by AK128882 || Hs.121924 || 1194542	1	0.046447	-0.046447	-0.39641	0.033277	1.288737	1.519828	1.978418		0.928056	0.786566	1.006365	0.544484		-0.015385	-0.339616	-0.166355	-0.02754
A_23_P41487	KIAA0882 || KIAA0882 protein || Hs.480819 || 1194320	1	-0.018553	0.018553	0.04859	-0.331723	0.573737	1.074828	1.573418		0.203056	0.141566	0.581365	0.109484	-0.232589	-0.270385	-0.144616	-0.101355	-0.49254
A_23_P360754	ADAMTS4 || A disintegrin-like and metalloprotease (reprolysin type) with thrombospondin type 1 motif, 4 || Hs.211604 || 1157176	1	-0.083553	0.083553	-0.01641	0.333277	0.188737	1.159828	1.878418		0.718056	0.546566	0.716365	0.554484	0.942411	0.424615	-0.789616	-0.226355	-0.23754
A_23_P201636	LAMC2 || Laminin, gamma 2 || Hs.530509 || 1195987	1	-0.008553	0.008553	0.03859	0.038277	0.453737	0.944828	1.563418			0.081566	0.371365	0.219484	0.457411	0.469615	-0.414616	-0.211355	-0.71254
A_23_P168818	IMPA1 || Inositol(myo)-1(or 4)-monophosphatase 1 || Hs.492120 || 1159122	1	-0.078553	0.078553	0.32859	0.268277	0.713737	0.864828	1.003418		0.413056	0.191566	0.921365	0.289484		0.439615		0.118645	-0.27254
A_32_P41662	MTRF1L || Mitochondrial translational release factor 1-like || Hs.225836 || 1182447	1	-0.063553	0.063553	0.14359	0.003277	0.678737	0.979828	1.408418		0.488056	0.276566	0.626365	0.354484	-0.167589	0.654615	-0.469616	0.013645	-0.04754
A_23_P128408	HSPC132 || P53-inducible cell-survival factor || Hs.69499 || 1180896	1	0.106447	-0.106447	-0.11641	0.423277	0.738737	1.029828	1.168418		0.608056	0.386566	0.586365	0.464484	0.262411	0.324615	-0.399616	0.073645	-0.49754
A_23_P353704	KIAA1434 || Hypothetical protein KIAA1434 || Hs.472040 || 1184021	1	0.036447	-0.036447	0.10359	0.293277	0.638737	0.709828	1.098418		0.808056	0.686566	0.956365	0.614484	0.232411	0.704615	-0.239616	0.243645	-0.41754
A_23_P120153	RNF149 || Ring finger protein 149 || Hs.171802 || 1190345	1	0.036447	-0.036447	-0.15641	0.283277	0.668737	0.909828	1.398418		0.678056	0.626566	0.736365	0.514484	0.222411	0.214615	-0.509616	0.903645	-1.30754
A_24_P251351	RAB1A || RAB1A, member RAS oncogene family || Hs.310645 || 1172819	1	0.016447	-0.016447	0.20359	-0.066723	0.538737	0.849828	0.998418		0.248056	0.016566	0.876365	0.024484	-0.407589	-0.255385	-0.979616	0.333645	-0.64754
A_32_P36101	ARL1 || ADP-ribosylation factor-like 1 || Hs.372616 || 1182731	1	0.031447	-0.031447	0.17859	0.318277	0.703737	0.964828	0.943418		0.103056	-0.018434	0.591365	0.099484	-0.192589	0.119615	-1.314616	0.138645	-0.57254
A_24_P58607	|| || || 1181863	1	0.006447	-0.006447	0.11359	-0.166723	0.748737	0.909828	1.178418		0.178056	0.186566	0.726365	0.134484	-0.717589	0.034615	-0.799616	0.123645	-0.12754
A_23_P31893	SIAT4A || ST3 beta-galactoside alpha-2,3-sialyltransferase 1 || Hs.374257 || 1155417	1	-0.138553	0.138553	-0.58141	1.178277	0.203737	0.454828	0.673418		0.873056	0.371566	0.101365	0.119484	0.647411	0.489615	0.245384	-1.071355	-0.94254
A_23_P31896	SIAT4A || ST3 beta-galactoside alpha-2,3-sialyltransferase 1 || Hs.374257 || 1159009	1	-0.148553	0.148553	-0.54141	1.058277	0.323737	0.504828	0.753418		0.953056	0.461566	0.271365	0.069484	0.567411	0.589615	0.235384	-1.061355	-0.82254
A_23_P138495	PTPRE || Protein tyrosine phosphatase, receptor type, E || Hs.127022 || 1156216	1	-0.018553	0.018553	-0.11141	0.988277	0.443737	0.714828	1.053418		0.643056	0.331566	0.501365	0.449484	0.707411	0.899615	0.345384	-0.451355	-0.78254
A_24_P202567	ITPKC || Inositol 1,4,5-trisphosphate 3-kinase C || Hs.515415 || 1166619	1	-0.103553	0.103553	-0.09641	0.913277	0.288737	0.439828	0.618418		0.568056	0.196566	0.326365	-0.145516	0.752411	1.284615	0.560384	-0.506355	-0.79754
A_23_P251795	GPC2 || Glypican 2 (cerebroglycan) || Hs.211701 || 1160204	1	0.161447	-0.161447	0.60859	1.258277	0.033737	0.594828	0.773418		0.433056	0.901566	0.921365	0.869484	0.747411	0.749615	0.425384	-0.641355
A_23_P502343	ADAM33 || A disintegrin and metalloproteinase domain 33 || Hs.173716 || 1166562	1	0.081447	-0.081447	0.23859	1.348277	-0.426263	0.084828	0.513418		0.333056	0.701566	0.861365	0.809484	0.897411	0.789615		-0.631355	-1.33254
A_23_P36888	MGC16044 || Hypothetical protein MGC16044 || Hs.258002 || 1166798	1	0.081447	-0.081447	0.13859	1.068277	-0.286263	0.184828	0.593418		0.213056	0.411566	0.361365	0.299484	0.987411	0.469615	-0.394616	-0.351355	-1.03254
A_24_P896373	|| || || 1172892	1	-0.093553	0.093553	-0.05641	1.163277	0.058737	0.389828	-0.011582		0.358056	0.566566	0.546365	0.414484	0.702411	0.484615		-0.736355	-1.02754
A_24_P535256	INHBA || Inhibin, beta A (activin A, activin AB alpha polypeptide) || Hs.28792 || 1156337	1	-0.013553	0.013553	0.31359	0.513277	0.468737	0.139828	0.268418		0.408056	0.336566	0.336365	0.354484	0.602411	0.984615	-0.349616	-1.076355	-1.74754
A_23_P208369	ITPKC || Inositol 1,4,5-trisphosphate 3-kinase C || Hs.515415 || 1157593	1	-0.208553	0.208553	-0.06141	0.658277	0.393737	0.194828	0.353418		0.513056	0.121566	0.261365	-0.110516	0.397411	0.659615	-0.554616	-0.971355	-1.51254
A_23_P19624	BMP6 || Bone morphogenetic protein 6 || Hs.285671 || 1167417	1	-0.063553	0.063553	0.10359	0.733277	0.238737	0.139828	0.288418		0.228056	0.106566	0.186365	0.164484	0.382411	0.674615	0.000384	-1.186355	-2.04754
A_24_P148261	TGFB2 || Transforming growth factor, beta 2 || Hs.133379 || 1194045	1	0.051447	-0.051447	0.14859	0.468277	0.303737	0.294828	0.173418		0.073056	0.041566	-0.048635	0.059484	0.567411	0.259615	-0.254616	-1.161355	-1.88254
A_23_P135990	SLCO2A1 || Solute carrier organic anion transporter family, member 2A1 || Hs.518270 || 1184299	1	-0.048553	0.048553	-0.28141	1.398277	0.843737	0.354828	0.803418		0.853056	0.581566	0.381365	0.619484	1.147411	1.219615	-1.144616
A_23_P98085	PTENP1 || **Phosphatase and tensin homolog (mutated in multiple advanced cancers 1), pseudogene 1 || Hs.493716 || 1172994	1	-0.103553	0.103553	0.00359	0.183277	0.718737	0.199828	0.388418		0.178056	0.146566	0.366365	0.084484	-0.207589	0.404615	-0.409616	-1.086355	-0.91754
A_23_P100711	PMP22 || Peripheral myelin protein 22 || Hs.372031 || 1163273	1	-0.118553	0.118553	-0.06141	1.128277	0.863737	1.374828	1.883418		0.833056	0.511566	0.751365	0.599484	0.907411	0.519615	-0.624616	-1.121355	-1.35254
A_23_P162540	KCTD10 || Potassium channel tetramerisation domain containing 10 || Hs.524731 || 1165700	1	-0.098553	0.098553	0.26859	0.588277	0.563737	0.774828	1.093418		0.463056	0.291566	0.481365	0.519484	0.657411	0.319615	-0.584616	-0.641355	-1.06254
A_24_P153853	TRIM37 || Tripartite motif-containing 37 || Hs.412767 || 1173540	1	0.166447	-0.166447	0.02359	0.823277	0.708737	0.999828	0.938418		0.318056	-0.033434	0.366365	0.384484	0.452411	0.644615	-0.679616	-0.366355	-0.94754
A_24_P336577	LOC55924 || Hypothetical protein LOC55924 || Hs.551549 || 1170209	1	0.066447	-0.066447	0.30359	1.043277		1.019828	1.128418		0.648056	0.356566	0.426365	0.234484	0.322411	-0.175385	-0.469616	-0.136355	-0.52754
A_23_P14184	THSD1 || Thrombospondin, type I, domain containing 1 || Hs.325667 || 1163760	1	-0.173553	0.173553	-0.10641	1.303277	1.618737	1.789828	2.068418		0.688056	0.456566	0.846365	0.584484	0.552411	-0.125385	-0.649616	-0.636355	-1.12754
A_24_P244470	RNF41 || Ring finger protein 41 || Hs.524502 || 1166929	1	-0.003553	0.003553	0.30359	0.373277	0.848737	0.929828	1.208418		0.288056	0.386566	0.576365	0.264484		-0.025385	-0.229616	-0.286355	-0.59754
A_23_P62901	BTG2 || BTG family, member 2 || Hs.519162 || 1195254	1	0.011447	-0.011447	0.44859	1.008277	1.183737	1.354828	1.643418		0.683056	0.671566	1.041365	0.619484	0.757411	0.239615	-0.734616	-0.581355	-1.13254
A_24_P262543	KCNK6 || Potassium channel, subfamily K, member 6 || Hs.240395 || 1163291	1	-0.073553	0.073553	-0.36641	1.063277	0.688737	0.989828	0.828418		0.548056	0.216566	0.216365	0.084484	0.142411	0.034615		-0.666355	-0.64754
A_23_P49009	LOC254531 || PLSC domain containing protein || Hs.352614 || 1166794	1	-0.098553	0.098553	-0.55141	1.718277	1.723737	1.404828	1.033418		0.883056	0.471566	0.641365	0.379484	0.477411	0.429615	-1.274616
A_23_P50591	KCNK6 || Potassium channel, subfamily K, member 6 || Hs.240395 || 1187815	1	0.011447	-0.011447	-0.66141	0.858277	0.933737	1.064828	1.153418		0.593056	0.281566	0.551365	0.419484	0.427411	-0.090385	-0.324616		-0.80254
A_24_P211565	C1QTNF6 || C1q and tumor necrosis factor related protein 6 || Hs.22011 || 1160957	1	0.001447	-0.001447	-0.38141	1.208277	0.643737	1.234828	1.733418		0.713056	0.431566	0.361365	0.249484	0.387411	0.289615	0.625384	-1.201355	-1.67254
A_23_P38154	FDXR || Ferredoxin reductase || Hs.69745 || 1167035	1	-0.033553	0.033553	-0.31641	0.843277	0.928737	1.379828	1.538418		0.708056	0.396566	0.526365	0.244484	0.442411	0.284615	0.040384	-0.656355	-1.21754
A_23_P1602	CDC42EP2 || CDC42 effector protein (Rho GTPase binding) 2 || Hs.343380 || 1172462	1	-0.038553	0.038553	-0.20141	1.008277	0.953737	1.074828	0.823418		0.523056	0.321566	0.601365	-0.040516	0.437411	-0.160385	-0.154616	-0.861355	-1.61254
A_24_P829541	|| **Similar to anaphase promoting complex subunit 1; anaphase-promoting complex 1 (meiotic checkpoint regulator) || Hs.546578 || 1161152	1	-0.073553	0.073553	-0.42641	1.113277	0.908737	1.019828	0.908418		0.228056	0.146566	0.056365	0.014484	0.352411	0.584615	0.150384	-0.376355	-1.23754
A_23_P209805	NAB1 || NGFI-A binding protein 1 (EGR1 binding protein 1) || Hs.107474 || 1181015	1	-0.018553	0.018553	0.00859	1.028277	0.673737	0.794828	0.723418		0.143056	0.061566	-0.048635	0.039484	0.247411	0.399615	-0.154616	-0.321355	-0.90254
A_23_P206371	NOL3 || Nucleolar protein 3 (apoptosis repressor with CARD domain) || Hs.513667 || 1169629	1	-0.118553	0.118553	-0.24141	0.928277	0.723737	0.684828	0.633418		0.393056	0.101566	0.191365	-0.110516	0.167411	0.379615	0.375384	-0.761355	-1.14254
A_23_P205519	ABHD4 || Abhydrolase domain containing 4 || Hs.445665 || 1186927	1	-0.118553	0.118553	-0.08141	0.918277	0.523737	0.564828	0.773418		0.133056	0.071566	0.101365	-0.210516	0.257411	0.109615	0.215384	-0.471355	-0.95254
A_23_P252874	GPR116 || G protein-coupled receptor 116 || Hs.362806 || 1167294	1	-0.018553	0.018553	-0.12141	0.308277	1.103737	1.364828	1.733418		0.363056	0.061566	0.011365	0.139484	-0.172589	0.589615	-0.534616	-1.251355	-1.21254
A_32_P163858	SCD || **Stearoyl-CoA desaturase (delta-9-desaturase) || Hs.368641 || 1162026	1	-0.023553	0.023553	0.11359	1.413277	1.148737	1.299828	1.458418		0.248056	0.026566	-0.013635	-0.035516	-0.237589	0.294615	-0.749616	-1.316355	-1.54754
A_24_P333733	ATP6V0A1 || ATPase, H+ transporting, lysosomal V0 subunit a isoform 1 || Hs.463074 || 1165945	1	-0.098553	0.098553	-0.06141	0.648277	0.623737	0.914828	1.123418		0.123056	-0.068434	0.371365	-0.170516	-0.072589	0.089615	-0.454616	-0.851355	-1.37254
A_23_P14734	RPS27L || Ribosomal protein S27-like || Hs.108957 || 1190304	1	-0.018553	0.018553	0.04859	0.568277	0.843737	1.054828	1.143418		0.153056	0.151566	0.251365	0.129484	-0.022589	0.209615	-0.324616	-1.081355	-1.30254
A_24_P364807	FLJ20481 || Hypothetical protein FLJ20481 || Hs.460857 || 1178338	1	-0.113553	0.113553	-0.01641	0.833277	0.878737	0.959828	1.328418		0.218056	0.266566	0.156365	0.124484	0.162411	0.164615
A_32_P66881	|| || || 1185916	1	-0.048553	0.048553	0.06859	1.038277	0.883737	0.874828	1.423418		0.343056	0.241566	0.221365	0.319484	0.237411	0.239615	-0.534616	-0.751355	-1.41254
A_23_P204630	NTN4 || Netrin 4 || Hs.201034 || 1157002	1	-0.068553	0.068553	0.11859	0.628277	1.073737	1.104828	1.033418		0.213056	0.221566	0.501365	0.229484	0.057411	0.609615	-0.414616	-0.961355	-1.81254
A_23_P210210	EPAS1 || Endothelial PAS domain protein 1 || Hs.468410 || 1187570	1	-0.088553	0.088553	0.17859	0.898277	1.163737	1.194828	1.523418		0.543056	0.431566	0.631365	0.449484	0.487411	0.609615	-0.294616	-1.271355	-2.04254
A_23_P99515	FLJ14834 || Hypothetical protein FLJ14834 || Hs.62905 || 1194883	1	0.016447	-0.016447	-0.02641	1.813277	1.938737	1.899828	1.258418		0.398056	0.356566	0.476365	0.694484	0.422411	0.594615	-0.969616	-1.836355	-2.46754
A_24_P69538	|| || || 1162103	1	-0.013553	0.013553	-0.11641	1.143277	0.468737	0.739828	1.118418		0.238056	0.146566	-0.143635	0.254484	0.532411	0.304615		-1.436355	-1.58754
A_23_P361773	CCND3 || Cyclin D3 || Hs.534307 || 1192529	1	-0.163553	0.163553	-0.24641	1.563277	0.908737	0.909828	1.098418		0.538056	0.216566	0.106365	0.034484	1.002411	0.264615	-0.419616	-1.846355	-1.94754
A_24_P817066	MGC61716 || Hypothetical protein MGC61716 || Hs.159556 || 1177574	1	0.081447	-0.081447	-0.07141	0.848277	0.523737	0.794828	0.823418		0.163056	0.321566	0.511365	0.259484	0.347411	0.369615	0.305384	-1.061355	-1.58254
A_23_P371787	KIAA0247 || KIAA0247 || Hs.440025 || 1175392	1	-0.048553	0.048553	0.18859	0.468277	0.603737	0.754828	0.933418		0.403056	0.261566	0.091365	0.209484	0.637411	0.189615	-0.484616	-1.191355	-0.93254
A_32_P104460	ARMCX6 || Armadillo repeat containing, X-linked 6 || Hs.83530 || 1159186	1	-0.033553	0.033553	-0.14641	0.503277	0.328737	0.649828	0.998418		0.558056	0.266566	0.376365	0.234484	0.422411	-0.035385	-0.129616	-0.986355	-1.27754
A_23_P62351	ARMCX6 || Armadillo repeat containing, X-linked 6 || Hs.83530 || 1193199	1	-0.038553	0.038553	0.01859	0.498277	0.483737	0.634828	0.973418		0.513056	0.301566	0.441365	0.289484	0.307411	0.059615	-0.264616	-0.821355	-1.15254
A_23_P88831	SLC7A6 || Solute carrier family 7 (cationic amino acid transporter, y+ system), member 6 || Hs.351571 || 1180179	1	-0.163553	0.163553	-0.07641	0.513277	0.588737	0.749828	1.368418		0.368056	0.416566	0.176365	0.224484	0.412411	0.174615	-0.419616	-0.996355	-1.24754
A_32_P129621	|| || || 1195255	1	0.036447	-0.036447	-0.13641	0.303277	0.228737	0.669828	1.058418		0.408056	0.266566	-0.053635	0.234484	0.402411	0.034615	-0.109616	-1.056355	-1.11754
A_23_P354314	GPR161 || G protein-coupled receptor 161 || Hs.271809 || 1187837	1	0.056447	-0.056447	-0.15641	0.653277	0.978737	0.629828	0.928418		0.188056	0.386566	-0.113635	-0.035516	0.282411	0.484615	-0.769616	-1.266355
A_23_P380998	R3HDM || R3H domain (binds single-stranded nucleic acids) containing || Hs.412462 || 1174632	1	0.006447	-0.006447	0.02359	0.303277	0.498737	0.949828	1.018418		0.408056	0.566566	0.446365	0.404484		0.614615	0.250384	-0.016355	-0.83754
A_23_P47304	CASP5 || Caspase 5, apoptosis-related cysteine protease || Hs.213327 || 1166262	1	-0.033553	0.033553	-0.01641	0.303277	0.528737	0.939828	1.368418		0.688056	0.486566	0.716365	0.554484	0.592411	0.464615	0.170384	-0.436355	-0.88754
A_24_P11640	FLJ90024 || Fasting-inducible integral membrane protein TM6P1 || Hs.356187 || 1190835	1	0.021447	-0.021447	-0.09141	0.298277	0.403737	0.674828	1.093418		0.503056	0.341566	0.341365	0.279484	0.407411	0.489615	0.125384	-0.611355	-0.91254
A_32_P166693	|| || || 1174184	1	-0.038553	0.038553	-0.32141	0.858277	1.113737	1.124828	0.933418		0.883056	0.791566	0.731365	0.619484	0.657411	0.809615	0.025384	-1.291355	-1.94254
A_24_P295010	SERPINB9 || Serine (or cysteine) proteinase inhibitor, clade B (ovalbumin), member 9 || Hs.104879 || 1182448	1	-0.008553	0.008553	-0.24141	0.858277	1.163737	1.114828	1.073418		1.003056	0.931566	0.941365	0.879484	0.377411	1.359615	-0.374616	-1.301355	-1.58254
A_24_P71973	KDR || Kinase insert domain receptor (a type III receptor tyrosine kinase) || Hs.479756 || 1184577	1	-0.108553	0.108553	-0.04141	0.698277	0.643737	0.554828	0.993418		0.653056	0.541566	0.691365	0.649484	0.387411	1.369615	-0.194616	-0.421355	-1.07254
A_23_P32233	KLF4 || Kruppel-like factor 4 (gut) || Hs.376206 || 1171951	1	-0.008553	0.008553	0.43859	0.908277	1.083737	1.174828	0.913418		0.223056	0.071566	0.311365	1.219484	1.177411	0.169615	-1.244616	-0.921355	-1.25254
A_23_P300150	|| || || 1174600	1	-0.103553	0.103553	0.91359	1.103277	1.168737	1.199828	1.378418		0.698056	0.486566	0.706365	0.494484	1.542411	-0.005385	-0.439616	-1.136355	-1.44754
A_23_P4662	BCL3 || B-cell CLL/lymphoma 3 || Hs.31210 || 1192775	1	-0.063553	0.063553	0.68359	0.313277	0.578737	0.969828	1.028418		0.688056	0.486566	0.666365	0.294484	1.142411	-0.225385	-0.609616	-1.336355	-1.74754
A_24_P511686	|| Hypothetical LOC399951 || Hs.503862 || 1159147	1	-0.103553	0.103553	0.29359	1.033277	1.238737	1.209828	1.238418		-0.891944	-0.883434	-0.893635	-0.975516		-1.185385	-1.689616	-1.386355	-1.70754
A_24_P337592	BTN2A2 || Butyrophilin, subfamily 2, member A2 || Hs.373938 || 1162083	1	0.021447	-0.021447	0.32859	0.328277	0.273737	0.394828	0.923418		-0.206944	-0.428434	-0.278635	-0.280516	0.517411	-0.790385	-0.694616	-1.161355	-0.87254
A_23_P47034	HHEX || Hematopoietically expressed homeobox || Hs.118651 || 1172400	1	0.091447	-0.091447	0.60859	0.838277	0.643737	0.754828	0.953418		-0.426944	-0.438434	-0.338635	-0.200516	1.197411	-0.090385	-1.084616	-1.321355	-2.07254
A_24_P10137	RGC32 || Response gene to complement 32 || Hs.507866 || 1159464	1	-0.048553	0.048553	1.06859	1.938277	0.973737	0.194828	0.463418		-0.026944	-0.188434	-0.168635	0.169484	1.357411	-0.910385	-1.434616	-1.471355	-1.75254
A_23_P204937	RGC32 || Response gene to complement 32 || Hs.507866 || 1183681	1	-0.063553	0.063553	0.93359	2.023277	0.728737	0.009828	0.308418		-0.141944	-0.303434	-0.283635	0.114484	1.262411	-0.955385	-1.139616	-1.566355	-1.74754
A_23_P257201	RNF146 || Ring finger protein 146 || Hs.267120 || 1180293	1	-0.208553	0.208553	0.25859	1.328277	-0.136263	0.234828	0.363418		-0.076944	-0.628434	-0.318635	-0.780516	0.567411	-0.720385	-0.104616	-0.621355	-1.12254
A_24_P217834	HIST1H3D || Histone 1, H3d || Hs.532144 || 1156000	1	0.041447	-0.041447	0.35859	0.318277	-0.266263	0.114828	1.243418		0.303056	0.151566	0.231365	0.119484	0.007411	-0.840385	-1.194616	-0.561355	-0.28254
A_24_P156911	HIST2H2BE || Histone 2, H2be || Hs.2178 || 1160767	1	-0.058553	0.058553	-0.18141	0.378277	-0.316263	0.364828	0.983418		0.083056	-0.278434	-0.028635	-0.290516	0.197411	-0.610385	-1.254616	-0.611355	-0.49254
A_24_P3783	HIST1H2BM || Histone 1, H2bm || Hs.182432 || 1160606	1	-0.088553	0.088553	-0.03141	0.468277	0.143737	0.674828	1.243418		0.263056	-0.098434	0.101365	-0.170516	0.267411	-0.350385	-1.394616	-0.711355	-0.46254
A_23_P332992	|| || || 1182088	1	0.051447	-0.051447	-0.28141	0.788277	0.033737	0.474828	0.943418		0.143056	-0.088434	-0.108635	-0.070516	0.137411	-0.270385	-1.234616	-0.371355	-0.30254
A_23_P311616	PTDSR || Phosphatidylserine receptor || Hs.514505 || 1174768	1	-0.108553	0.108553	-0.08141	-0.001723	-0.286263	-0.175172	2.073418		0.543056	0.081566	0.241365	0.079484	0.617411	-0.960385		-1.671355	-1.08254
A_24_P255865	|| || || 1183319	1	0.006447	-0.006447	-0.25641	0.003277		-0.180172	2.158418		0.138056	0.176566	-0.043635	0.004484	0.192411	-0.185385	-1.019616	-1.256355	-1.63754
A_23_P212436	CTDSPL || CTD (carboxy-terminal domain, RNA polymerase II, polypeptide A) small phosphatase-like || Hs.475963 || 1158300	1	-0.068553	0.068553	-0.46141	1.118277	0.723737	0.554828	0.353418		0.153056	-0.178434	-0.248635	-0.420516	-0.372589	-0.730385	-1.264616
A_23_P80008	MYLK2 || Myosin light chain kinase 2, skeletal muscle || Hs.86092 || 1174151	1	0.056447	-0.056447	-0.17641	0.533277	0.858737	0.849828	0.558418		-0.161944	-0.253434	-0.213635	-0.335516	-0.337589	-1.305385	-1.789616
A_23_P19590	VIL2 || Villin 2 (ezrin) || Hs.487027 || 1166719	1	-0.073553	0.073553	-0.14641	0.683277	0.678737	0.489828	0.388418		0.128056	-0.193434	0.076365	-0.115516	-0.117589	-0.475385	-0.719616	-1.226355	-1.72754
A_23_P211244	HRMT1L1 || HMT1 hnRNP methyltransferase-like 1 (S. cerevisiae) || Hs.154163 || 1168991	1	-0.098553	0.098553	-0.13141	0.518277	0.453737	0.434828	0.523418		0.143056	-0.078434	0.201365	-0.220516	-0.072589	-0.620385	-0.954616	-1.641355
A_23_P324327	GPRC5B || G protein-coupled receptor, family C, group 5, member B || Hs.148685 || 1189288	1	-0.013553	0.013553	-0.07641	0.683277	0.748737	0.559828	0.378418		0.198056	-0.063434	0.216365	0.014484	0.272411	-0.825385	-1.329616	-1.326355	-1.65754
A_23_P374339	HIF3A || Hypoxia inducible factor 3, alpha subunit || Hs.420830 || 1175451	1	0.086447	-0.086447	0.07359	0.963277	0.528737	0.689828	0.058418		-0.341944	-0.463434	-0.083635	-0.275516	-0.707589	-1.635385
A_32_P114284	|| || || 1162654	1	-0.048553	0.048553	-0.22141	0.798277	1.093737	0.344828	0.573418		-0.776944	-0.578434	-0.688635	-0.820516	-0.502589	0.519615	-0.924616	-0.811355	-1.34254
A_23_P210608	ZNF217 || Zinc finger protein 217 || Hs.155040 || 1179419	1	-0.038553	0.038553	0.13859	0.578277	0.593737	0.384828	0.443418		-0.096944	-0.178434	-0.198635	-0.830516	-0.312589	0.369615	-1.234616	-1.231355	-1.27254
A_23_P63618	SCD || Stearoyl-CoA desaturase (delta-9-desaturase) || Hs.368641 || 1172848	1	-0.008553	0.008553	-0.38141	1.048277	0.603737	0.884828	0.903418		0.073056	-0.038434	-0.198635	-0.260516	-0.152589	0.119615	-0.754616	-0.441355	-0.82254
A_23_P144188	SLC33A1 || Solute carrier family 33 (acetyl-CoA transporter), member 1 || Hs.478031 || 1169931	1	0.096447	-0.096447	-0.08641	0.393277	0.978737	0.919828	1.158418		0.138056	-0.083434	-0.183635	-0.375516	-0.827589	0.184615	-0.849616	-0.716355	-0.66754
A_24_P237586	Lrp2bp || Ankyrin repeat domain 37 || Hs.508154 || 1175411	1	-0.033553	0.033553	-0.36641	0.613277	1.208737	1.259828	1.018418		-0.081944	-0.343434	0.066365	-0.255516		0.404615	-0.919616	-0.556355	-0.54754
A_32_P163392	|| Homo sapiens, clone IMAGE:3459231, mRNA || Hs.535561 || 1177379	1	0.076447	-0.076447	-0.29641	0.663277	1.018737	1.109828	1.338418		-0.311944	-0.343434	-0.643635	-0.475516	-0.257589	0.074615	-0.819616	-1.046355	-0.58754
A_24_P128312	ZNF79 || Zinc finger protein 79 (pT7) || Hs.522399 || 1185346	1	-0.158553	0.158553	-0.37141	0.698277	0.443737	0.804828	0.963418		0.363056	-0.218434	0.031365	-1.360516	0.177411	-0.050385	-0.584616	-0.541355	-0.42254
A_23_P114057	SEMA4C || Sema domain, immunoglobulin domain (Ig), transmembrane domain (TM) and short cytoplasmic domain, (semaphorin) 4C || Hs.516220 || 1161358	1	-0.018553	0.018553	0.35859	0.618277	0.543737	0.914828	1.163418		-0.346944	-0.348434	-0.098635	-0.670516	-0.372589	-0.570385	0.015384	-0.151355	-0.41254
A_24_P942092	LOC147650 || Hypothetical protein LOC147650 || Hs.467174 || 1165608	1	-0.053553	0.053553	0.27359	0.373277	0.888737	1.329828	1.298418		-0.231944	-0.353434	0.186365	-0.585516	-0.337589	-0.385385	-0.319616	-0.476355	-0.99754
A_23_P317620	ARL7 || ADP-ribosylation factor-like 7 || Hs.111554 || 1166530	1	-0.193553	0.193553	0.20359	1.153277	2.078737	2.209828	1.828418		-0.401944	-1.063434	-0.443635	-0.925516	-0.367589	-1.485385	0.090384
A_23_P431346	LOC222171 || Hypothetical protein LOC222171 || Hs.91109 || 1174255	1	-0.148553	0.148553	-0.16141	1.268277	1.403737	1.414828	1.073418		-0.236944	-0.498434	-0.688635	-0.610516	-0.562589	-0.890385	-0.194616	-1.371355	-1.06254
A_23_P259292	C1QTNF5 || C1q and tumor necrosis factor related protein 5 || Hs.157211 || 1168816	1	-0.178553	0.178553	-0.00141	0.848277	0.563737	1.024828	2.023418		-0.406944	-0.418434	-0.318635	-0.570516	-0.312589	-1.720385	-0.174616	-0.881355	-1.10254
A_24_P471242	|| || || 1156021	1	0.006447	-0.006447		0.773277	1.188737	1.479828	1.318418			0.046566	0.196365	-0.265516		-0.825385	0.560384	-0.656355	-0.94754
A_23_P122650	|| || || 1191142	1	-0.068553	0.068553	-0.86141	0.538277	0.893737	1.324828	1.023418		0.193056	-0.208434	-0.248635	-0.380516	-0.402589	-0.950385	0.165384	-0.381355	-0.58254
A_23_P156117	CYFIP2 || Cytoplasmic FMR1 interacting protein 2 || Hs.519702 || 1186325	1	-0.073553	0.073553	-0.56641	0.433277	0.538737	1.019828	1.508418		0.138056	-0.293434	-0.173635	-0.265516	-0.267589	-0.695385	-0.009616	-0.016355	-0.31754
A_23_P145463	SLC35B3 || Solute carrier family 35, member B3 || Hs.285847 || 1173497	1	-0.023553	0.023553	-0.03641	-0.276723	0.608737	0.729828	1.198418		-0.481944	-0.683434	0.286365	-0.185516		-0.905385		-0.266355	-1.17754
A_24_P835500	|| CDNA: FLJ22994 fis, clone KAT11918 || Hs.98073 || 1160918	1	-0.008553	0.008553	-0.00141	-0.061723	0.243737	0.574828	0.993418		0.273056	0.231566	-0.828635	0.059484	-0.012589	-0.040385	-0.494616	-1.091355	-1.22254
A_23_P53126	LMO2 || LIM domain only 2 (rhombotin-like 1) || Hs.34560 || 1161013	1	-0.068553	0.068553	-0.28141	0.768277	0.393737	0.944828	1.343418		0.003056	-0.018434	-0.028635	-0.070516		-0.330385		-0.911355	-1.01254
A_23_P48951	MFGE8 || Milk fat globule-EGF factor 8 protein || Hs.3745 || 1163342	1	-0.088553	0.088553	-0.32141	0.328277	0.493737	0.994828	1.363418		0.153056	0.091566	0.041365	0.229484	0.017411	-0.240385	-0.174616	-0.911355
A_32_P184488	PHLDB3 || Pleckstrin homology-like domain, family B, member 3 || Hs.512327 || 1156544	1	-0.098553	0.098553	-0.31141	0.568277	0.693737	1.174828	1.733418		0.453056	-0.028434	0.191365	-0.020516	-0.222589	-0.540385		-0.821355	-0.47254
A_23_P431939	MR1 || Major histocompatibility complex, class I-related || Hs.101840 || 1165187	1	-0.038553	0.038553	-0.24141	0.188277	0.443737	0.924828	1.303418		0.363056	-0.068434	0.231365	-0.200516		-0.600385	-0.224616	-0.751355	-0.65254
A_24_P325992	LIFR || Leukemia inhibitory factor receptor || Hs.133421 || 1165466	1	-0.108553	0.108553	-0.50141	0.418277	0.693737	1.064828	1.593418		0.473056	-0.148434	-0.088635	-0.200516				-0.741355	-0.76254
A_23_P5131	ISYNA1 || Myo-inositol 1-phosphate synthase A1 || Hs.405873 || 1178082	1	-0.208553	0.208553	-0.40141	0.278277	0.313737	1.214828	1.793418		-0.016944	0.001566	-0.108635	-0.010516	-0.062589	-0.690385	-0.374616	-0.411355	-0.68254
A_23_P156708	TNXB || Tenascin XB || Hs.485104 || 1176277	1	-0.028553	0.028553	-0.76141	0.548277	0.133737	0.914828	1.063418		0.093056	-0.088434	-0.118635	-0.340516	-0.012589	-0.290385	-0.414616	-0.831355
A_23_P57293	C21orf108 || Chromosome 21 open reading frame 108 || Hs.473611 || 1180350	1	-0.123553	0.123553	-1.03641	0.223277	0.188737	0.989828	1.798418		0.318056	-0.153434	-0.063635	-0.405516	-0.397589	-0.375385	-0.749616	-0.656355	-0.45754
A_23_P54373	|| || || 1171398	1	-0.083553	0.083553	0.01359	-0.086723	0.378737	0.889828	1.658418		0.298056	-0.173434	0.436365	0.044484	-0.527589	0.154615	-1.219616	-0.516355	-0.54754
A_23_P154605	SULF2 || Sulfatase 2 || Hs.162016 || 1190288	1	0.031447	-0.031447	-0.33141	-0.111723	0.373737	1.344828	2.163418		0.263056	-0.038434	0.161365	-0.060516	-0.232589	-0.480385		-1.001355	-0.59254
A_24_P403959	|| || || 1195323	1	-0.133553	0.133553	-0.33641	-0.036723	-0.141263	0.959828	2.138418		0.528056	-0.063434	0.356365	-0.075516	-0.077589	-0.395385	-0.879616
A_23_P164057	MFAP4 || Microfibrillar-associated protein 4 || Hs.296049 || 1162180	1	0.096447	-0.096447	-0.43641	0.403277	-0.181263	0.789828	1.488418		0.268056	0.316566	0.056365	-0.935516	-0.297589				-1.61754
A_24_P173234	ZNF613 || Zinc finger protein 613 || Hs.183390 || 1169977	1	-0.018553	0.018553	-0.35141	0.348277	0.103737	0.444828	0.583418		0.463056	0.271566	0.221365	-0.640516	0.137411	-0.410385	-0.894616	-0.951355	-1.07254
A_24_P291588	DVL3 || Dishevelled, dsh homolog 3 (Drosophila) || Hs.388116 || 1163677	1	-0.058553	0.058553	-0.27141	0.378277	0.173737	0.304828	0.713418		0.343056	0.121566	0.181365	0.169484	0.257411	-0.670385	-0.934616	-1.101355
A_24_P403734	ZNF385 || Zinc finger protein 385 || Hs.505653 || 1157476	1	-0.018553	0.018553	-0.18141	0.338277	0.523737	0.874828	1.053418		0.343056	-0.048434	0.091365	0.059484	0.187411	-0.530385	-0.234616	-0.991355	-1.09254
A_24_P677525	PLXNB2 || Plexin B2 || Hs.3989 || 1157551	1	-0.138553	0.138553	-0.49141	0.658277	0.733737	0.964828	1.283418		0.623056	0.041566	0.391365	-0.250516	0.177411	-0.360385	-0.424616	-1.251355	-1.29254
A_24_P304449	KIAA0152 || KIAA0152 || Hs.507074 || 1155839	1	-0.173553	0.173553	-0.28641	0.313277	0.118737	0.619828	0.998418		0.398056	-0.023434	0.416365	0.084484	-0.037589	-0.185385		-1.166355	-1.24754
A_24_P318897	C20orf161 || Chromosome 20 open reading frame 161 || Hs.472854 || 1186697	1	-0.038553	0.038553	-0.38141	0.438277	0.463737	0.674828	0.803418		0.423056	0.101566	0.321365	0.139484	-0.012589	-0.180385	-0.824616	-1.141355	-1.25254
A_24_P280868	MGC16279 || Hypothetical protein MGC16279 || Hs.458413 || 1178166	1	-0.053553	0.053553	-0.24641	0.223277	0.388737	0.749828	0.948418		0.548056	0.136566	0.416365	0.144484	0.062411	-0.215385	-0.539616	-0.856355	-1.11754
A_23_P132226	TPST2 || Tyrosylprotein sulfotransferase 2 || Hs.474441 || 1180151	1	-0.118553	0.118553	-0.17141	0.428277	0.343737	0.794828	1.263418		0.463056	0.111566	0.251365	0.149484	0.227411	-0.210385		-0.801355	-1.32254
A_23_P122852	SMARCD3 || SWI/SNF related, matrix associated, actin dependent regulator of chromatin, subfamily d, member 3 || Hs.444445 || 1166832	1	-0.128553	0.128553	-0.26141	0.388277	0.243737	0.464828	0.633418		0.123056	-0.008434	0.131365	-0.070516	-0.042589	-0.630385	-0.164616	-0.991355	-1.24254
A_32_P48397	PLXNB2 || Plexin B2 || Hs.3989 || 1162276	1	-0.138553	0.138553	-0.37141	0.618277	0.213737	0.434828	0.703418		0.483056	0.051566	0.151365	-0.070516	0.237411	-0.510385	-0.254616	-1.311355	-1.49254
A_24_P70888	PLXNB2 || Plexin B2 || Hs.3989 || 1183249	1	-0.133553	0.133553	-0.38641	0.663277	0.328737	0.539828	0.798418		0.468056	-0.023434	0.076365	-0.155516	0.212411	-0.535385	-0.319616	-1.316355	-1.53754
A_23_P100704	|| || || 1177518	1	-0.113553	0.113553	-0.47641	0.913277	0.618737	1.069828	1.108418		0.428056	0.016566	-0.123635	-0.385516	0.042411	-0.655385	-0.579616	-1.756355	-1.94754
A_24_P236235	|| || || 1170103	1	-0.178553	0.178553	-0.12141	0.188277	0.423737	0.734828	0.993418		0.653056	0.621566	0.361365	0.179484	0.297411	-0.410385		-1.421355
A_23_P203299	RCN1 || Reticulocalbin 1, EF-hand calcium binding domain || Hs.97887 || 1159134	1	-0.053553	0.053553	-0.20641	0.043277	0.188737	0.539828	0.958418		0.408056	0.166566	0.306365	0.194484	0.222411	-0.195385	-0.549616	-1.536355	-1.41754
A_23_P210948	C20orf44 || Chromosome 20 open reading frame 44 || Hs.18128 || 1171130	1	0.026447	-0.026447	-0.30641	0.083277	0.218737	0.439828	0.688418		0.308056	0.336566	0.386365	0.034484	0.142411	0.014615		-1.166355	-1.16754
A_24_P355649	FLI1 || Friend leukemia virus integration 1 || Hs.504281 || 1187562	1	-0.053553	0.053553	-0.25641	0.353277	0.428737	0.559828	0.878418		0.488056	0.406566	0.386365	0.204484	0.222411	-0.005385	-0.399616	-1.446355	-1.78754
A_24_P244100	|| || || 1164820	1	-0.093553	0.093553	-0.10641	0.383277	0.118737	0.289828	0.658418		0.308056	0.036566	-0.053635	0.024484	0.482411	-0.305385	-0.599616	-1.156355	-1.35754
A_24_P249072	BTN2A2 || Butyrophilin, subfamily 2, member A2 || Hs.373938 || 1187561	1	-0.063553	0.063553	0.03359	0.253277	0.148737	0.339828	0.668418		0.278056	0.006566	0.196365	-0.115516	0.502411	-0.605385	-0.579616	-1.286355	-1.12754
A_24_P218265	TNFRSF10B || Tumor necrosis factor receptor superfamily, member 10b || Hs.521456 || 1177142	1	-0.083553	0.083553	-0.22641	0.133277	0.068737	0.559828	1.068418		0.338056	0.136566	0.116365	0.124484	0.492411	-0.355385	-0.439616	-1.156355	-1.40754
A_23_P139228	ARFIP2 || ADP-ribosylation factor interacting protein 2 (arfaptin 2) || Hs.75139 || 1187024	1	-0.143553	0.143553	-0.15641	0.243277	0.088737	0.289828	0.548418		0.388056	-0.023434	0.236365	0.144484	0.212411	-0.215385	-0.449616	-0.926355	-1.20754
A_24_P389916	GARP || Leucine rich repeat containing 32 || Hs.151641 || 1188979	1	-0.178553	0.178553	-0.21141	0.798277	0.423737	0.774828	0.963418		0.863056	0.341566	0.641365	0.359484	0.577411	-0.420385	-0.644616	-2.061355	-2.23254
A_23_P53557	LTBR || Lymphotoxin beta receptor (TNFR superfamily, member 3) || Hs.1116 || 1193320	1	-0.223553	0.223553	-0.14641	0.463277	0.278737	0.449828	0.518418		0.718056	0.016566	0.336365	0.204484	0.352411	-0.375385	-0.369616	-0.986355	-1.25754
A_23_P108823	OSBPL6 || Oxysterol binding protein-like 6 || Hs.318775 || 1156057	1	-0.008553	0.008553	-0.65141	0.228277	0.163737	0.794828	1.053418		0.273056	0.061566	0.121365	0.029484	-0.412589	-0.050385	-0.654616	-1.261355	-1.30254
A_23_P200260	PCNXL2 || Pecanex-like 2 (Drosophila) || Hs.370605 || 1160049	1	-0.123553	0.123553	-0.55641	0.393277	0.028737	0.369828	1.068418		0.138056	-0.093434	-0.143635	-0.155516	-0.147589		-0.489616	-1.046355	-1.05754
A_32_P141768	AGPAT4 || 1-acylglycerol-3-phosphate O-acyltransferase 4 (lysophosphatidic acid acyltransferase, delta) || Hs.353175 || 1182038	1	0.026447	-0.026447	-0.32641	0.333277	0.258737	0.579828	1.278418		0.138056	-0.093434	-0.153635	-0.075516	-0.367589	0.344615	-0.429616	-1.066355	-1.39754
A_23_P301530	ANK3 || Ankyrin 3, node of Ranvier (ankyrin G) || Hs.499725 || 1185561	1	-0.033553	0.033553	-0.48641	0.043277	0.168737	0.749828	1.128418		0.308056	0.206566	0.086365	-0.095516	-0.107589	0.464615	-0.079616	-1.236355	-1.28754
A_23_P421423	TNFAIP2 || Tumor necrosis factor, alpha-induced protein 2 || Hs.525607 || 1159139	1	-0.038553	0.038553	-0.43141	0.328277	0.363737	0.774828	0.833418		0.303056	-0.008434	0.001365	-0.050516	0.357411	-0.080385		-1.211355	-1.45254
A_23_P250212	DKFZp761P0423 || Hypothetical protein DKFZp761P0423 || Hs.29068 || 1170686	1	-0.088553	0.088553	-0.22141	0.258277	0.343737	0.724828	1.403418		0.263056	-0.088434	0.141365	-0.160516	0.497411	0.139615	-0.564616	-1.541355	-1.94254
A_24_P349783	|| || || 1192118	1	-0.008553	0.008553	-0.17141	0.268277		0.604828	0.923418			0.031566	-0.108635	-0.260516	0.117411	0.129615	-0.244616		-1.22254
A_23_P79482	CHN1 || Chimerin (chimaerin) 1 || Hs.380138 || 1193130	1	-0.088553	0.088553	-0.30141	0.338277	-0.126263	0.284828	0.923418		0.153056	0.091566	0.141365	0.059484	0.257411	-0.110385	-0.064616	-0.631355	-0.90254
A_23_P213298	FLJ23548 || Arylsulfatase J || Hs.22895 || 1168956	1	-0.108553	0.108553	-0.19141	0.458277	0.813737	1.074828	1.043418		-0.056944	-0.188434	0.071365	-0.090516	-0.802589	0.079615	-1.044616	-1.331355	-1.71254
A_24_P727884	G2 || G2 protein || Hs.502266 || 1155412	1	-0.033553	0.033553	-0.61641	0.123277	0.648737	0.839828	1.328418		0.038056	-0.073434	-0.043635	-0.105516	-0.817589	-0.525385	-0.709616	-1.546355	-2.09754
A_23_P51627	FLJ11838 || Hypothetical protein FLJ11838 || Hs.549196 || 1187907	1	-0.003553	0.003553	-0.21641	0.103277	0.288737	0.569828	0.808418		0.028056	-0.183434	0.086365	-0.145516	-0.587589	-0.245385	-0.609616	-0.926355	-1.14754
A_23_P58036	MCCC1 || Methylcrotonoyl-Coenzyme A carboxylase 1 (alpha) || Hs.47649 || 1173457	1	-0.013553	0.013553	-0.28641	0.303277	0.318737	0.619828	0.688418		-0.021944	-0.263434	-0.103635	-0.365516	-0.607589	-0.305385	-0.779616	-0.936355	-1.35754
A_24_P928052	NRP1 || Neuropilin 1 || Hs.131704 || 1189488	1	0.021447	-0.021447	-0.22141	-0.081723	0.363737	0.634828	1.003418		-0.106944	-0.118434	-0.048635	-0.180516	-0.942589	0.009615	-0.404616	-1.041355	-1.45254
A_32_P78208	|| || || 1155280	1	-0.003553	0.003553	-0.44641	0.733277	1.038737	1.299828	1.258418		0.098056	-0.243434	-0.043635	-0.225516	-0.087589	-0.725385			-1.72754
A_24_P131752	DLG1 || DKFZP586B0319 protein || Hs.292549 || 1159994	1	-0.083553	0.083553	-0.20641	0.863277	1.368737	1.709828	1.658418		0.018056	-0.133434	0.026365	-0.145516	-0.517589	-0.645385	-1.269616	-1.706355	-2.45754
A_23_P82351	B1 || Parathyroid hormone-responsive B1 gene || Hs.372360 || 1185720	1	-0.098553	0.098553	-0.26141	0.298277	0.733737	0.704828	0.923418		-0.096944	-0.138434	-0.018635	0.059484	-0.132589	-0.350385	-0.354616	-1.161355	-1.07254
A_23_P24077	PP2135 || PP2135 protein || Hs.552663 || 1175631	1	-0.153553	0.153553	-0.71641	1.043277	1.218737	1.289828	0.848418		-0.141944	-0.253434	-0.163635	-0.185516	-0.237589	-0.315385	-0.789616	-1.526355	-1.74754
A_23_P146554	PTGDS || Prostaglandin D2 synthase 21kDa (brain) || Hs.446429 || 1188402	1	0.121447	-0.121447	-0.16141	0.648277	0.773737	0.964828	0.993418			-0.808434	-0.068635	-0.200516	-0.242589	-0.450385	-1.034616	-1.211355	-1.30254
A_24_P918317	DKK3 || Dickkopf homolog 3 (Xenopus laevis) || Hs.292156 || 1169521	1	-0.138553	0.138553	-0.21141	0.358277	0.683737	0.894828	1.203418		0.213056	-0.158434	0.071365	-0.160516	-0.382589	-0.360385	-0.784616	-0.631355	-1.68254
A_24_P385280	ALDH9A1 || Aldehyde dehydrogenase 9 family, member A1 || Hs.2533 || 1172162	1	-0.048553	0.048553	-0.28141	-0.041723	0.483737	0.774828	1.213418		0.253056	-0.018434	0.181365	0.049484	-0.232589	-0.510385	-0.794616	-1.081355	-1.47254
A_24_P240166	PHLDB2 || Pleckstrin homology-like domain, family B, member 2 || Hs.477114 || 1173012	1	0.001447	-0.001447	-0.49141	0.188277	0.853737	1.164828	1.353418		0.193056	-0.068434	0.271365	-0.070516	-0.442589	-0.520385	-0.844616	-0.981355	-1.46254
A_24_P261417	DKK3 || Dickkopf homolog 3 (Xenopus laevis) || Hs.292156 || 1156569	1	-0.098553	0.098553	-0.18141	0.558277	0.693737	0.924828	1.233418		0.233056	0.021566	-0.048635	-0.050516	-0.012589	-0.120385	-0.324616	-0.961355	-1.78254
A_23_P162047	DKK3 || Dickkopf homolog 3 (Xenopus laevis) || Hs.292156 || 1166729	1	-0.088553	0.088553	-0.18141	0.558277	0.823737	1.124828	1.353418		0.283056	0.071566	0.041365	-0.080516	-0.162589	-0.320385	-0.684616	-1.281355	-1.96254
A_23_P120860	NIPSNAP1 || Nipsnap homolog 1 (C. elegans) || Hs.173878 || 1171392	1	0.086447	-0.086447	-0.04641	0.493277	0.568737	0.719828	0.948418		0.198056	0.246566	0.086365	0.074484		-0.285385	-0.209616	-0.656355	-1.11754
A_24_P595460	NUCB2 || **Nucleobindin 2 || Hs.128686 || 1174729	1	-0.023553	0.023553	-0.15641	0.163277	0.768737	0.809828	1.088418		0.238056	0.286566	0.296365	-0.025516		-0.175385		-0.926355
A_32_P230736	|| || || 1156049	1	-0.153553	0.153553	-0.14641	0.513277	0.838737	1.219828	1.238418		0.248056	-0.043434	0.016365	-0.185516	-0.017589	-0.445385	-0.849616	-1.426355	-1.41754
A_24_P176079	WASF3 || WAS protein family, member 3 || Hs.82318 || 1161350	1	-0.113553	0.113553	-0.09641	0.303277	0.858737	1.059828	1.338418		0.038056	0.116566	0.106365	-0.055516		-0.395385		-1.406355
A_23_P211762	COL8A1 || Collagen, type VIII, alpha 1 || Hs.134830 || 1175745	1	-0.053553	0.053553	-0.13641	0.423277	0.788737	1.369828	1.718418		0.048056	-0.083434	0.066365	-0.045516	-0.227589	-0.285385	-0.999616	-1.486355	-1.88754
A_32_P118847	|| Hypothetical gene supported by AK124699 || Hs.171132 || 1162115	1	-0.038553	0.038553	-0.04141	0.518277	0.483737	0.814828	0.953418		0.053056	0.121566	0.211365	0.069484		-0.230385		-1.001355
A_23_P23346	AF1Q || ALL1-fused gene from chromosome 1q || Hs.75823 || 1177619	1	-0.228553	0.228553	-0.01141	0.708277	0.773737	1.164828	1.533418		0.323056	0.161566	0.161365	-0.010516	-0.122589	-0.310385	-1.054616	-1.541355	-1.50254
A_23_P374082	ADAM19 || A disintegrin and metalloproteinase domain 19 (meltrin beta) || Hs.483944 || 1175798	1	-0.098553	0.098553	-0.25141	0.378277	0.563737	1.084828	1.483418		0.233056	-0.068434	-0.118635	-0.090516	-0.162589	-0.410385	-0.544616	-1.451355	-1.59254
A_23_P52101	NQO3A2 || NAD(P)H:quinone oxidoreductase type 3, polypeptide A2 || Hs.334832 || 1192420	1	-0.083553	0.083553	-0.19641	0.423277	0.278737	0.559828	0.968418		0.158056	0.036566	0.016365	-0.085516	-0.087589	-0.255385	-0.399616	-0.896355	-0.92754
A_32_P29118	SEMA3D || Sema domain, immunoglobulin domain (Ig), short basic domain, secreted, (semaphorin) 3D || Hs.201340 || 1163944	1	-0.028553	0.028553	-0.08141	0.508277	0.853737	0.934828	1.303418		0.153056	-0.048434	0.341365	-0.040516	-0.272589	-0.280385		-1.671355
A_23_P83436	PEPD || Peptidase D || Hs.36473 || 1173311	1	-0.068553	0.068553	-0.14141	0.378277	0.493737	0.704828	0.913418		0.163056	-0.168434	0.191365	-0.070516	-0.122589	-0.240385	-0.614616	-1.011355	-1.44254
A_23_P16976	ANXA4 || Annexin A4 || Hs.422986 || 1181424	1	-0.013553	0.013553	-0.17641	0.253277	0.478737	0.799828	0.898418		0.228056	0.036566	0.236365	-0.045516	-0.227589	-0.225385	-0.679616	-1.196355	-1.55754
A_23_P410613	MGC17943 || Hypothetical protein MGC17943 || Hs.257664 || 1186875	1	-0.083553	0.083553	-0.16641	0.173277	0.578737	0.769828	1.008418		0.328056	0.156566	0.276365	0.004484	-0.357589	-0.215385	-0.789616	-1.316355	-1.37754
A_23_P29939	SNCA || Synuclein, alpha (non A4 component of amyloid precursor) || Hs.271771 || 1177271	1	-0.018553	0.018553	0.01859	0.468277	0.583737	0.604828	0.913418		-0.026944	-0.098434	0.131365	-0.120516	-0.432589	-0.340385	-0.814616	-1.061355	-1.43254
A_23_P251480	NBS1 || Nijmegen breakage syndrome 1 (nibrin) || Hs.492208 || 1195819	1	0.006447	-0.006447	-0.10641	0.343277	0.438737	0.479828	0.748418		0.238056	-0.043434	0.236365	0.064484	-0.367589	-0.195385	-0.939616	-1.066355	-1.26754
A_24_P389409	BMP1 || Bone morphogenetic protein 1 || Hs.1274 || 1173940	1	-0.193553	0.193553	-0.36641	0.253277	0.448737	1.109828	1.298418		0.088056	-0.423434	0.116365	-0.355516	-0.257589	-0.615385	-1.209616	-1.396355
A_23_P33277	|| || || 1182988	1	-0.168553	0.168553	-0.50141	0.158277	0.573737	1.414828	1.663418		0.103056	-0.568434	-0.028635	-0.310516	-0.362589	-0.530385		-1.671355
A_24_P123601	DDR1 || Discoidin domain receptor family, member 1 || Hs.520004 || 1157160	1	-0.113553	0.113553	0.09359	0.383277	0.468737	0.719828	0.988418		0.138056	-0.133434	0.156365	-0.045516	-0.087589	-0.775385	-1.189616	-1.536355	-1.72754
A_24_P102362	ZNF553 || Zinc finger protein 553 || Hs.513501 || 1191530	1	-0.083553	0.083553	0.02359	0.433277	0.238737	0.379828	1.008418		0.138056	-0.253434	0.036365	-0.335516	-0.007589	-0.685385	-0.869616	-1.456355	-1.59754
A_24_P637982	FLJ45459 || FLJ45459 protein || Hs.532749 || 1159802	1	-0.043553	0.043553	-0.22641	0.423277	0.258737	0.629828	0.808418		0.078056	-0.073434	0.066365	-0.085516	-0.127589	-0.355385	-0.459616	-1.136355	-1.32754
A_23_P111288	TMEM14C || Transmembrane protein 14C || Hs.519557 || 1183409	1	-0.023553	0.023553	-0.14641	0.263277	0.368737	0.489828	0.818418		0.018056	-0.193434	0.026365	-0.135516	-0.217589	-0.235385	-0.479616	-0.906355	-1.38754
A_23_P353035	IGFBP7 || Insulin-like growth factor binding protein 7 || Hs.479808 || 1184995	1	-0.078553	0.078553	-0.12141	0.398277	0.333737	0.624828	1.153418		0.073056	-0.188434	0.121365	-0.150516	-0.162589	-0.420385	-0.574616	-1.051355	-1.51254
A_23_P30363	P4HA2 || Procollagen-proline, 2-oxoglutarate 4-dioxygenase (proline 4-hydroxylase), alpha polypeptide II || Hs.519568 || 1167529	1	-0.103553	0.103553	-0.37641	0.383277	0.418737	0.629828	0.918418		0.018056	-0.223434	0.016365	-0.185516	-0.297589	-0.495385	-0.739616	-1.116355	-1.21754
A_23_P85164	|| || || 1162424	1	-0.103553	0.103553	-0.36641	0.523277	0.528737	0.919828	1.008418		0.028056	-0.263434	-0.083635	-0.125516	-0.247589	-0.695385	-1.029616	-1.416355	-1.85754
A_23_P344531	SYNPO || Synaptopodin || Hs.435228 || 1184640	1	-0.148553	0.148553	-0.20141	0.788277	0.783737	1.124828	0.923418		0.083056	-0.338434	-0.058635	-0.180516	-0.172589	-0.830385	-1.144616	-1.901355	-2.15254
A_23_P434890	CARD10 || Caspase recruitment domain family, member 10 || Hs.57973 || 1193573	1	-0.038553	0.038553	-0.25141	0.618277	0.933737	1.224828	1.293418		0.033056	-0.168434	0.331365	-0.170516	-0.482589	-1.180385	-1.284616	-1.891355	-2.61254
A_23_P216610	SUSD1 || Sushi domain containing 1 || Hs.494827 || 1168597	1	-0.068553	0.068553	-0.17141	0.388277	0.293737	0.524828	0.903418		0.163056	-0.198434	0.111365	-0.100516	-0.092589	-0.560385	-0.954616	-1.081355	-1.68254
A_24_P131222	ATP13A2 || ATPase type 13A2 || Hs.128866 || 1193606	1	-0.043553	0.043553	-0.31641	0.363277	0.338737	0.609828	0.718418		0.358056	-0.213434	-0.083635	-0.205516	-0.227589	-0.585385	-0.979616	-1.146355	-1.80754
A_32_P209094	FLJ10986 || Hypothetical protein FLJ10986 || Hs.444301 || 1183003	1	-0.118553	0.118553	-0.24141	0.478277	0.633737	0.764828	1.113418		0.273056	-0.188434	0.141365	-0.180516	-0.322589	-0.860385		-1.381355	-1.23254
A_23_P7697	SNX2 || Sorting nexin 2 || Hs.134822 || 1194520	1	-0.003553	0.003553	-0.11641	0.333277	0.328737	0.469828	0.958418			-0.093434	0.056365	-0.135516	-0.247589	-0.425385	-0.369616	-0.946355	-0.91754
A_32_P231415	SCD || Stearoyl-CoA desaturase (delta-9-desaturase) || Hs.368641 || 1166846	1	-0.053553	0.053553	-0.36641	1.473277	0.798737	1.019828	1.148418		0.118056	-0.013434	-0.333635	-0.505516	-0.247589	-0.125385	-0.959616	-1.956355	-1.93754
A_24_P44845	GRLF1 || Glucocorticoid receptor DNA binding factor 1 || Hs.509447 || 1169693	1	-0.213553	0.213553	-0.54641	0.803277	0.718737	0.849828	0.938418		-0.001944	-0.333434	-0.473635	-0.475516	-0.057589	-0.255385	-0.479616	-1.516355
A_23_P22682	ARMCX1 || Armadillo repeat containing, X-linked 1 || Hs.9728 || 1163491	1	-0.118553	0.118553	0.00859	0.808277	0.363737	0.454828	1.113418		0.333056	-0.008434	0.141365	-0.320516	-0.042589	-0.030385	-0.734616	-1.171355	-1.52254
A_24_P396800	GMPPA || GDP-mannose pyrophosphorylase A || Hs.27059 || 1175029	1	-0.138553	0.138553	-0.29141	0.558277	0.363737	0.394828	0.663418		0.183056	-0.008434	-0.048635	-0.250516	-0.402589	0.009615	-0.554616	-0.991355	-1.37254
A_23_P200829	SRGAP2 || SLIT-ROBO Rho GTPase activating protein 2 || Hs.497575 || 1182201	1	-0.138553	0.138553	-0.75141	0.758277	0.493737	0.754828	1.193418		0.203056	-0.108434	-0.118635	-0.310516	-0.532589	-0.030385	-0.494616	-1.241355	-1.70254
A_23_P209904	GPC1 || Glypican 1 || Hs.328232 || 1163433	1	-0.128553	0.128553	-0.64141	0.998277	1.493737	1.974828	2.173418		0.363056	-0.208434	-0.208635	-0.350516	0.097411	-0.460385	-0.274616	-2.211355	-2.37254
A_23_P105307	|| || || 1179975	1	-0.288553	0.288553	-0.44141	0.588277	0.663737	0.864828	0.963418		0.183056	-0.228434	0.011365	-0.320516	-0.072589	-0.050385		-1.281355
A_23_P103532	GPR161 || G protein-coupled receptor 161 || Hs.271809 || 1182494	1	-0.123553	0.123553	-0.43641	0.553277	0.898737	0.719828	0.878418		0.298056	-0.253434	0.146365	-0.495516	-0.297589	0.194615	-0.169616	-1.166355	-1.72754
A_23_P303455	GPR161 || G protein-coupled receptor 161 || Hs.271809 || 1188198	1	-0.168553	0.168553	-0.34141	0.678277	0.823737	0.834828	1.023418		0.363056	-0.098434	-0.108635	-0.470516	-0.012589	0.349615	-0.174616	-1.471355	-1.90254
A_23_P5441	ABCB6 || ATP-binding cassette, sub-family B (MDR/TAP), member 6 || Hs.107911 || 1162589	1	-0.003553	0.003553	-0.54641	1.043277	1.078737	1.089828	1.358418		0.098056	0.046566	-0.043635	-0.145516	-0.177589	0.214615	-0.079616	-1.016355	-1.58754
A_23_P300714	SCAM-1 || Vinexin beta (SH3-containing adaptor molecule-1) || Hs.528572 || 1181421	1	-0.093553	0.093553	-0.29641	0.843277	0.838737	0.929828	1.028418		0.068056	-0.083434	-0.023635	-0.125516	-0.117589	0.054615	0.140384	-0.796355	-1.22754
A_24_P197196	ABCB6 || ATP-binding cassette, sub-family B (MDR/TAP), member 6 || Hs.107911 || 1179298	1	-0.073553	0.073553	-0.50641	0.853277	0.948737	0.989828	1.308418		0.298056	-0.103434	-0.193635	-0.285516	-0.237589	0.014615	-0.339616	-0.996355	-1.36754
A_23_P335920	RPS6KA2 || Ribosomal protein S6 kinase, 90kDa, polypeptide 2 || Hs.147119 || 1171257	1	-0.123553	0.123553	-0.45641	1.143277	1.048737	1.449828	1.638418		-0.141944	-0.443434	-0.643635	-0.385516	-0.117589	-0.345385	-0.249616	-1.506355	-2.01754
A_23_P98580	FADS2 || Fatty acid desaturase 2 || Hs.502745 || 1190992	1	-0.038553	0.038553	-0.25141	1.318277	0.983737	1.104828	1.103418		0.033056	-0.208434	-0.178635	-0.180516	-0.152589	-0.270385	-0.424616	-1.391355	-1.80254
A_23_P132915	LOC92689 || Hypothetical protein BC001096 || Hs.476517 || 1190316	1	0.016447	-0.016447	-0.15641	0.763277	0.628737	0.879828	1.018418		0.008056	-0.133434	-0.233635	-0.215516	-0.367589	0.064615	-0.509616	-0.896355	-1.28754
A_23_P142310	MKNK2 || MAP kinase interacting serine/threonine kinase 2 || Hs.515032 || 1183385	1	-0.033553	0.033553	-0.45641	0.813277	1.008737	1.099828	0.778418		0.408056	0.236566	0.366365	0.054484	-0.357589	-0.365385	-0.649616	-1.376355	-1.68754
A_24_P938135	|| || || 1175082	1	-0.083553	0.083553	-0.79641	0.743277	0.848737	1.039828	0.718418		0.528056	-0.073434	-0.033635	-0.245516	-0.257589	-0.265385	-0.269616	-1.326355	-1.43754
A_23_P142304	MKNK2 || MAP kinase interacting serine/threonine kinase 2 || Hs.515032 || 1191738	1	-0.078553	0.078553	-0.80141	0.868277	0.943737	0.904828	0.623418		0.453056	0.011566	0.061365	-0.390516	-0.452589	-0.150385	-0.544616	-1.301355	-1.55254
A_24_P503710	|| CDNA FLJ20031 fis, clone ADSU02180 || Hs.547493 || 1166581	1	-0.118553	0.118553	-0.55141	0.418277	0.683737	1.004828	1.093418		0.013056	-0.238434	-0.508635	-0.560516	-0.382589	-0.380385	0.565384	-1.301355	-1.73254
A_24_P281374	|| || || 1160220	1	-0.073553	0.073553	-0.68641	0.423277	0.728737	1.249828	0.918418		0.298056	-0.283434	-0.113635	-0.345516	-0.367589	-0.925385	0.570384	-1.116355	-1.89754
A_24_P6850	|| || || 1174705	1	-0.123553	0.123553	-0.70641	0.513277	0.798737	1.169828	0.878418		0.358056	-0.253434	-0.163635	-0.545516	-0.217589	-0.955385	0.550384	-1.186355	-1.86754
A_24_P264644	|| || || 1193515	1	-0.093553	0.093553	-0.76641	0.323277	0.998737	1.369828	1.068418		0.238056	-0.243434	-0.073635	-0.465516	-0.487589	-0.935385	0.380384	-1.126355	-1.78754
A_24_P109661	|| || || 1164300	1	-0.008553	0.008553	-0.85141	0.468277	0.963737	1.394828	0.973418		0.213056	-0.188434	-0.198635	-0.350516	-0.422589	-0.970385	-0.364616	-1.531355	-2.23254
A_24_P384369	|| || || 1178247	1	-0.088553	0.088553	-0.73141	0.518277	0.813737	1.174828	0.783418		0.223056	-0.078434	-0.068635	-0.360516	-0.332589	-1.010385	-0.224616	-1.561355	-2.08254
A_24_P350060	|| Similar to Keratin, type I cytoskeletal 18 (Cytokeratin 18) (K18) (CK 18) || Hs.97395 || 1156490	1	-0.098553	0.098553	-0.94141	0.418277	0.923737	1.354828	1.023418		0.183056	-0.338434	-0.318635	-0.570516	-0.712589	-1.230385	-0.474616	-1.541355	-2.25254
A_23_P99320	KRT18 || Keratin 18 || Hs.406013 || 1158609	1	-0.088553	0.088553	-0.92141	0.308277	1.043737	1.404828	1.003418		0.203056	-0.298434	-0.128635	-0.510516	-0.652589	-1.220385	-0.474616	-1.571355	-2.18254
A_24_P306704	|| || || 1160926	1	-0.068553	0.068553	-0.91141	0.328277	0.953737	1.424828	1.063418		0.223056	-0.388434	-0.278635	-0.460516	-0.582589	-1.160385	-0.394616	-1.461355	-2.26254
A_24_P161733	|| || || 1185026	1	-0.043553	0.043553	-0.88641	0.233277	0.878737	1.379828	1.058418		0.208056	-0.353434	-0.173635	-0.575516	-0.647589	-1.135385	-0.489616	-1.436355	-2.27754
A_24_P281443	|| || || 1176622	1	-0.138553	0.138553	-0.94141	0.338277	0.903737	1.424828	1.123418		0.283056	-0.298434	-0.178635	-0.540516	-0.622589	-1.100385	-0.404616	-1.591355	-2.45254
A_24_P256063	|| || || 1179023	1	-0.063553	0.063553	-1.00641	0.373277	0.938737	1.339828	0.988418		0.208056	-0.353434	-0.183635	-0.535516	-0.677589	-1.115385	-0.389616	-1.606355	-2.36754
A_24_P195164	|| || || 1155612	1	-0.078553	0.078553	-0.91141	0.278277	1.033737	1.414828	1.043418		0.153056	-0.348434	-0.168635	-0.580516	-0.682589	-1.020385	-0.304616	-1.421355	-2.06254
A_23_P373708	FLJ40504 || **Hypothetical protein FLJ40504 || Hs.371796 || 1155844	1	-0.083553	0.083553	-0.95641	0.353277	1.078737	1.429828	1.188418		0.218056	-0.383434	-0.143635	-0.515516	-0.697589	-1.185385	-0.329616	-1.336355	-2.09754
A_24_P418687	|| || || 1184543	1	-0.093553	0.093553	-0.89641	0.343277	1.078737	1.429828	1.078418		0.208056	-0.403434	-0.163635	-0.495516	-0.627589	-1.095385	-0.389616	-1.396355	-2.10754
A_24_P255954	|| || || 1176322	1	-0.108553	0.108553	-0.91141	0.338277	0.953737	1.364828	1.023418		0.213056	-0.318434	-0.208635	-0.550516	-0.592589	-1.040385	-0.254616	-1.181355	-1.93254
A_24_P584463	|| || || 1171896	1	-0.098553	0.098553	-0.94141	0.468277	0.933737	1.354828	1.033418		0.223056	-0.268434	-0.208635	-0.510516	-0.572589	-1.130385	-0.304616	-1.421355	-2.09254
A_24_P264293	|| || || 1195058	1	-0.093553	0.093553	-0.95641	0.423277	0.968737	1.429828	1.118418		0.358056	-0.233434	-0.183635	-0.465516	-0.607589	-1.045385	-0.159616	-1.426355	-2.11754
A_24_P161827	|| || || 1166286	1	-0.088553	0.088553	-0.81141	0.468277	0.823737	1.374828	1.063418		0.153056	-0.198434	-0.058635	-0.540516	-0.612589	-0.910385	-0.594616	-1.211355	-1.79254
A_24_P16230	|| || || 1174983	1	-0.063553	0.063553	-0.81641	0.463277	0.998737	1.379828	1.128418		0.258056	-0.083434	-0.003635	-0.505516	-0.577589	-0.935385	-0.509616	-1.276355	-2.06754
A_24_P247454	|| || || 1185675	1	-0.048553	0.048553	-0.89141	0.288277	0.933737	1.474828	1.193418		0.323056	-0.158434	-0.088635	-0.490516	-0.582589	-1.070385	-0.434616	-1.421355	-2.13254
A_24_P358406	|| || || 1187446	1	-0.113553	0.113553	-0.85641	0.423277	1.108737	1.509828	1.098418		0.278056	-0.273434	-0.063635	-0.415516	-0.667589	-1.035385	-0.419616	-1.456355	-2.04754
A_24_P383660	|| || || 1193094	1	-0.118553	0.118553	-0.84141	0.518277	0.983737	1.464828	1.263418		0.473056	-0.338434	-0.108635	-0.440516	-0.452589	-1.020385	-0.514616	-1.201355	-2.11254
A_24_P409420	|| || || 1161151	1	-0.043553	0.043553	-0.70641	0.233277	0.918737	1.359828	0.958418		0.168056	-0.263434	-0.063635	-0.545516	-0.477589	-0.805385	-0.009616	-1.096355	-1.84754
A_24_P169843	|| || || 1188403	1	-0.083553	0.083553	-0.74641	0.373277	0.718737	1.279828	0.878418		0.188056	-0.403434	-0.063635	-0.575516	-0.447589	-1.005385	-0.109616	-1.186355	-1.77754
A_24_P230486	|| || || 1175329	1	-0.038553	0.038553	-0.80141	0.238277	0.823737	1.324828	1.003418		0.223056	-0.228434	0.061365	-0.440516	-0.742589	-0.910385	-0.304616	-0.921355	-1.79254
A_24_P24645	|| || || 1174480	1	-0.148553	0.148553	-0.52141	0.398277	1.153737	1.534828	1.173418		0.383056	-0.038434	-0.108635	-0.480516	-0.482589	-1.000385	-0.384616	-1.391355	-2.13254
A_24_P230466	|| || || 1170285	1	-0.048553	0.048553	-0.84141	0.428277	0.913737	1.474828	1.143418		0.433056	-0.158434	-0.228635	-0.320516	-0.362589	-0.790385	0.115384	-1.111355	-1.96254
A_24_P375360	|| || || 1189265	1	-0.058553	0.058553	-0.60141	0.318277	0.743737	1.134828	0.913418		0.453056	-0.108434	-0.108635	-0.280516	-0.112589	-0.720385	-0.064616	-0.971355	-1.48254
A_24_P792988	|| || || 1192687	1	-0.048553	0.048553	-0.85141	0.598277	1.043737	1.524828	1.153418		0.373056	-0.208434	0.001365	-0.260516	-0.402589	-0.800385	-0.014616	-1.121355	-1.71254
A_24_P230057	|| || || 1171689	1	-0.093553	0.093553	-0.89641	0.313277	0.928737	1.359828	0.998418		0.178056	-0.233434	-0.283635	-0.515516	-0.597589	-1.075385	-0.109616	-0.856355	-1.39754
A_24_P186746	|| || || 1164127	1	-0.073553	0.073553	-1.02641	0.373277	1.018737	1.419828	1.058418		0.288056	-0.313434	-0.283635	-0.435516	-0.507589	-0.945385	-0.109616	-0.896355	-1.34754
A_24_P247233	|| || || 1177673	1	-0.088553	0.088553	-0.99141	0.388277	1.023737	1.394828	1.073418		0.203056	-0.218434	-0.158635	-0.450516	-0.612589	-0.890385	-0.174616	-0.881355	-1.31254
A_32_P151544	KRT18 || Keratin 18 || Hs.406013 || 1182293	1	-0.073553	0.073553	-0.87641	0.463277	0.928737	1.329828	1.018418		0.228056	-0.173434	-0.173635	-0.405516	-0.447589	-1.015385	-0.089616	-0.776355	-1.27754
A_24_P358131	|| || || 1195758	1	-0.118553	0.118553	-0.96141	0.308277	0.843737	1.324828	1.023418		0.343056	-0.208434	-0.328635	-0.360516	-0.332589	-0.860385	-0.104616	-1.061355	-1.39254
A_24_P42136	KRT18 || Keratin 18 || Hs.406013 || 1187972	1	-0.083553	0.083553	-0.95641	0.423277	0.848737	1.239828	0.898418		0.128056	-0.323434	-0.343635	-0.545516	-0.607589	-1.015385	-0.089616	-0.576355	-0.96754
A_24_P780319	|| || || 1186634	1	-0.058553	0.058553	-0.81141	0.458277	0.733737	1.294828	0.913418		0.133056	-0.248434	-0.278635	-0.440516	-0.352589	-0.710385	0.235384	-0.471355	-1.10254
A_24_P686014	|| || || 1180778	1	-0.118553	0.118553	-0.83141	0.518277	1.123737	1.554828	1.223418		0.313056	-0.088434	0.041365	-0.010516		-0.690385	-0.614616	-1.041355
A_23_P135634	MAGED1 || Melanoma antigen family D, 1 || Hs.5258 || 1159969	1	-0.143553	0.143553	-0.43641	0.613277	0.468737	0.849828	1.368418		0.088056	-0.193434	-0.103635	-0.335516	-0.217589	-0.445385	-0.279616	-0.826355	-1.31754
A_24_P391526	MAGED1 || Melanoma antigen family D, 1 || Hs.5258 || 1188565	1	-0.158553	0.158553	-0.43141	0.518277	0.323737	0.734828	1.233418		0.123056	-0.408434	-0.188635	-0.460516	-0.242589	-0.480385	-0.104616	-0.821355	-1.29254
A_23_P422851	CABLES1 || Cdk5 and Abl enzyme substrate 1 || Hs.11108 || 1177967	1	-0.183553	0.183553	-0.00641	0.703277	0.658737	1.059828	1.398418		-0.191944	-0.433434	-0.273635	-0.365516	0.012411	-0.755385	0.110384	-1.356355	-1.94754
A_24_P127564	LOC147650 || Hypothetical protein LOC147650 || Hs.467174 || 1181764	1	-0.078553	0.078553	-0.09141	0.398277	0.573737	0.814828	0.943418		-0.056944	-0.358434	-0.118635	-0.740516	-0.262589	-0.660385	-0.254616	-1.001355	-1.35254
A_23_P76015	ARHGEF17 || Rho guanine nucleotide exchange factor (GEF) 17 || Hs.533719 || 1183935	1	-0.088553	0.088553	-0.21141	0.558277	0.363737	0.574828	0.833418		-0.186944	-0.218434	-0.218635	-0.450516	-0.322589	-0.630385	-0.414616	-1.131355	-1.34254
A_24_P337796	STK17A || Serine/threonine kinase 17a (apoptosis-inducing) || Hs.268887 || 1156132	1	-0.068553	0.068553	-0.24141	0.268277	0.543737	0.934828	1.193418		-0.176944	-0.328434	-0.028635	-0.310516	-0.612589	-0.900385	-1.114616	-0.661355	-1.16254
A_24_P246825	|| || || 1164756	1	-0.073553	0.073553	-0.50641	0.163277	0.748737	0.759828	1.068418		-0.101944	-0.223434	0.086365	-0.345516	-0.637589	-0.965385
A_24_P404822	APLN || Apelin, AGTRL1 ligand || Hs.303084 || 1155857	1	-0.008553	0.008553	-0.97141	0.168277	1.223737	2.114828	2.393418		0.213056	0.041566	0.251365	-0.100516	-0.832589	-2.300385	-1.844616	-2.881355	-3.21254
A_24_P355493	LHPP || Phospholysine phosphohistidine inorganic pyrophosphate phosphatase || Hs.527748 || 1166251	1	-0.038553	0.038553	-0.45141	-0.011723	0.443737	0.854828	1.253418		-0.136944	-0.198434	0.201365	-0.190516		-0.800385	-0.624616	-1.141355
A_23_P208293	PVRL2 || Poliovirus receptor-related 2 (herpesvirus entry mediator B) || Hs.326371 || 1173850	1	-0.088553	0.088553	-0.41141	0.078277	0.543737	0.894828	1.383418		0.083056	-0.118434	0.441365	-0.160516	-0.652589	-0.750385	-0.764616	-0.731355	-0.97254
A_23_P1782	KAI1 || CD82 antigen || Hs.527778 || 1162102	1	-0.118553	0.118553	-0.46141	-0.101723	0.533737	1.104828	1.413418		-0.226944	-0.568434	-0.258635	-0.560516	-0.532589	-1.050385	-1.194616	-0.801355	-1.96254
A_23_P65678	FBN1 || Fibrillin 1 (Marfan syndrome) || Hs.146447 || 1167479	1	-0.093553	0.093553	-0.66641	0.113277	0.668737	1.209828	2.008418		-0.191944	-0.483434	-0.553635	-0.585516	-0.487589	-0.795385	-1.029616	-1.376355	-2.02754
A_23_P10701	APBB2 || Amyloid beta (A4) precursor protein-binding, family B, member 2 (Fe65-like) || Hs.479602 || 1186123	1	-0.003553	0.003553	-0.35641	0.293277	0.348737	0.789828	1.028418		-0.201944	-0.403434	-0.353635	-0.365516	-0.467589	-0.635385	-0.729616	-0.786355	-1.48754
A_24_P160263	|| || || 1172439	1	-0.168553	0.168553	-0.38141	0.338277	0.243737	0.604828	1.073418		0.113056	-0.488434	-0.218635	-0.450516	-0.242589	-0.720385	-0.594616	-0.981355	-1.29254
A_23_P18966	P4HA2 || Procollagen-proline, 2-oxoglutarate 4-dioxygenase (proline 4-hydroxylase), alpha polypeptide II || Hs.519568 || 1176445	1	-0.178553	0.178553	-0.33141	0.288277	0.413737	0.604828	0.913418		0.053056	-0.388434	0.061365	-0.300516	-0.402589	-0.710385	-0.634616	-0.851355	-1.03254
A_23_P33894	|| || || 1195236	1	-0.153553	0.153553	-0.33641	0.153277	0.338737	0.689828	1.178418		0.198056	-0.393434	-0.043635	-0.415516	-0.407589	-0.655385	-0.569616	-0.836355	-1.17754
A_23_P107351	NALP1 || **NACHT, leucine rich repeat and PYD (pyrin domain) containing 1 || Hs.104305 || 1170520	1	-0.043553	0.043553	0.00359	0.773277	0.778737	0.989828	1.208418		-0.371944	-0.473434	-0.353635	-0.545516	-0.467589	-1.155385	-1.129616	-1.576355	-1.60754
A_23_P213562	F2R || Coagulation factor II (thrombin) receptor || Hs.482562 || 1172138	1	-0.078553	0.078553	-0.05141	0.418277	0.583737	0.754828	1.093418		-0.286944	-0.338434	-0.298635	-0.340516	-0.462589	-1.130385
A_23_P6771	LMCD1 || LIM and cysteine-rich domains 1 || Hs.475353 || 1187599	1	-0.068553	0.068553	-0.16141	0.408277	0.203737	0.984828	1.163418		-0.146944	-0.368434	-0.368635	-0.440516	-0.402589	-0.950385	-0.904616	-0.931355	-0.96254
A_24_P277934	COL1A2 || Collagen, type I, alpha 2 || Hs.489142 || 1170389	1	-0.108553	0.108553	-0.49141	0.998277	1.003737	1.804828	2.793418		-0.356944	-0.638434	-0.598635	-0.780516	-0.572589	-1.770385	-1.354616	-1.571355	-1.16254
A_23_P52031	PGM1 || Phosphoglucomutase 1 || Hs.1869 || 1181539	1	-0.188553	0.188553	-0.61141	0.418277	0.393737	1.194828	1.793418		0.093056	-0.268434	-0.278635	-0.410516	-0.352589	-0.850385	-0.664616	-0.811355	-0.73254
A_23_P76006	SERPINH1 || Serine (or cysteine) proteinase inhibitor, clade H (heat shock protein 47), member 1, (collagen binding protein 1) || Hs.241579 || 1176242	1	0.011447	-0.011447	-0.66141	0.598277	0.293737	0.854828	1.263418		0.023056	-0.248434	-0.378635	-0.590516	-0.292589	-0.720385	-0.404616	-0.911355	-0.87254
A_23_P251984	PSPH || Phosphoserine phosphatase || Hs.512656 || 1168498	1	-0.038553	0.038553	-0.28141	0.568277	0.793737	0.994828	1.583418		-0.096944	-0.228434	-0.158635	-0.430516	-0.602589	-0.280385	-0.484616	-0.891355	-0.94254
A_23_P83028	RECK || Reversion-inducing-cysteine-rich protein with kazal motifs || Hs.388918 || 1189877	1	-0.013553	0.013553	-0.23641	0.393277	0.988737	1.179828	1.438418		-0.111944	-0.223434	-0.063635	-0.525516	-0.917589	-0.385385	-0.619616	-1.026355	-1.53754
A_23_P137035	PIR || Pirin (iron-binding nuclear protein) || Hs.495728 || 1155217	1	-0.033553	0.033553	-0.40641	0.533277	0.748737	1.119828	1.448418		-0.051944	-0.263434	-0.233635	-0.355516	-0.497589	-0.775385	-0.569616	-1.316355	-1.38754
A_23_P434212	|| || || 1192569	1	-0.053553	0.053553	-0.40641	0.173277	0.788737	1.669828	2.138418		-0.091944	-0.543434	-0.353635	-0.595516	-0.307589	-0.875385	-0.399616	-1.426355	-1.48754
A_24_P262201	|| || || 1194735	1	-0.083553	0.083553	-0.41641	0.453277	0.938737	1.509828	1.828418		-0.051944		-0.353635	-0.565516	-0.287589	-0.515385	-0.499616	-1.236355	-1.33754
A_24_P90216	LGR4 || Leucine-rich repeat-containing G protein-coupled receptor 4 || Hs.502176 || 1171801	1	0.021447	-0.021447	-0.20141	0.508277	1.043737	1.614828	1.933418		-0.196944	-0.038434	0.061365	0.149484		-0.770385	-1.374616	-1.121355	-1.27254
A_32_P180825	FMN1 || Formin 1 || Hs.527816 || 1188796	1	-0.103553	0.103553	0.30359	0.513277	0.598737	0.839828	1.388418		-0.261944	-0.043434	-0.093635	-0.035516		-0.585385		-0.986355	-0.73754
A_23_P91829	DCBLD2 || Discoidin, CUB and LCCL domain containing 2 || Hs.203691 || 1189128	1	-0.048553	0.048553	-0.01141	0.708277	0.713737	1.344828	1.493418		-0.156944	-0.088434	-0.498635	-0.120516	-0.312589	-0.600385	-1.014616	-1.391355
A_23_P258018	MYL5 || Myosin, light polypeptide 5, regulatory || Hs.410970 || 1195666	1	0.046447	-0.046447	-0.38641	0.263277	0.368737	0.689828	1.228418		0.148056	-0.283434	-0.183635	-0.085516	0.192411	-0.515385	-0.639616	-0.996355	-0.94754
A_24_P921366	|| || || 1196173	1	-0.058553	0.058553	-0.04141	0.158277	0.023737	0.454828	1.303418		-0.076944	-0.198434	-0.138635	-0.390516	-0.112589	-0.420385	-0.464616	-0.701355	-1.09254
A_24_P406060	IBRDC2 || IBR domain containing 2 || Hs.148741 || 1170418	1	0.076447	-0.076447	-0.48641	0.333277		0.769828	0.978418		-0.071944	-0.393434	-0.253635	-0.275516			-0.359616	-0.236355	-1.04754
A_32_P104053	|| || || 1159596	1	-0.003553	0.003553	-0.40641	0.183277	0.318737	0.439828	0.978418		-0.181944	-0.253434	-0.313635	-0.325516	-0.557589	0.024615	-0.449616	-0.716355	-1.30754
A_23_P65481	TEP1 || Telomerase-associated protein 1 || Hs.508835 || 1184649	1	0.026447	-0.026447	-0.54641	0.183277	0.448737	0.449828	1.168418		-0.281944	-0.483434	-0.383635	-0.755516	-0.487589	-0.205385	-0.419616	-1.216355	-1.55754
A_23_P111531	GLI3 || GLI-Kruppel family member GLI3 (Greig cephalopolysyndactyly syndrome) || Hs.199338 || 1192006	1	-0.053553	0.053553	-0.53641	0.103277	0.338737	0.719828	1.298418		-0.101944	-0.473434	-0.403635	-0.555516		-0.195385	0.130384	-0.796355	-1.28754
A_23_P154566	C20orf100 || Chromosome 20 open reading frame 100 || Hs.26608 || 1184827	1	-0.018553	0.018553	-0.37141	0.168277	-0.006263	0.044828	1.023418		-0.406944	-0.498434	-0.178635	-0.250516	-0.352589	-0.560385	-0.274616	-0.981355	-1.03254
A_23_P7325	BST1 || Bone marrow stromal cell antigen 1 || Hs.169998 || 1158198	1	0.026447	-0.026447	-0.22641	0.173277	0.398737	0.709828	1.118418		-0.121944	-0.243434	-0.063635	0.144484	-0.167589	-0.265385	0.530384	-0.656355	-0.95754
A_23_P37265	C14orf108 || Chromosome 14 open reading frame 108 || Hs.528653 || 1164751	1	0.001447	-0.001447	0.01859	0.248277	0.473737	0.754828	1.423418		-0.046944	-0.218434	-0.198635	-0.200516		-0.440385		-0.521355	-1.22254
A_23_P94800	S100A4 || S100 calcium binding protein A4 (calcium protein, calvasculin, metastasin, murine placental homolog) || Hs.81256 || 1166991	1	-0.173553	0.173553	-0.40641	0.313277	0.168737	0.959828	1.228418		0.378056	-0.233434	0.036365	-0.045516	0.232411	-0.185385	0.710384	-0.456355	-1.02754
A_24_P176714	EPPB9 || B9 protein || Hs.462445 || 1190893	1	0.041447	-0.041447	-0.45141	0.488277	0.043737	0.794828	1.073418		0.103056	-0.398434	-0.268635	0.649484	0.017411	-0.360385	0.475384	-1.451355	-1.68254
A_24_P195831	NY-REN-41 || NY-REN-41 antigen || Hs.143733 || 1187134	1	0.001447	-0.001447	-0.05141	0.348277	-0.246263	0.684828	2.133418		-0.036944	0.011566	0.161365	-0.170516	-0.972589	-0.740385		-1.351355	-0.84254
A_23_P201047	THBS3 || Thrombospondin 3 || Hs.169875 || 1195909	1	-0.268553	0.268553	-0.51141	0.678277	-0.026263	0.184828	2.143418		0.033056	-0.318434	-0.348635	-0.300516	-0.082589	-0.430385	0.735384	-1.181355
A_23_P371039	NTSR1 || Neurotensin receptor 1 (high affinity) || Hs.110642 || 1161480	1	-0.123553	0.123553	-0.85641	0.863277	-0.251263	0.079828	-0.451582		0.358056	-0.093434	-0.023635	-0.245516	0.272411	-1.205385	-0.919616
A_23_P500861	|| || || 1171106	1	-0.073553	0.073553	-1.45641	0.043277	-0.061263	0.099828	0.698418		-0.081944	-0.443434	-0.753635	0.214484	-0.267589	-1.065385	-1.649616	-1.666355	-1.99754
A_24_P280628	COH1 || Cohen syndrome 1 || Hs.191540 || 1172867	1	0.091447	-0.091447	-0.91141	0.118277	0.083737	0.144828	0.413418		0.033056	-0.018434	-0.228635	-0.620516	-0.202589	-0.590385	-0.984616
A_23_P209232	RSNL2 || Restin-like 2 || Hs.122927 || 1161444	1	-0.008553	0.008553	-0.31141	-0.321723	0.213737	0.034828	-0.236582		-0.346944	-0.488434	-0.318635	-0.570516	-1.172589	-2.370385
A_23_P255663	MANEA || Mannosidase, endo-alpha || Hs.533323 || 1165682	1	-0.093553	0.093553	-0.09641	-0.396723	-0.001263	0.119828	0.058418		-0.191944	-0.373434	-0.033635	-0.265516	-1.047589	-1.435385
A_23_P51117	ETAA16 || ETAA16 protein || Hs.353022 || 1166624	1	0.026447	-0.026447	-0.03641	-0.146723	-0.011263	-0.060172	-0.231582		-0.061944	-0.153434	0.006365	-0.005516	-0.477589	-1.465385	-1.449616
A_23_P36305	FLJ00012 || FLJ00012 protein || Hs.21051 || 1162926	1	-0.133553	0.133553	-0.17641	-0.396723	-0.581263	-0.490172	-0.431582		-0.501944	-0.683434	-0.403635	-0.495516	-0.917589	-2.035385
A_24_P290286	P4HA3 || Procollagen-proline, 2-oxoglutarate 4-dioxygenase (proline 4-hydroxylase), alpha polypeptide III || Hs.440644 || 1188298	1	-0.248553	0.248553	-0.17141	-0.541723	-0.366263	-0.025172	0.243418		-0.266944	-0.948434	-0.508635	-0.660516	-0.952589	-2.020385	-1.504616
A_23_P54064	METTL3 || Methyltransferase like 3 || Hs.168799 || 1163484	1	-0.113553	0.113553	-0.50641	-0.596723	-0.531263	-0.510172	-0.161582		0.018056	-0.543434	-0.063635	-0.495516	-1.177589	-1.295385
A_23_P85888	CLK2 || CDC-like kinase 2 || Hs.73986 || 1178470	1	-0.043553	0.043553	-0.43641	-0.326723	-0.451263	-0.310172	-0.071582		0.128056	-0.373434	-0.003635	-0.625516	-0.957589	-0.835385	-1.189616	-0.876355	-1.34754
A_32_P46510	ZC3HDC6 || Zinc finger CCCH type domain containing 6 || Hs.190477 || 1162275	1	-0.013553	0.013553	-0.20641	-0.156723	-0.291263	-0.170172	-0.241582		-0.771944	-0.813434	-0.903635	-1.275516	-0.687589	-1.115385			-2.36754
A_23_P372467	AHSA2 || AHA1, activator of heat shock 90kDa protein ATPase homolog 2 (yeast) || Hs.546481 || 1172133	1	-0.138553	0.138553	-0.28141	0.148277	0.073737	0.014828	0.063418		-0.846944	-1.138434	-0.698635	-1.370516	-0.702589	-1.220385
A_32_P170736	FLJ36031 || Hypothetical protein FLJ36031 || Hs.29692 || 1162030	1	0.091447	-0.091447	0.06859	0.518277	0.063737	0.154828	0.353418		-0.656944	-0.848434	-0.558635	-0.660516		-1.360385			-1.71254
A_23_P77031	|| || || 1167835	1	-0.008553	0.008553	-0.14141	0.158277	0.113737	0.014828	0.333418		-0.406944	-0.378434	-0.228635	-0.520516	-0.542589	-0.830385		-0.971355	-1.00254
A_24_P826046	|| **Hypothetical gene supported by BC019073; BC036842; BC044229 || Hs.522431 || 1171843	1	-0.033553	0.033553	-0.11641	0.333277	-0.241263	-0.130172	0.068418		-0.681944	-0.803434	-0.773635	-0.905516	-0.777589	-1.655385	-2.209616
A_24_P86755	C9orf9 || Chromosome 9 open reading frame 9 || Hs.62595 || 1172450	1	-0.013553	0.013553	-0.07641	0.243277	-0.061263	-0.020172	-0.001582		-0.371944	-0.513434	-0.393635	-0.535516	-0.717589	-0.965385	-1.039616
A_23_P33673	TRIM6 || Tripartite motif-containing 6 || Hs.350518 || 1171283	1	-0.008553	0.008553	-0.37141	0.488277	0.373737	0.604828	0.373418		-0.386944	-0.628434	-0.588635	-0.710516	-1.392589	-1.590385
A_23_P59397	RSHL2 || Radial spokehead-like 2 || Hs.154628 || 1177266	1	-0.098553	0.098553	-0.11141	0.268277	0.063737	0.064828	-0.006582		-0.266944	-0.458434	-0.198635	-0.200516	-0.922589	-0.850385	-1.054616
A_24_P346210	BTN2A2 || Butyrophilin, subfamily 2, member A2 || Hs.373938 || 1164026	1	0.266447	-0.266447	-0.06641	0.333277	-0.071263	0.179828	0.278418		-0.411944	-0.303434	-0.703635	-0.475516	0.262411	-1.115385	-1.369616		-1.84754
A_23_P338233	LOC144233 || Hypothetical protein LOC144233 || Hs.142736 || 1182105	1	0.106447	-0.106447	0.03359	0.283277	0.038737	0.159828	0.188418		-0.451944	-0.473434	-0.343635	-0.735516		-0.565385	-1.089616	-0.646355	-1.26754
A_23_P141100	ADAT1 || Adenosine deaminase, tRNA-specific 1 || Hs.188661 || 1161920	1	-0.133553	0.133553	-0.53641	-0.496723	-0.541263	-0.460172	-0.131582		-0.211944	-0.623434	-0.463635	-0.825516	-0.997589	-1.245385
A_23_P140562	FLJ12572 || Proto-oncogene 8 || Hs.513195 || 1167900	1	-0.148553	0.148553	-0.75141	-0.111723	-0.526263	-0.335172	-0.156582		-0.026944	-0.518434	-0.318635	-0.980516	-0.762589	-1.210385
A_32_P197620	LOC492303 || FAM51A1 pseudogene || Hs.550796 || 1164945	1	-0.093553	0.093553	-0.42641	-0.146723	-0.381263	-0.350172	-0.241582		-0.191944	-0.723434	-0.613635	-0.705516		-1.265385	-1.359616
A_23_P380208	FLJ12604 || Ventricular zone expressed PH domain homolog 1 (zebrafish) || Hs.127657 || 1176513	1	-0.203553	0.203553	-0.77641	-0.046723	-0.891263	-0.630172	-0.281582		-0.271944	-0.813434	-0.823635	-0.975516	-0.757589	-1.875385	-2.239616
A_24_P327181	WNK4 || WNK lysine deficient protein kinase 4 || Hs.105448 || 1157632	1	-0.018553	0.018553	-1.01141	0.148277	-0.336263	-0.545172	-1.266582		-0.366944	-0.748434	-1.158635	-1.150516	-1.072589	-2.440385	-3.024616
A_23_P38334	WNK4 || WNK lysine deficient protein kinase 4 || Hs.105448 || 1175072	1	-0.148553	0.148553	-0.59141	0.228277	-0.136263	-0.205172	-0.586582		-0.286944	-0.588434	-0.578635	-0.710516	-0.912589	-2.050385
A_23_P15414	|| || || 1155607	1	-0.123553	0.123553	-0.93641	0.093277	-0.371263	-0.240172	-0.091582		-0.491944	-0.853434	-0.643635	-0.695516	-0.847589	-1.575385
A_23_P213877	FLJ13231 || Hypothetical protein FLJ13231 || Hs.481936 || 1185831	1	0.001447	-0.001447	-0.82141	0.098277	-0.066263	-0.055172	-0.076582		-0.196944	-0.588434	-0.768635	-0.720516	-0.552589	-1.310385	-2.054616
A_24_P57700	ZHX3 || Zinc fingers and homeoboxes 3 || Hs.380133 || 1195035	1	-0.038553	0.038553	-0.44141	0.028277	-0.376263	-0.155172	-0.226582		-0.346944	-0.628434	-0.608635	-0.660516	-0.552589	-1.700385	-2.354616
A_32_P49728	LOC339803 || Hypothetical protein LOC339803 || Hs.252433 || 1164218	1	0.026447	-0.026447	-0.36641	0.063277	-0.051263	0.119828	0.138418		-0.531944	-0.473434	-0.293635	-0.545516	-1.017589	-1.385385	-1.259616	-2.636355
A_23_P204929	AKAP11 || A kinase (PRKA) anchor protein 11 || Hs.105105 || 1163696	1	0.031447	-0.031447	-0.49141	-0.051723	-0.046263	0.064828	0.123418		-0.186944	-0.258434	-0.238635	-0.320516	-0.712589	-0.980385		-3.041355
A_23_P427023	GIMAP1 || GTPase, IMAP family member 1 || Hs.159955 || 1185666	1	-0.003553	0.003553	-1.14641	0.173277	-0.261263	0.199828	0.188418		-0.421944	-0.593434	-0.433635	-0.785516	-1.497589	-1.975385
A_32_P37971	|| || || 1163249	1	0.006447	-0.006447	-0.54641	-0.126723	0.178737	0.239828	0.448418		-0.511944	-0.983434	-0.943635	-1.185516	-1.007589	-1.475385	-1.549616
A_24_P94351	FLJ20519 || Hypothetical protein FLJ20519 || Hs.549171 || 1155634	1	-0.008553	0.008553	-0.52141	0.348277	0.153737	0.144828	0.273418		-0.276944	-0.468434	-0.388635	-0.770516		-1.010385	-0.944616	-0.921355	-1.04254
A_23_P132619	OXTR || Oxytocin receptor || Hs.2820 || 1174290	1	0.146447	-0.146447	-0.72641	0.053277	0.038737	0.119828	-0.071582		-0.451944	-0.483434	-0.543635	-1.165516	-0.737589	-1.315385	-1.159616	-1.766355	-1.88754
A_24_P309645	TPCN1 || Two pore segment channel 1 || Hs.524763 || 1157021	1	-0.108553	0.108553	-0.87141	-0.071723	-0.206263	-0.065172	0.533418		-0.466944	-0.788434	-0.508635	-0.600516	-0.362589	-1.250385	-1.344616
A_23_P217098	VPS13A || Vacuolar protein sorting 13A (yeast) || Hs.459790 || 1182393	1	-0.058553	0.058553	-0.89141	-0.101723	-0.216263	-0.235172	0.213418		-0.306944	-0.498434	-0.658635	-0.880516	-0.762589	-1.080385	-1.584616
A_23_P9472	VPS13A || Vacuolar protein sorting 13A (yeast) || Hs.459790 || 1186451	1	0.036447	-0.036447	-0.89641	-0.246723	-0.281263	-0.210172	0.048418		-0.351944	-0.773434	-0.833635	-1.085516	-0.697589	-1.375385	-1.759616	-2.446355
A_32_P67623	|| CDNA FLJ43676 fis, clone SYNOV4009129 || Hs.86045 || 1195871	1	0.001447	-0.001447	-0.64141	-0.231723	-0.056263	0.024828	0.003418		-0.496944	-0.468434	-0.398635	-0.700516		-0.860385	-1.084616	-1.891355
A_32_P207169	|| CDNA clone IMAGE:4796077, partial cds || Hs.446946 || 1162368	1	-0.028553	0.028553	0.30859	0.088277	-0.806263	-0.625172	-0.556582		-0.776944	-0.748434	-0.748635	-0.550516	-0.532589	-1.970385	-4.034616
A_24_P739344	NOX4 || NADPH oxidase 4 || Hs.371036 || 1167126	1	-0.098553	0.098553	0.21859	-0.041723	-0.366263	-0.255172	0.073418		-0.426944	-0.708434	-0.438635	-0.690516	-0.422589	-1.210385	-1.914616	-1.851355
A_23_P308924	DUSP16 || Dual specificity phosphatase 16 || Hs.536535 || 1157056	1	0.001447	-0.001447	0.19859	-0.151723	-0.446263	-0.355172	-0.026582		-0.606944	-0.368434	-0.158635	-0.270516		-1.050385			-1.19254
A_23_P256487	|| || || 1183781	1	-0.008553	0.008553	0.08859	-0.741723	-1.246263	-0.965172	-0.776582		-0.986944	-0.868434	-0.518635	-0.630516	-0.772589	-1.910385		-1.781355	-2.35254
A_24_P38276	FZD1 || Frizzled homolog 1 (Drosophila) || Hs.94234 || 1169039	1	0.001447	-0.001447	0.39859	-0.281723	-0.286263	-0.445172	0.303418		-0.256944	-0.178434	-0.348635	-0.190516	-0.382589	-0.730385		-1.111355	-0.93254
A_23_P56304	ZNF430 || Zinc finger protein 430 || Hs.466289 || 1162560	1	-0.138553	0.138553	-0.07141	-0.101723	-0.196263	-0.155172	0.273418		-0.016944	-0.278434	0.011365	-0.250516	-0.082589	-0.980385	-0.714616	-0.921355	-0.97254
A_24_P215653	C14orf27 || C-type lectin domain family 14, member A || Hs.525307 || 1170084	1	-0.143553	0.143553	-0.21641	0.123277	-0.711263	-0.330172	0.408418		-0.221944	-0.683434	-0.443635	-0.575516	-0.207589	-1.285385	-1.349616	-1.666355	-2.28754
A_23_P65388	C14orf27 || C-type lectin domain family 14, member A || Hs.525307 || 1176508	1	-0.098553	0.098553	-0.04141	-0.121723	-0.546263	-0.025172	0.643418		-0.306944	-0.408434	-0.318635	-0.180516	-0.322589	-1.050385	-1.284616	-1.731355	-2.15254
A_23_P364024	GLIPR1 || GLI pathogenesis-related 1 (glioma) || Hs.205558 || 1175742	1	-0.038553	0.038553	0.04859	-0.101723	-0.526263	-0.185172	0.563418		-0.296944	-0.278434	-0.238635	-0.270516	-0.302589	-0.900385	-1.074616	-0.851355	-1.06254
A_24_P193295	RAB15 || RAB15, member RAS onocogene family || Hs.512492 || 1159118	1	-0.088553	0.088553	-0.30141	0.098277	-0.546263	-0.445172	0.173418		0.233056	-0.098434	0.061365	-0.210516	-0.122589	-0.870385	-1.054616	-0.771355	-0.97254
A_23_P95736	ZNF429 || Zinc finger protein 429 || Hs.310336 || 1159627	1	-0.108553	0.108553	-0.26141	0.038277	-0.826263	-0.295172	0.193418		-0.026944	-0.358434	-0.108635	-0.310516	-0.182589	-0.890385	-1.034616	-0.871355	-0.93254
A_23_P163732	GGA2 || Golgi associated, gamma adaptin ear containing, ARF binding protein 2 || Hs.460336 || 1195178	1	-0.198553	0.198553	-0.33141	-0.091723	-0.386263	-0.245172	0.143418		0.153056	-0.088434	0.101365	-0.180516	-0.172589	-0.510385	-1.014616	-0.621355	-1.11254
A_23_P13740	NAV3 || Neuron navigator 3 || Hs.306322 || 1195477	1	-0.048553	0.048553	-0.22141	-0.281723	-0.906263	-0.655172	0.123418		0.113056	-0.088434	0.211365	-0.130516	-0.302589	-1.290385		-1.141355	-1.97254
A_24_P19268	|| || || 1188107	1	-0.183553	0.183553	-0.26641	-0.096723	-0.601263	-0.120172	0.358418		-0.271944	-0.583434	-0.113635	-0.535516		-0.995385	-1.369616	-0.616355	-0.89754
A_32_P189845	FLJ90430 || Hypothetical protein FLJ90430 || Hs.180546 || 1191735	1	-0.113553	0.113553	-0.37641	-0.286723	-0.481263	-0.100172	0.298418		-0.251944	-0.263434	-0.163635	-0.475516	-0.297589	-0.945385	-0.539616	-0.556355	-0.98754
A_23_P90357	|| || || 1160532	1	0.011447	-0.011447	-0.31141	0.528277	-2.076263	-0.425172	-0.556582		0.043056	0.241566	0.161365	-0.020516	0.107411	-0.870385	-2.274616
A_23_P70951	KBTBD2 || Kelch repeat and BTB (POZ) domain containing 2 || Hs.372541 || 1185955	1	0.021447	-0.021447	0.22859	0.238277	-1.106263	-0.595172	-0.236582		0.113056	-0.018434	0.281365	0.119484	-0.042589	-0.760385	-1.624616
A_32_P128399	|| || || 1163143	1	-0.013553	0.013553	-0.71641	-0.266723	-0.631263	-0.650172	-0.701582		0.218056	0.076566	0.156365	-0.165516	-0.897589	-1.075385	-1.619616
A_23_P207620	ANKFY1 || Ankyrin repeat and FYVE domain containing 1 || Hs.513875 || 1168533	1	-0.128553	0.128553	-0.41141	-0.191723	-0.476263	-0.255172	-0.226582		0.393056	0.151566	0.361365	0.109484	-0.362589	-0.950385	-1.214616
A_23_P42563	TNPO3 || Transportin 3 || Hs.193613 || 1167150	1	-0.183553	0.183553	-0.53641	-0.416723	-0.251263	-0.240172	-0.181582		0.298056	-0.233434	0.386365	-0.325516	-0.247589	-0.975385	-1.599616
A_24_P5305	SPG7 || Spastic paraplegia 7, paraplegin (pure and complicated autosomal recessive) || Hs.185597 || 1172220	1	-0.158553	0.158553	-0.38141	-0.241723	-0.346263	-0.145172	-0.046582		0.503056	-0.038434	0.161365	-0.510516	-0.282589	-1.520385	-1.164616
A_24_P185347	|| || || 1184562	1	-0.138553	0.138553	-0.43141	-0.151723	-0.216263	-0.235172	-0.046582		0.283056	-0.238434	-0.168635	-0.450516	-0.372589	-1.260385	-1.434616
A_24_P102880	NAV1 || Neuron navigator 1 || Hs.497369 || 1185245	1	-0.018553	0.018553	-0.78141	-1.001723	-0.106263	-0.325172	-0.306582		0.443056	0.141566	0.141365	-0.100516	-0.952589	-1.890385
A_23_P255869	C9orf46 || Chromosome 9 open reading frame 46 || Hs.534185 || 1158555	1	-0.008553	0.008553	0.04859	-0.031723	-0.206263	-0.155172	-0.016582		0.093056	-0.218434	0.211365	0.089484	-0.622589	-1.010385	-2.534616	-1.591355	-1.01254
A_24_P634530	|| || || 1165493	1	0.056447	-0.056447	-0.08641	-0.256723	-0.141263	-0.060172	-0.191582		0.008056	-0.123434	-0.183635	-0.245516	-0.547589	-1.105385	-2.739616
A_23_P99249	SUCLG2 || Succinate-CoA ligase, GDP-forming, beta subunit || Hs.186512 || 1157318	1	0.081447	-0.081447	-0.39141	-0.041723	-0.166263	-0.145172	-0.146582		0.013056	-0.198434	-0.158635	-0.040516	-0.262589	-0.970385	-1.324616
A_24_P417162	TBL1X || Transducin (beta)-like 1X-linked || Hs.495656 || 1174057	1	-0.073553	0.073553	-0.50641	0.143277	-0.191263	-0.220172	-0.151582		0.108056	0.026566	-0.113635	-0.185516	-0.237589	-1.285385	-2.039616
A_32_P75284	KATNAL1 || Katanin p60 subunit A-like 1 || Hs.243596 || 1171425	1	-0.023553	0.023553	-0.10641	-0.016723	-0.361263	-0.650172	-0.831582		-0.141944	-0.163434	-0.043635	-0.185516	-0.337589	-1.765385	-2.969616
A_32_P114246	USP47 || Ubiquitin specific protease 47 || Hs.501924 || 1173992	1	-0.053553	0.053553	-0.36641	-0.256723	-0.591263	-0.290172	-0.511582		0.198056	-0.033434	0.016365	-0.085516	-0.137589	-1.045385	-2.119616
A_23_P212002	NKTR || Natural killer-tumor recognition sequence || Hs.529509 || 1179569	1	-0.043553	0.043553	-0.55641	0.053277	-0.521263	-0.570172	-0.591582		0.138056	-0.013434	-0.063635	-0.175516	-0.317589	-1.185385	-2.279616	-2.456355
A_23_P109143	PRNP || Prion protein (p27-30) (Creutzfeld-Jakob disease, Gerstmann-Strausler-Scheinker syndrome, fatal familial insomnia) || Hs.472010 || 1191103	1	-0.063553	0.063553	-0.25641	0.063277	-0.431263	-0.570172	-0.441582		0.128056	0.046566	0.126365	-0.135516	-0.137589	-1.165385	-2.089616	-2.366355	-2.01754
A_23_P126416	TIE1 || Tyrosine kinase with immunoglobulin-like and EGF-like domains 1 || Hs.78824 || 1175727	1	-0.153553	0.153553	-0.46641	0.153277	-0.431263	-0.010172	0.278418		0.188056	-0.213434	-0.053635	-0.185516	-0.067589	-1.385385	-2.289616
A_24_P228717	RAC2 || Ras-related C3 botulinum toxin substrate 2 (rho family, small GTP binding protein Rac2) || Hs.517601 || 1172872	1	-0.163553	0.163553	-0.31641	0.193277	-0.171263	-0.070172	-0.091582		0.178056	-0.223434	0.046365	-0.265516	-0.177589	-1.075385	-2.429616
A_24_P925062	TMAP1 || Transmembrane anchor protein 1 || Hs.250723 || 1181404	1	0.001447	-0.001447	-0.25141	-0.061723	-0.136263	-0.135172	0.133418		0.113056	-0.128434	0.031365	-0.000516	-0.072589	-0.600385	-1.624616	-0.801355	-2.46254
A_23_P301521	KIAA1462 || KIAA1462 || Hs.533953 || 1190718	1	-0.033553	0.033553	-0.40641	0.643277	-0.051263	-0.050172	-0.161582		-0.021944	-0.253434	-0.283635	-0.295516	0.012411	-0.975385	-2.499616
A_32_P164477	C9orf19 || Chromosome 9 open reading frame 19 || Hs.493819 || 1193922	1	-0.128553	0.128553	-0.21141	0.298277	0.233737	0.324828	0.383418		0.213056	-0.358434	-0.178635	-0.510516	-0.252589	-1.200385	-2.404616
A_23_P9192	ROD1 || ROD1 regulator of differentiation 1 (S. pombe) || Hs.269988 || 1167172	1	-0.223553	0.223553	-0.41641	0.853277	-0.201263	-0.320172	-0.221582		0.508056	0.046566	-0.313635	-0.245516	0.732411	-0.465385	-1.279616	-1.396355	-1.83754
A_23_P206788	AP1G1 || Adaptor-related protein complex 1, gamma 1 subunit || Hs.461253 || 1175183	1	-0.133553	0.133553	-0.86641	0.753277	-0.451263	-0.430172	0.048418		0.398056	-0.183434	-0.233635	-0.535516	0.832411	-0.395385	-1.029616	-1.226355	-1.68754
A_23_P304237	RAPGEF1 || Rap guanine nucleotide exchange factor (GEF) 1 || Hs.127897 || 1178594	1	-0.163553	0.163553	-0.33641	0.913277	-0.601263	-0.680172	-0.361582		0.658056	-0.153434	-0.533635	-0.365516	1.262411	-0.605385	-1.329616
A_24_P105761	JMJD1A || Jumonji domain containing 1A || Hs.531819 || 1169372	1	-0.268553	0.268553	-0.13141	0.498277	-1.076263	-0.975172	-0.196582		0.173056	-0.188434	-0.188635	-0.200516	0.647411	-0.970385	-0.614616	-1.241355	-1.35254
A_23_P106798	SIAH1 || Seven in absentia homolog 1 (Drosophila) || Hs.295923 || 1176833	1	-0.293553	0.293553	-0.44641	0.603277	-0.781263	-1.040172	-0.511582		0.348056	-0.243434	-0.693635	-0.225516	0.652411	-0.745385	-0.529616	-1.056355	-1.27754
A_32_P156776	SFRS2IP || Splicing factor, arginine/serine-rich 2, interacting protein || Hs.210367 || 1180326	1	-0.113553	0.113553	-0.66641	0.763277		-0.770172	-0.471582		0.378056	-0.213434	-0.543635	-0.315516	0.452411	-0.375385	-0.549616	-1.116355	-0.91754
A_24_P266466	|| || || 1170553	1	-0.538553	0.538553	-1.04141	2.228277		-1.065172	-0.736582			-0.278434	-1.148635	-0.710516	2.097411	-0.170385	-0.094616	-0.941355	-0.85254
A_23_P108314	ADAMTS10 || A disintegrin-like and metalloprotease (reprolysin type) with thrombospondin type 1 motif, 10 || Hs.465818 || 1182096	1	-0.193553	0.193553	-0.59641	0.863277		-0.590172	-0.661582		0.628056	-0.393434	-0.623635	-0.465516	1.272411	0.004615			-1.34754
A_24_P659122	|| **Similar to hypothetical protein LOC349114 || Hs.520384 || 1167160	1	-0.278553	0.278553	-0.40141	0.538277	-0.916263	-0.235172	-0.056582		-0.056944	-0.128434	0.071365	-0.040516	-0.112589	-0.080385	0.175384	-0.611355	-1.04254
A_24_P404593	CECR1 || Cat eye syndrome chromosome region, candidate 1 || Hs.170310 || 1174959	1	-0.253553	0.253553	-0.29641	0.603277	-0.641263	-0.350172	-0.171582		0.298056	-0.083434	-0.113635	-0.135516	-0.277589	-0.265385	0.080384	-0.976355	-0.91754
A_23_P215454	ELN || Elastin (supravalvular aortic stenosis, Williams-Beuren syndrome) || Hs.252418 || 1171202	1	-0.168553	0.168553	-1.01141	0.568277	-0.936263	-0.435172	-0.246582		-0.006944	0.121566	0.121365	-0.020516	-0.202589	-0.180385	0.275384	-0.291355	-0.82254
A_23_P315320	IL27 || Interleukin 27 || Hs.528111 || 1161537	1	-0.053553	0.053553	-1.06641	-0.016723	-0.501263	-0.430172	-0.221582		0.058056	-0.303434	-0.283635	-0.375516	-0.137589	-0.105385	-0.259616	-0.766355	-1.27754
A_32_P89691	SORD || Sorbitol dehydrogenase || Hs.878 || 1177496	1	-0.018553	0.018553	-1.05141	-0.031723	-0.726263	-0.945172	-0.346582		0.183056	-0.398434	-0.478635	-0.680516	-0.022589	-0.290385	0.165384	-0.561355	-0.98254
A_23_P77103	SORD || Sorbitol dehydrogenase || Hs.878 || 1179072	1	-0.043553	0.043553	-0.94641	-0.116723	-0.541263	-0.800172	-0.391582		0.378056	-0.253434	-0.413635	-0.425516	0.002411	-0.315385	-0.009616	-0.516355	-1.10754
A_32_P41744	|| || || 1173367	1	-0.003553	0.003553	-1.10641	-0.116723	-0.531263	-0.920172	-0.901582		0.188056	-0.013434	-0.103635	-0.805516	-0.697589	-0.845385
A_24_P25698	MALAT1 || Metastasis associated lung adenocarcinoma transcript 1 (non-coding RNA) || Hs.187199 || 1182386	1	-0.233553	0.233553	-0.72641	0.033277			-1.361582		0.178056	-0.563434	-0.663635	-0.755516	0.472411	-0.265385	-0.269616		-1.42754
A_23_P165325	KIAA0436 || Prolyl endopeptidase-like || Hs.549585 || 1156364	1	-0.203553	0.203553	-1.15641	0.953277	-0.741263	-0.350172	-0.281582		0.348056	-0.563434	-1.003635	-1.205516	0.532411	-0.995385	-1.129616
A_32_P82251	PKM2 || Pyruvate kinase, muscle || Hs.198281 || 1171126	1	-0.253553	0.253553	-0.93641	0.653277	-0.781263	-0.700172	-0.671582		0.288056	-0.393434	-0.813635	-0.755516	0.222411	-1.015385	-0.339616
A_32_P151102	MSN || Moesin || Hs.87752 || 1172532	1	-0.063553	0.063553	-1.31641	0.843277	-0.851263	-1.160172	-0.961582		0.028056	-0.513434	-1.433635	-1.045516	0.072411	-0.745385	-1.029616
A_23_P251118	LPP || LIM domain containing preferred translocation partner in lipoma || Hs.444362 || 1190499	1	-0.088553	0.088553	-1.31141	0.638277	-0.786263	-0.835172	-0.146582		-0.336944	-0.858434	-1.558635	-1.110516	-0.022589	-1.060385	-0.454616	-0.941355	-1.09254
A_32_P40547	MEG3 || **Maternally expressed 3 || Hs.534463 || 1166746	1	-0.043553	0.043553	-0.38641	0.273277	-0.991263	-0.450172	-0.121582		-0.031944	-0.623434	0.186365	-0.105516	0.232411	0.054615	-0.029616	-0.816355	-1.32754
A_23_P36757	TCF1 || Transcription factor 1, hepatic; LF-B1, hepatic nuclear factor (HNF1), albumin proximal factor || Hs.552578 || 1159080	1	-0.013553	0.013553	-0.33641	0.483277	-0.761263	-0.380172	-0.091582		0.248056	-0.723434	-0.093635	-0.255516	0.122411	-0.375385	-0.259616	-1.186355	-1.42754
A_24_P775659	|| Hypothetical gene supported by AL365406; BC034005 || Hs.465612 || 1159634	1	-0.178553	0.178553	-0.31141	0.818277	-0.746263	-0.605172	-0.136582		0.113056	-0.578434	-0.098635	-0.290516	0.587411	-0.380385		-0.911355	-1.23254
A_23_P37598	SDFR1 || Stromal cell derived factor receptor 1 || Hs.187866 || 1178390	1	-0.158553	0.158553	-0.36141	0.908277	-0.736263	-0.625172	-0.086582		0.353056	-0.308434	-0.078635	-0.330516	0.827411	-0.590385	-0.594616	-1.731355	-1.72254
A_23_P82002	TEAD3 || TEA domain family member 3 || Hs.485205 || 1171164	1	-0.233553	0.233553	-0.08641	0.733277	-0.521263	-0.340172	-0.031582		0.048056	-0.393434	0.366365	-0.405516	0.482411	0.184615	-0.279616	-1.196355	-1.41754
A_24_P230502	HSD17B1 || **Hydroxysteroid (17-beta) dehydrogenase 1 || Hs.500159 || 1158071	1	-0.133553	0.133553	-0.52641	0.553277	-0.391263	-0.350172	-0.271582		0.348056	-0.123434	-0.193635	-0.345516	0.272411	-0.335385	1.040384	-1.286355	-1.08754
A_23_P324807	VARS2L || Valyl-tRNA synthetase 2-like || Hs.102910 || 1156883	1	-0.193553	0.193553	-0.43641	0.173277	-0.421263	-0.730172	-0.481582		0.118056	-0.303434	-0.363635	-0.415516	0.082411	-0.555385	1.640384	-1.526355	-1.95754
A_32_P64936	CNN2 || Calponin 2 || Hs.169718 || 1157766	1	-0.068553	0.068553	-0.67141	0.598277	-1.346263	-0.815172	-0.536582		0.173056	-0.458434	-1.118635	-0.680516	0.387411	-0.980385		-2.801355	-2.87254
A_24_P313576	VAMP2 || Vesicle-associated membrane protein 2 (synaptobrevin 2) || Hs.25348 || 1163349	1	-0.078553	0.078553	-0.30141	0.278277		-0.245172	0.013418			-0.228434	-0.338635	-0.290516	0.167411		0.545384	-0.931355	-1.03254
A_24_P318593	SCRN2 || Secernin 2 || Hs.239718 || 1156184	1	-0.113553	0.113553	-0.44641	0.263277	-0.191263	-0.100172	-0.211582		0.288056	-0.203434	-0.063635	-0.365516	0.062411	-0.105385	0.450384	-0.946355	-1.24754
A_23_P4323	SCRN2 || Secernin 2 || Hs.239718 || 1157657	1	-0.123553	0.123553	-0.48641	0.263277	-0.321263	-0.190172	-0.371582		0.108056	-0.283434	-0.223635	-0.535516	0.102411	-0.145385	0.200384	-1.346355	-1.75754
A_23_P78771	NUCB1 || Nucleobindin 1 || Hs.515524 || 1155338	1	-0.078553	0.078553	-0.60141	0.398277	-0.286263	-0.215172	-0.036582		0.263056	-0.168434	-0.298635	-0.330516	0.287411	-0.360385	0.695384	-1.811355	-2.22254
A_32_P181020	DOM3Z || Dom-3 homolog Z (C. elegans) || Hs.153299 || 1170855	1	-0.143553	0.143553	-0.45641	0.503277	-0.211263	-0.090172	-0.111582		0.108056	-0.083434	-0.263635	-0.355516	0.412411	-0.185385	0.420384	-1.706355	-2.38754
A_23_P28688	CPSF3 || Cleavage and polyadenylation specific factor 3, 73kDa || Hs.515972 || 1157750	1	-0.083553	0.083553	-0.29641	0.973277	-0.311263	-0.330172	-0.311582		-0.011944	0.066566	-0.163635	-0.285516	0.592411	-0.585385	0.780384	-2.166355	-2.96754
A_24_P942211	|| **Hypothetical gene supported by AK097814 || Hs.458492 || 1162155	1	-0.223553	0.223553	-0.55641	1.183277	-0.501263	-0.590172	-0.371582		0.048056	-0.363434	-0.453635	-0.405516	0.882411	-1.125385	1.180384	-3.096355	-3.42754
A_32_P141724	COMMD7 || COMM domain containing 7 || Hs.408427 || 1182894	1	-0.188553	0.188553	-0.21141	0.748277	-0.316263	-0.315172	-0.036582		-0.066944	-0.318434	-0.138635	-0.310516	0.337411	-0.430385	0.405384	-1.421355	-1.77254
A_23_P57570	A4GALT || Alpha 1,4-galactosyltransferase || Hs.105956 || 1165014	1	-0.088553	0.088553	-0.28141	0.358277	-0.286263	-0.295172	-0.186582		0.373056	-0.158434	0.051365	-0.330516	0.407411	-0.320385	0.795384	-1.561355	-1.73254
A_23_P32320	ASPSCR1 || Alveolar soft part sarcoma chromosome region, candidate 1 || Hs.298351 || 1177292	1	-0.083553	0.083553	-0.29641	0.333277	-0.401263	-0.540172	-0.431582		0.258056	-0.273434	-0.303635	-0.455516	0.342411	-0.475385	0.660384	-1.796355	-1.92754
A_24_P241370	MTA1 || Metastasis associated 1 || Hs.525629 || 1158478	1	-0.228553	0.228553	-0.47141	0.478277	-0.366263	-0.275172	-0.106582		0.113056	-0.038434	-0.128635	-0.310516	0.247411	-0.340385	0.205384	-1.021355	-0.96254
A_24_P373885	C19orf25 || Chromosome 19 open reading frame 25 || Hs.532840 || 1179219	1	-0.103553	0.103553	-0.62641	0.893277	-0.641263	-0.350172	-0.491582		0.098056	-0.143434	-0.403635	-0.415516	0.472411	-0.575385	0.260384	-1.926355	-1.69754
A_23_P218126	F7 || **Coagulation factor VII (serum prothrombin conversion accelerator) || Hs.36989 || 1162503	1	-0.068553	0.068553	-0.45141	0.568277	-0.316263	-0.165172	-0.026582		0.213056	-0.258434	-0.288635	-0.320516	0.107411	-0.440385	0.035384	-1.091355	-1.13254
A_23_P146339	GPT || Glutamic-pyruvate transaminase (alanine aminotransferase) || Hs.103502 || 1165599	1	-0.048553	0.048553	-0.37141	0.508277		-0.195172				-0.188434	-0.318635	-0.350516	0.157411	-0.370385	0.145384	-0.951355	-1.17254
A_24_P355609	MRGPRF || MAS-related GPR, member F || Hs.118513 || 1167012	1	-0.113553	0.113553	-0.47641	0.403277	-0.301263	-0.290172	-0.091582		0.088056	-0.183434	-0.243635	-0.335516	0.152411	-0.345385	0.140384	-0.966355	-1.00754
A_23_P50799	OR10H2 || Olfactory receptor, family 10, subfamily H, member 2 || Hs.247694 || 1190507	1	-0.203553	0.203553	-0.48641	0.553277		-0.210172				-0.193434	-0.393635	-0.405516	0.272411	-0.595385	0.260384	-1.216355	-1.38754
A_24_P172685	AQP2 || Aquaporin 2 (collecting duct) || Hs.130730 || 1166188	1	-0.128553	0.128553	-0.44141	0.548277	-0.436263	-0.335172	-0.006582		0.103056	-0.218434	-0.218635	-0.270516	0.257411	-0.420385	0.015384	-1.161355	-1.41254
A_32_P23659	BCAS4 || Breast carcinoma amplified sequence 4 || Hs.381178 || 1192961	1	-0.158553	0.158553	-0.53141	0.548277	-0.406263	-0.275172	-0.146582		0.253056	-0.158434	-0.358635	-0.300516	0.357411	-0.410385	-0.154616	-1.391355	-1.65254
A_24_P311063	DRAP1 || **DR1-associated protein 1 (negative cofactor 2 alpha) || Hs.381222 || 1179715	1	-0.178553	0.178553	-0.38141	0.788277		-0.275172	-0.006582		0.223056	-0.108434	-0.208635	-0.320516	0.087411	-0.330385	0.145384	-1.161355	-1.51254
A_23_P40192	CDH22 || Cadherin-like 22 || Hs.472861 || 1194235	1	-0.158553	0.158553	-0.35141	0.598277	-0.366263	-0.235172	-0.026582		0.323056	-0.118434	-0.218635	-0.260516	0.087411	-0.440385	0.065384	-1.111355	-1.19254
A_32_P63162	|| || || 1161599	1	-0.188553	0.188553	-0.79141	0.608277	-0.276263	-0.445172	0.043418		0.613056	-0.168434	-0.388635	-0.510516	0.347411	-0.360385	0.065384	-1.351355	-1.32254
A_23_P340890	THAP3 || THAP domain containing, apoptosis associated protein 3 || Hs.9933 || 1171140	1	-0.043553	0.043553	-0.44641	0.473277	-0.161263	-0.260172	-0.111582			-0.173434	-0.143635	-0.285516	0.272411	-0.265385	0.160384	-0.946355	-0.93754
A_23_P67339	RCN3 || Reticulocalbin 3, EF-hand calcium binding domain || Hs.439184 || 1191671	1	-0.183553	0.183553	-0.51641	0.463277	-0.361263	-0.340172	-0.151582		0.368056	-0.073434	-0.163635	-0.325516	0.252411	-0.155385	0.330384	-1.246355	-1.37754
A_23_P502575	CSNK2A1 || Casein kinase 2, alpha 1 polypeptide || Hs.446484 || 1192665	1	-0.158553	0.158553	-0.59141	0.478277	-0.226263	-0.425172	-0.276582		0.413056	-0.088434	-0.308635	-0.310516	0.397411	-0.240385	0.105384	-1.291355	-1.57254
A_24_P390784	SREBF1 || Smith-Magenis syndrome chromosome region, candidate 6 || Hs.190284 || 1189358	1	-0.203553	0.203553	-0.82641	0.733277	-0.591263	-0.120172	0.088418		0.388056	-0.323434	-0.453635	-0.465516	0.642411	-0.855385	0.460384	-1.966355	-1.71754
A_32_P148636	|| Transcribed locus || Hs.537502 || 1165291	1	-0.203553	0.203553	-0.57641	0.673277	-0.691263	-0.680172	-0.401582		0.178056	-0.163434	-0.673635	-0.375516	0.162411	-0.435385	0.460384	-1.796355	-1.89754
A_24_P213277	|| || || 1178176	1	-0.228553	0.228553	-0.65141	1.238277	-0.716263	-0.875172	-0.696582		0.093056	-0.258434	-0.448635	-0.340516	0.157411	-0.370385	0.325384	-2.351355	-3.03254
A_32_P93792	|| || || 1155278	1	-0.128553	0.128553	-0.51141	0.628277	-0.456263	-0.585172	-0.396582		0.283056	-0.368434	-0.278635	-0.300516	0.477411	-0.220385	0.215384	-1.341355	-1.71254
A_32_P176344	|| || || 1182247	1	-0.228553	0.228553	-0.55141	0.578277	-0.606263	-0.765172	-0.746582		0.353056	-0.248434	-0.438635	-0.520516	0.337411	-0.310385	0.515384	-1.841355	-2.52254
A_32_P116105	RPS24 || Ribosomal protein S24 || Hs.356794 || 1192377	1	-0.078553	0.078553	-0.57141	0.458277	-0.536263	-0.595172	-0.646582		0.253056	-0.218434	-0.388635	-0.380516	0.407411	-0.180385	0.535384	-1.511355	-1.57254
A_23_P163506	CYBA || Cytochrome b-245, alpha polypeptide || Hs.513803 || 1157845	1	-0.123553	0.123553	-0.43641	0.443277	-0.611263	-0.580172	-0.411582		0.028056	-0.163434	-0.003635	-0.075516	0.172411	-0.135385	-0.229616	-1.276355	-1.54754
A_23_P119698	8D6A || CD320 antigen || Hs.333427 || 1184732	1	-0.083553	0.083553	-0.52641	0.223277	-0.471263	-0.490172	-0.211582		0.318056	-0.163434	-0.133635	-0.145516	0.192411	-0.115385	-0.029616	-1.126355	-1.34754
A_24_P231132	ACVR2B || Activin A receptor, type IIB || Hs.517775 || 1187436	1	-0.053553	0.053553	-0.48641	0.253277	-0.461263	-0.570172	-0.321582		0.308056	-0.163434	-0.083635	-0.265516	0.072411	-0.105385	-0.059616	-1.076355	-1.26754
A_23_P206498	MGC13114 || Hypothetical protein MGC13114 || Hs.239500 || 1193806	1	-0.093553	0.093553	-0.41641	0.383277	-0.411263	-0.360172	-0.241582		0.198056	-0.103434	-0.063635	-0.125516	0.092411	-0.125385	0.050384	-1.046355	-1.31754
A_23_P109235	RALY || RNA binding protein (autoantigenic, hnRNP-associated with lethal yellow) || Hs.136947 || 1196129	1	-0.093553	0.093553	-0.22641	0.453277	-0.421263	-0.400172	-0.231582		0.208056	-0.303434	-0.093635	-0.405516	0.002411	-0.115385	-0.059616	-0.966355	-1.45754
A_23_P376088	FLJ20406 || Hypothetical protein FLJ20406 || Hs.233220 || 1165774	1	-0.128553	0.128553	-0.48141	0.828277		-0.075172	-0.316582		0.203056	-0.048434	-0.398635	-0.170516	0.397411	-0.380385	0.065384	-0.911355	-1.58254
A_23_P39656	RNF25 || Ring finger protein 25 || Hs.471403 || 1175145	1	0.011447	-0.011447	-0.22141	0.358277	-0.246263	-0.295172	-0.116582		0.393056	-0.028434	-0.038635	-0.140516	0.447411	-0.220385	0.215384	-1.141355	-1.52254
A_23_P370005	RIPK1 || Receptor (TNFRSF)-interacting serine-threonine kinase 1 || Hs.519842 || 1162172	1	-0.043553	0.043553	-0.19641	0.373277	-0.241263	-0.150172	-0.021582		0.208056	-0.053434	-0.273635	0.184484	0.342411	-0.385385	0.170384	-1.106355	-1.52754
A_24_P418386	|| || || 1191319	1	-0.163553	0.163553	-0.28641	0.923277	-0.431263	-0.240172	-0.031582		0.488056	0.056566	-0.043635	0.054484	0.522411	-0.715385	0.160384	-1.746355	-2.09754
A_23_P204958	LATS2 || LATS, large tumor suppressor, homolog 2 (Drosophila) || Hs.78960 || 1186295	1	0.001447	-0.001447	-0.36141	0.528277	0.003737	-0.145172	0.153418		0.203056	-0.088434	-0.408635	-0.060516	0.557411	-0.460385	0.095384	-1.261355	-1.52254
A_23_P75790	C11orf9 || Chromosome 11 open reading frame 9 || Hs.473109 || 1156584	1	-0.098553	0.098553	-0.32141	0.678277		-0.365172	-0.256582		0.343056	0.021566	-0.128635	0.039484	0.287411	-0.540385	0.005384	-1.021355	-1.20254
A_32_P107667	MGC57359 || Similar to Williams Beuren syndrome chromosome region 19 || Hs.453802 || 1164164	1	-0.243553	0.243553	-0.29641	0.563277	-0.641263	-0.400172	-0.211582		0.478056	0.076566	-0.133635	0.024484	0.302411	-0.585385	0.250384	-0.906355	-1.18754
A_32_P76566	|| || || 1172055	1	-0.228553	0.228553	-0.36141	0.838277	-0.606263	-0.575172	-0.556582		0.573056	-0.188434	-0.238635	-0.230516	0.467411	-0.760385	0.645384	-1.471355	-1.62254
A_23_P421638	ZNF651 || Zinc finger protein 651 || Hs.409561 || 1194455	1	-0.278553	0.278553	-0.47141	0.858277	-0.656263	-0.495172	-0.366582		0.423056	0.091566	0.061365	-0.060516	0.697411	-0.980385	0.665384	-1.731355
A_32_P200595	|| || || 1180410	1	-0.253553	0.253553	-0.56641	1.473277	-0.641263	-0.670172	-0.331582		0.078056	0.036566	-0.173635	0.394484	0.592411	-0.845385	0.570384	-1.346355	-1.50754
A_23_P78517	SFRS16 || Splicing factor, arginine/serine-rich 16 (suppressor-of-white-apricot homolog, Drosophila) || Hs.466917 || 1166616	1	-0.063553	0.063553	-0.82641	0.093277	-0.631263	-0.950172	-0.521582		0.618056	0.056566	-0.703635	-0.005516	0.072411	-0.505385	-0.789616	-1.826355	-2.16754
A_23_P78509	SFRS16 || Splicing factor, arginine/serine-rich 16 (suppressor-of-white-apricot homolog, Drosophila) || Hs.466917 || 1172978	1	-0.033553	0.033553	-0.54641	0.133277	-0.321263	-0.620172	-0.631582		0.248056	0.066566	-0.473635	0.064484	0.002411	-0.515385	-0.929616	-1.696355	-1.99754
A_23_P85171	EMD || Emerin (Emery-Dreifuss muscular dystrophy) || Hs.522823 || 1156511	1	-0.078553	0.078553	-0.94141	0.558277	-0.206263	-0.755172	-0.596582		0.323056	0.061566	-1.058635	0.009484	0.357411	0.039615	-0.764616	-2.381355	-2.56254
A_23_P205697	DLSTP || **Dihydrolipoamide S-succinyltransferase pseudogene (E2 component of 2-oxo-glutarate complex) || Hs.480230 || 1165063	1	0.021447	-0.021447	-1.70141	0.218277	-0.706263	-0.945172	-1.006582		0.203056	-0.208434	-1.638635	-0.330516	0.107411	-0.800385	-1.744616	-4.151355	-4.04254
A_23_P52298	NPM3 || Nucleophosmin/nucleoplasmin, 3 || Hs.90691 || 1195130	1	-0.038553	0.038553	-0.99141	0.038277	-0.526263	-0.605172	-0.366582		0.173056	0.031566	-1.128635	-0.060516	0.007411	-0.270385	-0.704616	-2.111355	-2.49254
A_24_P192727	KAZALD1 || Kazal-type serine protease inhibitor domain 1 || Hs.512762 || 1155707	1	-0.053553	0.053553	-0.24641	0.933277	-0.631263	-1.200172	-1.121582		0.198056	0.036566	-0.173635	-0.475516	0.112411	-0.955385	-0.359616	-2.236355	-2.26754
A_23_P32444	MGC3047 || Limitrin || Hs.59384 || 1179860	1	-0.078553	0.078553	-0.58141	0.728277	-0.736263	-0.785172	-0.796582		0.013056	-0.228434	-0.348635	-0.680516	0.057411	-0.910385	-0.054616	-1.721355	-1.75254
A_23_P64630	RNF26 || Ring finger protein 26 || Hs.524084 || 1164110	1	-0.108553	0.108553	-0.32141	0.238277	-0.666263	-1.055172	-1.076582		-0.126944	-0.518434	-0.488635	-0.480516	-0.342589	-0.830385	-0.624616	-1.911355	-2.13254
A_24_P926125	|| **Similar to protein phosphatase 2A 48 kDa regulatory subunit isoform 1; serine/threonine protein phosphatase 2A, 48kDa regulatory subunit; PP2A, subunit B, PR48 isoform; PP2A B subunit PR48; NY-REN-8 || Hs.278513 || 1168873	1	-0.133553	0.133553	-0.44641	0.463277	-0.971263	-1.630172	-1.281582		-0.111944	-0.603434	-0.673635	-0.565516	-0.337589	-1.035385	-0.749616	-3.066355	-3.17754
A_23_P124559	MXD3 || MAX dimerization protein 3 || Hs.442993 || 1167418	1	-0.208553	0.208553	-0.47141	0.658277	-0.656263	-1.475172	-1.316582		-0.026944	-0.398434	-0.378635	-0.520516	-0.192589	-0.960385	-0.714616	-2.101355	-2.15254
A_23_P8055	NRM || Nurim (nuclear envelope membrane protein) || Hs.519993 || 1172278	1	-0.083553	0.083553	-0.39641	0.613277	-0.561263	-1.030172	-1.271582		0.128056	-0.353434	-0.473635	-0.405516	-0.107589	-0.885385	-0.789616	-2.656355
A_24_P176445	HAGH || Hydroxyacylglutathione hydrolase || Hs.157394 || 1173462	1	-0.108553	0.108553	-0.21141	0.328277	-0.226263	-0.465172	-0.356582		0.033056	-0.388434	-0.168635	-0.420516	-0.152589	-0.210385	-0.274616	-1.001355	-0.96254
A_24_P271985	TNRC15 || Trinucleotide repeat containing 15 || Hs.435841 || 1166079	1	-0.103553	0.103553	-1.41641	0.143277	-1.111263	-1.250172	-1.411582		0.128056	-0.733434	-1.703635	-1.175516	0.072411	-0.915385		-3.436355	-3.56754
A_24_P684799	|| || || 1171096	1	0.016447	-0.016447	-1.18641	0.233277	-1.031263	-1.040172	-1.031582		0.268056	-0.293434	-1.043635	-1.025516	-0.027589	-0.945385	-0.879616	-2.796355	-3.14754
A_24_P170295	HSPCB || Heat shock 90kDa protein 1, beta || Hs.509736 || 1159603	1	-0.098553	0.098553	-1.16141	0.098277	-0.936263	-1.065172	-1.036582		0.143056	-0.428434	-1.028635	-0.900516	-0.162589	-0.950385	-1.134616	-3.031355	-3.13254
A_24_P161525	HSPCP1 || Heat shock 90kDa protein 1, beta pseudogene 1 || Hs.448229 || 1183414	1	-0.063553	0.063553	-1.11641	0.023277	-0.871263	-0.960172	-0.971582		0.198056	-0.423434	-0.803635	-0.785516	-0.027589	-0.875385	-1.109616	-2.966355	-3.07754
A_24_P306425	RSN || Restin (Reed-Steinberg cell-expressed intermediate filament-associated protein) || Hs.524809 || 1174071	1	-0.108553	0.108553	-1.22141	0.158277	-0.936263	-1.365172	-1.296582		0.093056	-0.838434	-0.948635	-1.180516	-0.362589	-0.980385	-1.164616	-3.371355	-3.40254
A_23_P75083	ZMYND11 || Zinc finger, MYND domain containing 11 || Hs.292265 || 1156524	1	-0.033553	0.033553	-0.79641	0.393277	-0.711263	-0.790172	-0.721582		-0.041944	-0.343434	-0.803635	-0.615516	-0.037589	-0.845385		-1.856355	-2.28754
A_32_P162338	TPM3 || **Tropomyosin 3 || Hs.146070 || 1168176	1	-0.028553	0.028553	-0.77141	0.458277	-0.726263	-0.925172	-0.876582		0.003056	-0.428434	-0.758635	-0.800516	-0.152589	-0.900385	-0.884616	-2.481355	-2.87254
A_24_P57426	|| || || 1180265	1	-0.188553	0.188553	-0.62141	0.438277	-0.766263	-0.845172	-0.746582		0.193056	-0.468434	-0.538635	-0.570516	0.007411	-0.590385	-0.564616	-2.031355	-1.99254
A_32_P171790	RPS20 || Ribosomal protein S20 || Hs.8102 || 1183496	1	-0.133553	0.133553	-0.69641	0.363277	-0.821263	-0.970172	-0.811582		-0.001944	-0.553434	-0.683635	-0.655516	0.002411	-0.805385	-0.569616	-2.196355	-2.26754
A_23_P156809	|| || || 1158346	1	0.011447	-0.011447	-1.11141	0.038277	-1.186263	-1.555172	-1.276582		-0.156944	-0.588434	-1.138635	-1.030516	-0.052589	-0.700385	-0.654616	-2.591355	-2.86254
A_23_P156811	|| || || 1193848	1	0.031447	-0.031447	-1.05141	-0.271723	-1.016263	-1.455172	-1.086582		-0.386944	-0.738434	-1.158635	-1.170516	-0.142589	-0.900385	-0.764616	-2.811355	-3.03254
A_24_P153800	SUPT16H || Suppressor of Ty 16 homolog (S. cerevisiae) || Hs.213724 || 1163083	1	-0.053553	0.053553	-0.81641	0.013277	-0.871263	-1.180172	-0.911582		0.218056	-0.473434	-0.763635	-0.575516	-0.007589	-0.445385	-0.779616	-2.076355	-2.85754
A_32_P9348	EEF1A1 || Eukaryotic translation elongation factor 1 alpha 1 || Hs.439552 || 1164377	1	-0.178553	0.178553	-0.55141	0.248277	-0.566263	-0.805172	-0.606582		0.373056	-0.448434	-0.218635	-0.550516	-0.012589	-0.440385	-0.514616	-1.331355	-1.94254
A_32_P24531	EEF1A1 || **Eukaryotic translation elongation factor 1 alpha 1 || Hs.522463 || 1176114	1	-0.173553	0.173553	-0.62641	0.243277	-0.671263	-0.810172	-0.671582		0.288056	-0.533434	-0.253635	-0.575516	-0.037589	-0.555385	-0.579616	-1.496355	-1.98754
A_24_P209389	|| || || 1159022	1	-0.088553	0.088553	-0.46141	0.368277	-0.576263	-0.425172	-0.396582		0.183056	-0.108434	-0.288635	-0.410516	-0.012589	-0.260385	-0.324616	-1.031355	-1.22254
A_32_P54260	|| || || 1172000	1	-0.058553	0.058553	-0.82141	0.338277	-0.906263	-0.985172	-0.736582		0.213056	-0.368434	-0.808635	-0.680516	0.167411	-0.660385	-1.034616	-2.091355	-2.43254
A_24_P801079	RPL7A || Ribosomal protein L7a || Hs.499839 || 1194245	1	-0.178553	0.178553	-0.83141	0.448277	-0.856263	-0.935172	-0.756582		0.253056	-0.498434	-0.548635	-0.640516	0.187411	-0.520385	-0.774616	-2.001355	-2.55254
A_32_P155512	SDFR1 || Stromal cell derived factor receptor 1 || Hs.187866 || 1191448	1	-0.103553	0.103553	-1.00641	0.663277	-1.201263	-1.300172	-0.751582		0.248056	-0.493434	-0.773635	-0.855516	0.282411	-0.665385	-0.899616	-1.966355	-2.41754
A_24_P67898	MGEA5 || Meningioma expressed antigen 5 (hyaluronidase) || Hs.500842 || 1164519	1	-0.093553	0.093553	-0.77641		-0.731263	-0.630172	-0.331582		0.208056	-0.353434	-0.513635	-0.435516		-0.205385	-0.389616	-0.986355	-1.22754
A_23_P33444	SNTB2 || Syntrophin, beta 2 (dystrophin-associated protein A1, 59kDa, basic component 2) || Hs.461117 || 1164926	1	-0.128553	0.128553	-0.69141	0.228277	-0.666263	-0.795172	-0.336582		0.123056	-0.238434	-0.408635	-0.630516	-0.192589	-0.200385	-0.244616	-1.271355	-1.46254
A_23_P165301	RPE || Ribulose-5-phosphate-3-epimerase || Hs.282260 || 1156247	1	-0.063553	0.063553	-1.65641	0.923277	-1.651263	-1.570172	-1.411582		0.288056	-0.823434	-1.653635	-1.395516	0.712411	-1.015385	-0.529616	-3.386355	-3.67754
A_23_P258270	RAP2B || **RAP2B, member of RAS oncogene family || Hs.98643 || 1176988	1	-0.138553	0.138553	-1.26141	0.508277	-0.926263	-1.115172	-0.856582		0.123056	-0.528434	-1.208635	-0.900516	0.487411	-0.920385	-0.684616	-2.431355	-2.44254
A_32_P64038	LOC400590 || Hypothetical LOC400590 || Hs.406166 || 1166978	1	-0.043553	0.043553	-0.87641	0.613277	-0.781263	-0.920172	-0.781582		0.008056	-0.233434	-1.043635	-0.675516	0.152411	-0.565385	-0.469616	-2.276355	-2.35754
A_32_P24794	|| || || 1171198	1	-0.118553	0.118553	-0.90141	0.468277	-0.646263	-0.585172	-0.646582		0.393056	-0.398434	-0.938635	-0.510516	0.387411	-0.630385	-0.614616	-1.851355	-2.08254
A_24_P101391	NSEP1 || Nuclease sensitive element binding protein 1 || Hs.473583 || 1161741	1	-0.118553	0.118553	-0.69141	0.108277	-0.546263	-0.765172	-0.656582		0.073056	-0.448434	-0.628635	-0.640516	-0.062589	-0.520385	-0.334616	-1.301355	-1.52254
A_24_P375002	NSEP1 || Nuclease sensitive element binding protein 1 || Hs.473583 || 1175799	1	-0.118553	0.118553	-0.61141	0.178277	-0.496263	-0.695172	-0.556582		0.153056	-0.408434	-0.558635	-0.560516	-0.012589	-0.420385	-0.194616	-1.101355	-1.35254
A_32_P1516	|| **PREDICTED: Homo sapiens similar to ribosomal protein S3a; 40S ribosomal protein S3a; v-fos transformation effector protein 1 (LOC145767), mRNA || Hs.512935 || 1163566	1	-0.168553	0.168553	-0.85141	0.348277	-0.876263	-0.685172	-0.816582		0.273056	-0.508434	-0.608635	-0.690516	0.157411	-0.330385	-0.084616	-1.801355	-1.83254
A_32_P50417	|| **Hypothetical LOC389634 || Hs.491073 || 1170212	1	-0.128553	0.128553	-0.72141	0.318277	-0.886263	-0.755172	-0.676582		0.343056	-0.398434	-0.448635	-0.600516	-0.002589	-0.200385	-0.164616	-1.591355	-1.74254
A_32_P213306	RPL9 || **Ribosomal protein L9 || Hs.513083 || 1155567	1	-0.183553	0.183553	-0.89641	0.493277	-0.861263	-0.940172	-0.851582		0.198056	-0.463434	-0.763635	-0.655516	0.112411	-0.535385	-0.209616	-1.836355	-2.37754
A_32_P28634	RPL9 || **Ribosomal protein L9 || Hs.513083 || 1178835	1	-0.178553	0.178553	-0.91141	0.468277	-0.926263	-0.865172	-0.866582		0.173056	-0.578434	-0.748635	-0.760516	0.007411	-0.570385	-0.264616	-1.781355	-2.17254
A_32_P47222	RPL24 || Ribosomal protein L24 || Hs.547172 || 1183513	1	-0.143553	0.143553	-0.95641	0.383277	-1.101263	-1.050172	-1.001582		0.108056	-0.553434	-0.923635	-0.705516	-0.027589	-0.615385	-0.409616	-2.286355	-2.35754
A_32_P226869	RPS25 || Ribosomal protein S25 || Hs.512676 || 1185317	1	-0.133553	0.133553	-0.74641	0.323277	-0.961263	-0.970172	-0.861582		0.068056	-0.493434	-0.893635	-0.835516	-0.057589	-0.565385	-0.269616	-1.976355	-2.06754
A_24_P845082	|| Ribosomal protein S18/S6-like mRNA, complete sequence || Hs.275865 || 1178313	1	-0.283553	0.283553	-1.07641	0.443277	-1.101263	-1.300172	-1.221582		0.268056	-0.633434	-0.943635	-0.935516	0.062411	-0.695385	-0.119616	-2.266355	-2.30754
A_32_P183001	|| || || 1192013	1	-0.158553	0.158553	-0.89141	0.368277	-0.826263	-0.955172	-0.876582		0.223056	-0.468434	-0.708635	-0.910516	0.147411	-0.420385	-0.094616	-1.811355	-1.95254
A_32_P194962	|| Similar to ribosomal protein L13a; 60S ribosomal protein L13a; 23 kD highly basic protein || Hs.523185 || 1173722	1	-0.198553	0.198553	-0.70141	0.528277	-0.636263	-0.745172	-0.556582		0.213056	-0.378434	-0.628635	-0.610516	0.077411	-0.500385	-0.024616	-1.441355	-1.53254
A_32_P193079	RPS11 || Ribosomal protein S11 || Hs.433529 || 1188124	1	-0.193553	0.193553	-1.05641	0.553277	-0.971263	-1.110172	-0.881582		0.178056	-0.653434	-0.993635	-0.975516	0.102411	-0.835385	-0.059616	-2.066355	-2.17754
A_32_P120534	UBA52 || Ubiquitin A-52 residue ribosomal protein fusion product 1 || Hs.5308 || 1195398	1	-0.178553	0.178553	-0.89141	0.598277	-0.936263	-1.035172	-0.826582		0.133056	-0.468434	-0.838635	-0.690516	0.187411	-0.490385	-0.054616	-1.951355	-2.04254
A_24_P366735	ARID1B || AT rich interactive domain 1B (SWI1-like) || Hs.291587 || 1172512	1	-0.008553	0.008553	-1.21141	0.258277		-0.805172	-0.666582		0.603056	-0.638434	-0.788635	-0.840516	0.277411	-0.720385	-0.284616	-2.051355	-2.00254
A_32_P22735	|| || || 1181087	1	-0.073553	0.073553	-0.81641	0.423277	-0.761263	-0.630172	-0.471582		0.408056	-0.403434	-0.493635	-0.585516	0.172411	-0.185385	-0.059616	-1.216355	-1.37754
A_24_P479065	LOC339047 || Hypothetical protein LOC339047 || Hs.527862 || 1155275	1	-0.203553	0.203553	-0.60641	0.653277	-0.951263	-1.280172	-0.991582		0.518056	-0.443434	-0.463635	-0.475516	0.712411	-0.675385	-0.169616	-1.906355	-2.23754
A_23_P112159	EIF2C2 || Eukaryotic translation initiation factor 2C, 2 || Hs.449415 || 1164618	1	-0.063553	0.063553	-0.58641	0.543277	-0.641263	-0.820172	-0.551582		0.208056	-0.293434	-0.303635	-0.335516	0.742411	-0.335385	-0.379616	-1.376355	-1.87754
A_23_P31844	ATP6V1B2 || ATPase, H+ transporting, lysosomal 56/58kDa, V1 subunit B, isoform 2 || Hs.295917 || 1167350	1	-0.198553	0.198553	-0.55141	0.698277	-1.086263	-0.945172	-0.376582		0.433056	-0.328434	-0.488635	-0.550516	0.787411	-0.840385	-0.364616	-1.891355	-2.30254
A_24_P776784	|| Transcribed locus || Hs.436189 || 1165088	1	0		-0.452856	0.726831	-0.35771	-0.826619	-0.608028		0.481609	-0.159881	-0.280082	-0.361963	0.255964	-0.361831	0.023938	-1.292802	-1.573986
A_24_P938465	FLJ10378 || FLJ10378 protein || Hs.480712 || 1171570	1	-0.213553	0.213553	-0.45641	0.653277		-0.770172	-0.891582		0.508056	0.026566	-0.343635	-0.295516	0.602411	-0.375385	0.070384	-1.616355	-1.63754
A_32_P187975	C6orf48 || Chromosome 6 open reading frame 48 || Hs.109798 || 1175878	1	-0.183553	0.183553	-0.93641	0.623277	-1.181263	-1.270172	-1.321582		0.768056	0.056566	-0.623635	-0.445516	0.762411	-0.275385	-0.249616	-2.136355	-2.41754
A_23_P53663	PAWR || PRKC, apoptosis, WT1, regulator || Hs.406074 || 1167144	1	0.006447	-0.006447	-0.27641	0.533277	-0.221263	-0.730172	-0.541582		0.008056	-0.143434	-0.593635	-0.355516	0.322411	0.174615	-0.139616	-1.326355	-1.53754
A_32_P207243	|| || || 1172386	1	0.076447	-0.076447	-0.84641	0.553277	-0.621263	-0.800172	-0.701582		0.208056	-0.333434	-0.893635	-0.385516	0.432411	-0.045385	-0.189616	-1.706355	-1.78754
A_32_P214441	RPLP0 || **Ribosomal protein, large, P0 || Hs.546285 || 1172398	1	0.006447	-0.006447	-0.73641	0.443277	-0.411263	-0.960172	-0.701582		0.248056	-0.113434	-0.863635	-0.325516	0.242411	0.044615	-0.099616	-1.616355	-1.91754
A_32_P185259	RPL5 || Ribosomal protein L5 || Hs.532359 || 1162284	1	-0.168553	0.168553	-0.67141	0.108277	-0.726263	-0.705172	-0.316582		0.263056	-0.258434	-0.618635	-0.260516	0.327411	-0.260385	-0.204616	-1.581355	-1.81254
A_32_P111658	|| Transcribed locus, strongly similar to NP_989603.1 ribosomal protein L39 [Gallus gallus] || Hs.389875 || 1158534	1	-0.043553	0.043553	-0.76641	0.773277	-0.721263	-0.840172	-0.641582		-0.041944	-0.363434	-0.863635	-0.585516	0.402411	-0.145385	0.130384	-1.826355	-1.82754
A_24_P84268	|| || || 1168082	1	-0.143553	0.143553	-0.70641	0.573277	-0.561263	-0.600172	-0.521582		0.178056	-0.383434	-0.723635	-0.465516	0.412411	-0.265385	0.230384	-1.726355	-1.73754
A_24_P32930	|| || || 1183637	1	-0.103553	0.103553	-0.60641	0.663277	-0.401263	-0.550172	-0.501582		0.278056	-0.263434	-0.543635	-0.625516	0.372411	-0.155385	0.180384	-1.706355	-1.85754
A_24_P229438	|| || || 1169090	1	-0.158553	0.158553	-0.61141	0.618277	-0.456263	-0.555172	-0.276582		0.243056	-0.318434	-0.588635	-0.470516	0.247411	-0.320385	0.015384	-1.681355	-1.74254
A_32_P191696	|| Transcribed locus, weakly similar to XP_426478.1 similar to ribosomal protein S29 [Gallus gallus] || Hs.522101 || 1167023	1	-0.138553	0.138553	-0.67141	0.598277	-0.586263	-0.645172	-0.646582		0.153056	-0.428434	-0.838635	-0.620516	0.137411	-0.330385	-0.014616	-1.951355	-2.06254
A_32_P143596	TOMM7 || Translocase of outer mitochondrial membrane 7 homolog (yeast) || Hs.112318 || 1174527	1	-0.113553	0.113553	-0.61641	0.653277	-0.621263	-0.620172	-0.511582		0.148056	-0.423434	-0.713635	-0.565516	0.192411	-0.515385	-0.169616	-1.916355	-1.99754
A_32_P147747	RPL7 || **Ribosomal protein L7 || Hs.421257 || 1187542	1	-0.143553	0.143553	-0.69641	0.493277	-0.791263	-0.660172	-0.331582		0.028056	-0.293434	-0.593635	-0.495516	0.292411	-0.275385	-0.149616	-2.006355	-2.21754
A_23_P28420	PTD004 || GTP-binding protein PTD004 || Hs.157351 || 1179103	1	-0.033553	0.033553	-0.71641	0.473277	-0.631263	-0.630172	-0.571582		0.038056	-0.243434	-0.553635	-0.415516	0.162411	-0.425385	0.080384	-1.526355	-1.98754
A_32_P109532	|| **Transcribed locus, moderately similar to NP_001393.1 eukaryotic translation elongation factor 1 alpha 1 [Homo sapiens] || Hs.547282 || 1175928	1	-0.193553	0.193553	-0.64641	0.493277	-0.571263	-0.920172	-0.571582		0.368056	-0.303434	-0.353635	-0.475516	0.192411	-0.345385	-0.219616	-1.296355	-1.87754
A_32_P49334	LOC284889 || Hypothetical protein LOC284889 || Hs.552746 || 1164999	1	-0.208553	0.208553	-0.53141	0.538277	-0.536263	-0.625172	-0.456582		0.323056	-0.138434	-0.288635	-0.410516	0.197411	-0.210385	0.095384	-1.181355	-1.27254
A_24_P554408	EEF1G || Eukaryotic translation elongation factor 1 gamma || Hs.444467 || 1168316	1	-0.193553	0.193553	-0.63641	0.463277	-0.661263	-0.600172	-0.421582		0.328056	-0.363434	-0.453635	-0.525516	0.152411	-0.265385	0.060384	-1.316355	-1.57754
A_32_P336690	ZDHHC8 || Zinc finger, DHHC domain containing 8 || Hs.63128 || 1184091	1	-0.153553	0.153553	-0.48641	0.473277	-0.561263	-0.390172	-0.381582		0.158056	-0.263434	-0.343635	-0.385516	0.142411	-0.425385	0.000384	-1.116355	-1.18754
A_23_P9582	TUFM || Tu translation elongation factor, mitochondrial || Hs.12084 || 1188551	1	-0.183553	0.183553	-0.64641	0.643277	-0.741263	-0.740172	-0.501582		0.318056	-0.353434	-0.433635	-0.485516	0.272411	-0.495385	-0.089616	-1.666355	-1.92754
A_32_P63886	|| || || 1157589	1	-0.253553	0.253553	-0.61641	0.713277	-0.501263	-0.700172	-0.661582		0.348056	-0.283434	-0.463635	-0.505516	0.392411	-0.475385	-0.429616	-1.686355	-2.09754
A_32_P150950	RPS28 || Ribosomal protein S28 || Hs.546293 || 1160177	1	-0.118553	0.118553	-0.42141	0.518277	-0.496263	-0.345172	-0.426582		0.203056	-0.118434	-0.318635	-0.160516	0.377411	-0.180385	-0.164616	-1.241355	-1.44254
A_32_P209325	LOC201158 || Similar to CGI-148 protein || Hs.528884 || 1157597	1	-0.128553	0.128553	-0.64141	0.718277	-0.626263	-0.855172	-0.756582		0.303056	-0.368434	-0.498635	-0.480516	0.487411	-0.210385	-0.284616	-2.101355	-2.56254
A_23_P72285	YWHAE || Tyrosine 3-monooxygenase/tryptophan 5-monooxygenase activation protein, epsilon polypeptide || Hs.513851 || 1194728	1	-0.163553	0.163553	-0.68641	0.733277	-0.611263	-0.740172	-0.671582		0.368056	-0.203434	-0.593635	-0.495516	0.512411	-0.345385	-0.089616	-1.706355	-2.15754
A_32_P35855	RPL4 || **Ribosomal protein L4 || Hs.186350 || 1178916	1	-0.158553	0.158553	-0.61141	0.528277	-0.546263	-0.735172	-0.586582		0.323056	-0.288434	-0.448635	-0.170516	0.367411	-0.330385	-0.674616	-1.581355	-2.09254
A_32_P91633	RPL15 || **Ribosomal protein L15 || Hs.381219 || 1162773	1	-0.083553	0.083553	-0.92641	0.853277	-0.721263	-0.870172	-0.991582		0.328056	-0.303434	-0.823635	-0.565516	0.622411	-0.525385	-0.189616	-2.836355	-2.73754
A_32_P223456	|| **Transcribed locus, strongly similar to XP_533590.1 similar to ribosomal protein S9-like [Canis familiaris] || Hs.549613 || 1176526	1	-0.058553	0.058553	-0.82141	0.698277	-0.706263	-0.935172	-1.066582		0.483056	-0.128434	-0.928635	-0.490516	0.517411	-0.130385	-0.054616	-2.481355	-2.31254
A_32_P179295	|| **Pseudogene, mRNA sequence || Hs.438880 || 1157583	1	-0.208553	0.208553	-0.85141	0.768277	-0.736263	-0.855172	-0.996582		0.523056	-0.348434	-0.818635	-0.660516	0.397411	-0.260385	-0.184616	-2.271355
A_32_P76842	RPL23A || Ribosomal protein L23a || Hs.419463 || 1173276	1	-0.083553	0.083553	-0.72641	0.533277	-0.751263	-0.780172	-0.811582		0.308056	-0.373434	-0.763635	-0.405516	0.272411	-0.365385	-0.239616	-1.786355	-1.79754
A_24_P724153	|| **PREDICTED: Homo sapiens similar to ribosomal protein S3a; 40S ribosomal protein S3a; v-fos transformation effector protein 1 (LOC145767), mRNA || Hs.512935 || 1159347	1	-0.208553	0.208553	-0.56141	0.678277		-0.805172	-0.576582		0.233056	-0.318434	-0.708635	-0.540516	0.357411	-0.250385	-0.274616	-1.701355	-1.87254
A_23_P103787	HIPK1 || Homeodomain interacting protein kinase 1 || Hs.532363 || 1194910	1	-0.033553	0.033553	-0.69641	0.673277	-0.641263	-0.780172	-0.801582		0.228056	-0.283434	-0.683635	-0.645516	0.452411	-0.325385	-0.309616	-1.916355	-1.92754
A_32_P60076	RPL23A || Ribosomal protein L23a || Hs.419463 || 1159296	1	-0.088553	0.088553	-0.56141	0.548277	-0.836263	-0.975172	-0.766582		0.383056	-0.288434	-0.578635	-0.310516	0.457411	-0.030385	-0.304616	-1.851355	-1.91254
A_32_P196411	|| || || 1190229	1	-0.023553	0.023553	-0.50641	0.343277	-0.571263	-0.580172	-0.541582		0.198056	-0.123434	-0.413635	-0.235516	0.322411	-0.095385	-0.249616	-1.366355	-1.47754
A_32_P153456	RPL37 || Ribosomal protein L37 || Hs.80545 || 1195160	1	-0.063553	0.063553	-0.65641	0.413277	-0.601263	-0.690172	-0.721582		0.238056	-0.213434	-0.433635	-0.185516	0.482411	-0.135385	-0.089616	-1.476355	-1.44754
A_32_P177522	|| CDNA FLJ46168 fis, clone TESTI4003279 || Hs.517062 || 1155862	1	-0.053553	0.053553	-0.52641	0.403277	-0.551263	-0.640172	-0.431582		0.278056	-0.283434	-0.503635	-0.385516	0.212411	-0.155385	0.090384	-1.146355	-1.31754
A_32_P102575	|| || || 1188463	1	-0.158553	0.158553	-0.73141	0.728277	-0.936263	-1.235172	-0.866582		0.413056	-0.278434	-0.808635	-0.590516	0.557411	-0.230385	-0.064616	-2.161355	-2.26254
A_24_P754086	NCL || Nucleolin || Hs.79110 || 1187873	1	-0.093553	0.093553	-1.39641	0.933277	-1.591263	-1.330172	-1.501582		0.518056	-0.393434	-0.993635	-0.985516	0.882411	-0.845385	0.200384	-3.466355	-3.56754
A_32_P29168	|| Similar to 40S ribosomal protein S16 || Hs.451984 || 1189167	1	-0.143553	0.143553	-0.78641	0.433277	-0.811263	-1.110172	-1.101582		0.228056	-0.343434	-0.623635	-0.485516	0.312411	-0.405385	0.030384	-2.086355	-2.23754
A_32_P39324	|| Transcribed locus, strongly similar to NP_937818.1 non-metastatic cells 1, protein (NM23A) expressed in [Homo sapiens] || Hs.512009 || 1168026	1	-0.113553	0.113553	-0.72641	0.373277	-0.871263	-0.990172	-0.831582		0.368056	-0.123434	-0.943635	-0.495516	0.292411	-0.675385	-0.229616	-2.446355	-2.38754
A_32_P100076	|| Similar to hypothetical protein || Hs.528374 || 1164265	1	-0.173553	0.173553	-0.67641	0.453277	-0.561263	-0.730172	-0.581582		0.218056	-0.353434	-0.583635	-0.505516	0.042411	-0.425385	-0.329616	-1.816355	-2.03754
A_32_P132337	|| || || 1174754	1	-0.143553	0.143553	-0.63641	0.353277	-0.711263	-0.850172	-0.741582		0.208056	-0.363434	-0.593635	-0.515516	0.132411	-0.495385	-0.329616	-1.886355	-2.08754
A_24_P916164	|| || || 1183953	1	-0.113553	0.113553	-0.88641	0.613277	-0.851263	-0.810172	-0.811582		0.248056	-0.403434	-0.653635	-0.695516	0.242411	-0.375385	-0.279616	-2.406355	-2.50754
A_32_P111274	RPL19 || Ribosomal protein L19 || Hs.381061 || 1194140	1	-0.043553	0.043553	-0.76641	0.493277	-0.721263	-0.800172	-0.781582		0.108056	-0.433434	-0.613635	-0.355516	0.192411	-0.305385	-0.239616	-1.816355	-2.10754
A_32_P73222	|| Similar to ribosomal protein L34; 60S ribosomal protein L34 || Hs.512199 || 1173410	1	-0.098553	0.098553	-0.90141	0.378277	-1.106263	-1.085172	-1.146582		0.313056	-0.278434	-0.768635	-0.430516	0.337411	-0.280385	-0.314616	-2.241355	-2.46254
A_24_P739355	|| || || 1190006	1	-0.103553	0.103553	-0.79641	0.303277	-1.101263	-1.160172	-0.981582		0.278056	-0.273434	-0.803635	-0.585516	0.182411	-0.505385	-0.539616	-2.356355	-2.64754
A_32_P119627	RPS27A || Ribosomal protein S27a || Hs.311640 || 1192590	1	-0.188553	0.188553	-0.67141	0.388277	-0.836263	-0.735172	-0.816582		0.273056	-0.368434	-0.618635	-0.530516	0.217411	-0.290385	-0.294616	-1.671355	-2.00254
A_32_P95541	LOC284058 || Hypothetical protein LOC284058 || Hs.405514 || 1161189	1	0.031447	-0.031447	-0.44141	0.138277	-0.846263	-0.845172	-0.736582		0.113056	-0.108434	-0.338635	-0.220516	0.297411	-0.380385	-0.304616	-1.581355	-1.73254
A_32_P140898	HTLF || Human T-cell leukemia virus enhancer factor || Hs.468478 || 1164062	1	0.021447	-0.021447	-0.42141	0.158277	-1.096263	-1.215172	-1.286582		0.163056	-0.068434	-0.498635	-0.170516	0.307411	-0.210385	-0.664616	-1.981355	-2.21254
A_32_P147189	|| **Full-length cDNA clone CS0DJ014YL10 of T cells (Jurkat cell line) Cot 10-normalized of Homo sapiens (human) || Hs.504790 || 1193054	1	-0.018553	0.018553	-0.93141	0.258277	-1.896263	-1.565172	-1.706582			-0.348434	-0.958635	-0.700516	0.167411		-0.874616		-3.16254
A_24_P754999	FLJ37874 || Hypothetical protein FLJ37874 || Hs.503438 || 1163974	1	-0.003553	0.003553	-0.64641	0.513277	-0.391263	-0.820172	-0.671582		0.238056	-0.333434	-0.593635	-0.375516	0.112411	-0.115385	-0.569616	-1.766355	-1.89754
A_32_P159787	|| || || 1172022	1	-0.118553	0.118553	-1.06141	0.658277	-1.296263	-1.565172	-1.336582		0.443056	-0.358434	-0.668635	-0.770516	0.387411	-0.290385	-1.144616	-2.951355	-2.85254
A_24_P124550	CCND1 || Cyclin D1 (PRAD1: parathyroid adenomatosis 1) || Hs.523852 || 1178137	1	-0.138553	0.138553	-1.41141	1.298277	-2.116263	-2.175172	-2.936582		0.543056	-0.328434	-1.218635	-0.780516	1.267411	-1.320385	-1.444616	-5.081355
A_32_P66324	RPL10 || **Ribosomal protein L10 || Hs.401929 || 1165768	1	-0.248553	0.248553	-0.63141	0.558277	-0.756263	-0.955172	-1.106582		0.333056	-0.438434	-0.748635	-0.420516	0.417411	-0.670385	-0.634616	-2.261355	-2.45254
A_32_P20904	|| **Similar to 60S ribosomal protein L10 (QM protein homolog) || Hs.512507 || 1174570	1	-0.223553	0.223553	-0.67641	0.503277	-0.671263	-0.910172	-1.131582		0.228056	-0.323434	-0.593635	-0.445516	0.392411	-0.695385	-0.699616	-2.306355	-2.41754
A_32_P161166	RPL10 || **Ribosomal protein L10 || Hs.401929 || 1194504	1	-0.233553	0.233553	-0.58641	0.553277	-0.691263	-0.840172	-0.981582		0.318056	-0.253434	-0.633635	-0.335516	0.402411	-0.515385	-0.599616	-2.366355	-2.46754
A_32_P118686	|| LOC440909 || Hs.534996 || 1183505	1	-0.118553	0.118553	-0.87141	0.658277	-1.186263	-1.485172	-1.756582		0.223056	-0.618434	-0.728635	-0.810516	0.257411	-0.810385	-1.024616	-2.941355	-3.24254
A_32_P80295	|| || || 1176253	1	-0.008553	0.008553	-0.36141	0.408277	-0.816263	-0.755172	-0.906582		0.173056	-0.508434	-0.728635	-0.600516	0.837411	-0.290385	-0.464616	-1.911355	-1.73254
A_23_P27381	SDCCAG33 || Serologically defined colon cancer antigen 33 || Hs.284217 || 1158130	1	0.001447	-0.001447	-0.57141	0.258277	-0.576263	-0.395172	-0.456582		0.023056	-0.038434	-0.508635	-0.240516	0.037411	0.239615	-0.254616	-1.281355	-1.20254
A_23_P26358	IMAA || **HLAT1-3TM || Hs.448808 || 1191764	1	0.101447	-0.101447	-0.77141	0.258277	-0.706263	-0.995172	-0.856582		0.023056	0.051566	-0.748635	-0.610516	0.337411	-0.230385	-0.334616	-1.841355
A_23_P329062	|| || || 1167352	1	-0.123553	0.123553	-0.87641	0.403277	-0.461263	-0.640172	-0.121582		0.128056	-0.063434	-0.493635	-0.095516	0.212411	-0.275385	-0.279616	-1.006355	-1.22754
A_24_P582241	HCG4P6 || HLA complex group 4 pseudogene 6 || Hs.181244 || 1185410	1	-0.153553	0.153553	-0.78641	0.583277	-0.351263	-0.430172	-0.021582		0.428056	-0.253434	-0.653635	-0.345516	0.692411	-0.335385	-0.409616	-1.886355	-1.53754
A_23_P86390	NRP1 || Neuropilin 1 || Hs.131704 || 1160870	1	0.036447	-0.036447	-1.07641	0.503277		-0.370172	-0.151582			-0.263434	-0.573635	-0.535516		0.064615	-0.059616	-0.976355	-1.65754
A_23_P369746	|| || || 1175459	1	-0.018553	0.018553	-0.81141	0.848277	-0.576263	-0.755172	-0.296582		0.373056	-0.238434	-1.078635	-0.670516	0.367411	-0.170385	0.205384	-1.731355	-2.00254
A_24_P391748	|| || || 1191489	1	-0.023553	0.023553	-0.58641	0.643277	-0.581263	-0.410172	-0.181582		0.408056	-0.163434	-0.543635	-0.465516	0.262411	0.074615	-0.139616	-1.176355	-1.52754
A_24_P339201	METRN || Meteorin, glial cell differentiation regulator || Hs.533772 || 1181317	1	-0.063553	0.063553	-0.92641	0.353277	-0.401263	-0.580172	-0.591582		0.208056	-0.063434	-1.103635	-0.205516	0.102411	-0.075385	0.180384	-1.236355	-1.41754
A_24_P182858	LBH || Likely ortholog of mouse limb-bud and heart gene || Hs.468044 || 1183599	1	0.096447	-0.096447	-0.33641	0.643277	-0.621263	-0.600172	-0.881582		0.098056	0.066566	-0.363635	-0.155516	0.562411	-0.365385	0.120384	-1.256355	-1.50754
A_23_P114466	TBL1Y || Transducin (beta)-like 1Y-linked || Hs.436900 || 1176599	1	-0.138553	0.138553	-0.93141	0.838277	-0.726263	-0.685172	-0.926582		-0.086944	-0.348434	-0.728635	-0.660516	0.327411	-1.990385	0.085384		-3.84254
A_23_P143817	|| || || 1157278	1	0.021447	-0.021447	-0.50141	0.418277	-0.246263	-0.385172	-0.276582		-0.136944	-0.378434	-0.358635	-0.630516	-0.282589	-0.780385	-0.044616	-1.161355	-1.60254
A_23_P16214	FBXW9 || F-box and WD-40 domain protein 9 || Hs.515154 || 1168957	1	-0.068553	0.068553	-0.62141	-0.251723	-0.376263	-0.325172	-0.206582		-0.066944	-0.498434	-0.448635	-0.430516	-0.222589	-0.830385	-0.294616	-1.311355	-1.42254
A_23_P216167	PSD3 || Pleckstrin and Sec7 domain containing 3 || Hs.434255 || 1162027	1	-0.083553	0.083553	-0.53641	-0.026723	-0.431263	-0.370172	-0.191582		-0.321944	-0.793434	-0.803635	-0.885516	-0.407589	-0.815385	-0.609616	-1.566355	-1.75754
A_24_P295245	ASPH || Aspartate beta-hydroxylase || Hs.332422 || 1162431	1	-0.083553	0.083553	-0.71641	0.333277	-0.481263	-0.210172	-0.141582		-0.031944	-0.493434	-0.693635	-0.665516	-0.087589	-0.835385	-0.499616	-1.796355	-2.09754
A_23_P26476	WDR24 || WD repeat domain 24 || Hs.459632 || 1189682	1	-0.188553	0.188553	-0.91141	0.368277	-0.526263	-0.615172	-0.266582		-0.036944	-0.808434	-0.998635	-0.930516	-0.362589	-1.010385	-0.634616	-2.371355	-2.52254
A_32_P137035	RFP || Ret finger protein || Hs.440382 || 1186251	1	-0.098553	0.098553	-0.52141	0.148277	-0.346263	-0.335172	-0.126582		-0.046944	-0.348434	-0.438635	-0.660516	-0.432589	-0.550385	-0.334616	-1.191355	-1.53254
A_24_P382026	AD023 || AD023 protein || Hs.325631 || 1161971	1	-0.098553	0.098553	-0.40141	-0.201723	-0.466263	-0.395172	-0.306582		-0.286944	-0.528434	-0.408635	-0.690516		-0.420385	-0.024616	-1.251355	-1.55254
A_24_P136484	MGC15875 || Hypothetical protein MGC15875 || Hs.550540 || 1181217	1	0.006447	-0.006447	-0.48641	-0.106723	-0.641263	-0.810172	-0.801582		-0.171944	-0.683434	-0.903635	-1.255516	-0.237589	-1.065385	0.220384	-2.456355	-2.70754
A_24_P267664	C21orf88 || Chromosome 21 open reading frame 88 || Hs.436598 || 1164586	1	0.021447	-0.021447	-0.47141	0.138277		-0.395172	-0.306582		-0.156944	-0.338434	-0.318635	-0.490516	-0.132589	-0.750385	-0.224616	-1.501355	-1.08254
A_23_P148602	INE1 || Inactivation escape 1 || Hs.534372 || 1180491	1	-0.128553	0.128553	-0.31141	-0.181723	-0.206263	-0.545172	-0.316582		-0.016944	-0.118434	-0.128635	-0.410516	-0.102589	-0.690385	-0.464616	-1.621355	-1.14254
A_24_P412238	MUS81 || MUS81 endonuclease homolog (yeast) || Hs.288798 || 1163936	1	-0.168553	0.168553	-0.31141	0.178277	-0.676263	-0.725172	-0.216582		-0.096944	-0.558434	-0.358635	-0.610516	-0.312589	-1.360385	-0.474616	-2.371355	-2.54254
A_23_P421843	LOC201191 || Hypothetical protein LOC201191 || Hs.549274 || 1188734	1	-0.148553	0.148553	-0.36141	0.208277	-0.836263	-0.785172	-0.446582		-0.066944	-0.458434	-0.438635	-0.540516	-0.272589	-0.940385	-0.254616		-2.07254
A_24_P367812	|| Homo sapiens, clone IMAGE:5242623, mRNA, partial cds || Hs.371980 || 1183217	1	-0.123553	0.123553	-0.34641	0.143277	-0.421263	-0.490172	-0.281582		0.068056	-0.143434	-0.063635	-0.295516	-0.187589	-0.715385	0.050384	-1.006355	-1.08754
A_23_P165171	FLJ20422 || Hypothetical protein FLJ20422 || Hs.26570 || 1159093	1	-0.243553	0.243553	-0.61641	-0.126723	-0.171263	-0.110172	-0.051582		0.278056	-0.093434	-0.073635	-0.275516	0.022411	-0.395385	-0.089616	-1.146355	-1.55754
A_32_P141445	MGC34796 || SPR pseudogene || Hs.371864 || 1176977	1	-0.168553	0.168553	-0.65141	-0.141723	-0.246263	-0.095172	0.003418		0.123056	-0.398434	-0.248635	-0.400516	-0.142589	-0.270385	-0.174616	-1.121355	-1.30254
A_24_P418189	|| Similar to ribosomal protein S4, X-linked || Hs.455590 || 1166086	1	-0.118553	0.118553	-0.38141	0.158277	-0.136263	-0.075172	0.053418		0.353056	-0.168434	-0.038635	-0.210516	-0.092589	-0.230385	-0.234616	-0.971355	-1.26254
A_24_P307443	|| || || 1157421	1	-0.108553	0.108553	-0.34141	0.178277	-0.126263	-0.145172	0.063418		0.153056	-0.218434	0.071365	-0.220516	-0.082589	-0.280385	-0.244616	-0.951355	-1.10254
A_23_P4144	COASY || Coenzyme A synthase || Hs.296422 || 1187092	1	-0.148553	0.148553	-0.49141	0.268277	-0.066263	-0.155172	0.093418		0.203056	-0.298434	-0.168635	-0.370516	-0.242589	-0.330385	-0.254616	-1.551355	-1.71254
A_23_P18590	FLJ35725 || Hypothetical protein FLJ35725 || Hs.285317 || 1163345	1	-0.118553	0.118553	-0.67141	-0.001723	-0.236263	-0.095172	0.043418		0.443056	-0.208434	-0.248635	-0.400516	-0.042589	-0.480385	-0.354616	-1.461355	-1.43254
A_23_P169112	CPSF1 || Cleavage and polyadenylation specific factor 1, 160kDa || Hs.493202 || 1166093	1	-0.233553	0.233553	-0.74641	0.213277	-0.391263	-0.290172	-0.011582		0.388056	-0.193434	-0.163635	-0.435516	-0.117589	-0.475385	-0.259616	-1.456355	-1.70754
A_23_P35030	FLJ20542 || Related to CPSF subunits 68 kDa || Hs.6449 || 1173360	1	-0.198553	0.198553	-0.55141	0.248277	-0.326263	-0.215172	-0.056582		0.343056	-0.138434	-0.138635	-0.380516	-0.052589	-0.330385	-0.054616	-1.471355	-1.67254
A_23_P200489	KIAA0792 || KIAA0792 gene product || Hs.119387 || 1187741	1	-0.148553	0.148553	-0.55141	0.248277	-0.296263	-0.265172	-0.236582		0.453056	-0.168434	-0.238635	-0.430516	-0.102589	-0.280385	-0.204616	-1.361355	-1.69254
A_24_P305662	HTF9C || HpaII tiny fragments locus 9C || Hs.552590 || 1192157	1	-0.118553	0.118553	-0.79141	0.158277	-0.386263	-0.305172	-0.146582		0.483056	-0.138434	-0.138635	-0.420516	-0.052589	-0.590385	0.035384	-1.761355	-1.80254
A_24_P342572	MGC33867 || Hypothetical protein MGC33867 || Hs.520094 || 1195451	1	-0.158553	0.158553	-0.46141	0.208277	-0.116263	-0.225172	0.013418		0.233056	-0.398434	-0.168635	-0.420516	-0.122589	-0.290385	-0.074616	-1.091355	-1.15254
A_23_P69521	CCNI || Cyclin I || Hs.518827 || 1175153	1	-0.113553	0.113553	-0.58641	0.053277	-0.311263	-0.310172	-0.231582		0.098056	-0.323434	-0.293635	-0.465516	-0.167589	-0.375385	-0.219616	-1.206355	-1.41754
A_24_P42071	|| || || 1178499	1	-0.163553	0.163553	-0.64641	0.083277			-0.381582			-0.283434	-0.373635	-0.435516	-0.057589	-0.305385	-0.139616	-1.166355	-1.32754
A_23_P252642	LOC51149 || **Truncated calcium binding protein || Hs.310781 || 1176960	1	-0.093553	0.093553	-0.58641	0.143277	-0.431263	-0.410172	-0.051582		0.078056	-0.203434	-0.403635	-0.425516	0.002411	-0.315385	-0.039616	-1.126355	-1.21754
A_23_P70701	ARID1B || AT rich interactive domain 1B (SWI1-like) || Hs.291587 || 1171334	1	-0.148553	0.148553	-0.80141	0.088277	-0.446263	-0.405172	-0.086582		0.053056	-0.138434	-0.288635	-0.230516	-0.302589	-0.470385	-0.414616	-1.421355	-1.54254
A_23_P101332	FLJ12949 || Hypothetical protein FLJ12949 || Hs.104938 || 1185528	1	-0.118553	0.118553	-0.79141	0.028277	-0.376263	-0.405172	-0.366582		0.343056	-0.098434	-0.228635	-0.370516	-0.272589	-0.370385	-0.334616	-1.391355	-1.55254
A_23_P161595	MARK2 || MAP/microtubule affinity-regulating kinase 2 || Hs.502809 || 1178834	1	-0.163553	0.163553	-0.62641	0.233277	-0.481263	-0.360172	-0.191582		0.298056	-0.083434	-0.283635	-0.285516	0.062411	-0.445385	-0.419616	-0.946355	-1.59754
A_23_P102192	MAP4K4 || Mitogen-activated protein kinase kinase kinase kinase 4 || Hs.431550 || 1189523	1	-0.098553	0.098553	-1.06141	0.318277	-0.586263	-0.275172	0.073418		0.393056	-0.388434	-0.628635	-0.860516	0.137411	-0.770385	-0.684616	-1.791355	-2.19254
A_24_P916916	CYP3A5 || Cytochrome P450, family 3, subfamily A, polypeptide 43 || Hs.150276 || 1191509	1	-0.048553	0.048553	-0.44141	0.108277	-0.156263	-0.365172	-0.006582		0.373056	0.051566	-0.108635	-0.200516	0.057411	-0.310385	-0.354616	-0.921355	-0.98254
A_24_P303625	FLJ10925 || Hypothetical protein FLJ10925 || Hs.533139 || 1181153	1	-0.003553	0.003553	-0.39641	0.323277	-0.331263	-0.000172	0.038418		0.378056	-0.283434	-0.103635	-0.215516	-0.117589	-0.355385	-0.039616	-0.906355	-1.15754
A_23_P125233	CNN1 || Calponin 1, basic, smooth muscle || Hs.465929 || 1162572	1	-0.023553	0.023553	-0.23641	0.643277	-0.581263	-0.620172	0.038418		0.108056	-0.503434	-0.313635	-0.575516	-0.077589	-1.025385	0.030384	-1.606355	-1.58754
A_24_P289625	|| Similar to RCC1-like G exchanging factor-like isoform 1; RCC1-like G exchanging factor-like || Hs.529623 || 1184690	1	-0.153553	0.153553	-0.44641	0.313277	-0.441263	-0.230172	0.018418		0.068056	-0.443434	-0.183635	-0.395516	-0.067589	-0.835385	-0.119616	-1.126355	-1.27754
A_24_P848662	|| Full-length cDNA clone CS0DM002YC17 of Fetal liver of Homo sapiens (human) || Hs.552704 || 1165642	1	-0.143553	0.143553	-0.66641	0.483277	-0.341263	-0.320172	-0.131582		0.068056	-0.473434	-0.213635	-0.505516	-0.037589	-0.505385	0.100384	-1.066355	-1.29754
A_23_P128337	PTMS || Parathymosin || Hs.504613 || 1172135	1	-0.143553	0.143553	-0.48641	0.463277	-0.501263	-0.450172	-0.321582		-0.011944	-0.353434	-0.193635	-0.415516	-0.007589	-0.555385	0.060384	-1.106355	-1.13754
A_23_P153022	KRTAP2-2 || **Keratin associated protein 2-2 || Hs.534509 || 1168910	1	-0.148553	0.148553	-0.65141	0.638277	-0.516263	-0.385172	-0.296582		0.063056	-0.458434	-0.498635	-0.490516	-0.042589	-0.740385	-0.044616	-1.231355	-1.29254
A_23_P58148	MGC4618 || Hypothetical protein MGC4618 || Hs.478936 || 1173701	1	-0.198553	0.198553	-0.64141	0.638277	-0.596263	-0.465172	-0.246582		0.083056	-0.418434	-0.318635	-0.510516	-0.102589	-0.790385	-0.094616	-1.381355	-1.47254
A_23_P90339	SF3A2 || Splicing factor 3a, subunit 2, 66kDa || Hs.115232 || 1174295	1	-0.158553	0.158553	-0.57141	0.508277	-0.626263	-0.445172	-0.266582		0.073056	-0.488434	-0.388635	-0.470516	-0.092589	-0.660385	-0.114616	-1.221355	-1.30254
A_24_P384099	MGC33584 || Hypothetical protein MGC33584 || Hs.323482 || 1161614	1	-0.113553	0.113553	-0.57641	0.453277	-0.431263	-0.340172	-0.291582		0.158056	-0.423434	-0.323635	-0.525516	0.022411	-0.515385	-0.039616	-1.086355	-1.32754
A_23_P318486	FLJ37183 || FLJ37183 protein || Hs.333522 || 1187998	1	-0.103553	0.103553	-0.62641	0.533277	-0.461263	-0.440172	-0.221582		0.228056	-0.473434	-0.383635	-0.555516	0.012411	-0.615385	-0.289616	-1.346355	-1.52754
A_23_P62583	EGFL3 || EGF-like-domain, multiple 3 || Hs.56186 || 1172250	1	-0.183553	0.183553	-0.43641	0.293277	-0.591263	-0.250172	-0.321582		-0.051944	-0.323434	-0.353635	-0.485516	-0.207589	-0.695385	-0.129616	-1.236355	-1.42754
A_23_P365081	|| || || 1160201	1	-0.248553	0.248553	-0.39141	0.408277		-0.415172	-0.326582		0.113056	-0.128434	-0.438635	-0.450516	-0.072589	-0.640385	-0.424616	-1.491355	-1.56254
A_24_P50601	|| || || 1195849	1	-0.213553	0.213553	-0.42641	0.513277	-0.321263	-0.370172	-0.311582		0.118056	-0.323434	-0.293635	-0.395516	-0.117589	-0.625385	-0.229616	-1.216355	-1.31754
A_23_P52697	CD164L1 || CD248 antigen, endosialin || Hs.195727 || 1191189	1	-0.078553	0.078553	-0.57141	0.428277	-0.616263	-0.375172	-0.266582		-0.076944	-0.358434	0.001365	-0.690516	-0.072589	-0.580385	-0.194616	-1.161355	-1.61254
A_24_P365496	GFRA4 || GDNF family receptor alpha 4 || Hs.302025 || 1160859	1	-0.133553	0.133553	-0.38641	0.503277	-0.271263	-0.230172	-0.191582		0.338056	-0.293434	-0.323635	-0.275516	0.132411	-0.565385	-0.369616	-1.176355	-1.13754
A_23_P13885	DRPLA || Atrophin 1 || Hs.143766 || 1165859	1	-0.113553	0.113553	-0.47641	0.633277	-0.461263	-0.410172	-0.331582		0.328056	-0.533434	-0.233635	-0.315516	0.232411	-0.605385	-0.339616	-1.726355	-1.70754
A_23_P28707	OGFR || Opioid growth factor receptor || Hs.67896 || 1173152	1	-0.183553	0.183553	-0.63641	0.563277	-0.541263	-0.540172	-0.401582		0.358056	-0.193434	-0.103635	-0.315516	0.142411	-0.825385	-0.079616	-1.406355	-1.49754
A_23_P78952	PIP5K1C || Phosphatidylinositol-4-phosphate 5-kinase, type I, gamma || Hs.282177 || 1163956	1	-0.153553	0.153553	-0.43641	0.533277	-0.541263	-0.420172	-0.291582		0.428056	-0.303434	-0.133635	-0.435516	0.282411	-0.505385	-0.349616	-1.296355	-1.38754
A_24_P752279	|| || || 1194757	1	-0.148553	0.148553	-0.43141	0.478277	-0.596263	-0.355172	-0.416582		0.353056	-0.228434	-0.158635	-0.250516	0.217411	-0.520385	-0.134616	-1.261355	-1.31254
A_24_P930442	CHC1 || RNA, U17D small nucleolar || Hs.469723 || 1164517	1	-0.138553	0.138553	-0.43141	0.298277		-0.295172	-0.056582			-0.188434	-0.018635	-0.210516	-0.042589	-0.480385	-0.214616	-0.971355	-1.00254
A_23_P166306	CBS || Cystathionine-beta-synthase || Hs.533013 || 1164706	1	-0.133553	0.133553	-0.43641	0.373277	-0.371263	-0.390172	-0.151582		0.178056	-0.273434	-0.143635	-0.515516	-0.027589	-0.665385	-0.319616	-1.206355	-1.32754
A_23_P107048	|| || || 1193906	1	-0.128553	0.128553	-0.40141	0.458277	-0.416263	-0.285172	-0.076582		0.153056	-0.158434	-0.068635	-0.360516	0.097411	-0.710385	-0.304616	-1.181355	-1.28254
A_24_P718503	|| MRNA; cDNA DKFZp547C1918 (from clone DKFZp547C1918) || Hs.473283 || 1184576	1	-0.098553	0.098553	-0.55141	0.578277	-0.486263	-0.255172	-0.206582		0.213056	-0.278434	-0.338635	-0.250516	0.037411	-0.610385	-0.324616	-1.331355	-1.58254
A_24_P208992	CTBP1 || C-terminal binding protein 1 || Hs.208597 || 1184829	1	-0.098553	0.098553	-0.69141	0.708277	-0.576263	-0.455172	-0.326582		0.113056	-0.238434	-0.198635	-0.360516	0.167411	-0.710385	-0.404616	-1.651355	-2.07254
A_24_P401990	ERCC2 || Excision repair cross-complementing rodent repair deficiency, complementation group 2 (xeroderma pigmentosum D) || Hs.487294 || 1188637	1	-0.088553	0.088553	-0.44141	0.468277	-0.706263	-0.445172	-0.386582		0.253056	-0.218434	-0.078635	-0.420516	0.077411	-0.760385	-0.414616	-1.441355	-1.71254
A_32_P159445	IQSEC2 || IQ motif and Sec7 domain 2 || Hs.7483 || 1182848	1	-0.183553	0.183553	-0.38641	0.683277	-0.421263	-0.350172	-0.141582		0.158056	-0.203434	-0.263635	-0.385516	0.042411		-0.099616	-1.116355	-1.29754
A_24_P399454	XTP7 || Protein 7 transactivated by hepatitis B virus X antigen (HBxAg) || Hs.337557 || 1193113	1	-0.208553	0.208553	-0.39141	0.628277	-0.526263	-0.335172	-0.106582		0.083056	-0.238434	-0.318635	-0.260516	0.067411	-0.570385	-0.144616	-1.391355	-1.24254
A_32_P59475	MYL9 || Myosin, light polypeptide 9, regulatory || Hs.504687 || 1190723	1	-0.183553	0.183553	-0.45641	0.803277	-0.471263	-0.320172	-0.161582		0.028056	-0.263434	-0.303635	-0.465516	0.132411	-0.695385	-0.549616	-1.636355	-1.57754
A_24_P922909	MLL || Myeloid/lymphoid or mixed-lineage leukemia (trithorax homolog, Drosophila) || Hs.258855 || 1167957	1	-0.068553	0.068553	-0.90141	0.588277	-0.216263	-0.115172	-0.166582		0.113056	-0.298434	-0.348635	-0.720516	-0.012589	-0.680385	0.065384	-1.451355	-1.98254
A_23_P395911	|| || || 1181570	1	-0.088553	0.088553	-0.57141	0.418277	0.013737	-0.115172	-0.146582		0.193056	-0.258434	-0.198635	-0.440516	0.087411	-0.640385	-0.094616	-1.111355	-1.05254
A_23_P31437	CYP2W1 || Cytochrome P450, family 2, subfamily W, polypeptide 1 || Hs.272795 || 1195065	1	-0.068553	0.068553	-0.57141	0.308277		-0.185172				-0.068434	-0.158635	-0.690516	-0.162589	-0.370385	-0.094616	-1.071355	-0.93254
A_32_P10683	LOC348180 || Family with sequence similarity 38, member A || Hs.513807 || 1172620	1	-0.263553	0.263553	-0.71641	0.523277	-0.451263	-0.440172	-0.221582		0.118056	-0.503434	-0.453635	-0.725516	-0.237589	-0.815385	-0.019616	-1.066355	-1.15754
A_24_P416059	MAN2C1 || Mannosidase, alpha, class 2C, member 1 || Hs.26232 || 1188269	1	-0.143553	0.143553	-0.58641	0.173277	-0.421263	-0.380172	-0.281582		0.128056	-0.513434	-0.433635	-0.505516	-0.237589	-0.855385	-0.289616	-0.916355	-1.34754
A_23_P215634	IGFBP3 || Insulin-like growth factor binding protein 3 || Hs.450230 || 1196084	1	-0.108553	0.108553	-0.46141	0.578277	-0.486263	-0.745172	-0.266582		0.013056	-0.398434	-0.238635	-0.590516	-0.082589	-0.810385	-0.284616	-0.931355	-1.15254
A_32_P82907	|| || || 1168282	1	-0.048553	0.048553	-0.41141	0.678277	-0.276263	-0.345172	-0.156582		0.603056	-0.178434	-0.268635	-0.330516	-0.062589	-0.470385	-0.504616	-1.271355	-1.30254
A_24_P335221	|| || || 1176779	1	0.016447	-0.016447	-0.69641	0.813277	-0.291263	-0.450172	-0.151582		-0.031944	-0.313434	-0.403635	-0.575516	0.122411	-0.315385	-0.669616	-1.306355	-1.95754
A_32_P61729	|| || || 1186738	1	-0.068553	0.068553	-0.63141	0.648277	-0.106263	-0.335172	-0.176582		0.343056	-0.138434	-0.478635	-0.520516	0.247411	-0.510385	-0.904616	-1.191355	-1.67254
A_23_P127339	PI4KII || Phosphatidylinositol 4-kinase type II || Hs.25300 || 1161395	1	-0.143553	0.143553	-1.03641	0.603277	-0.561263	-0.660172	-0.201582		-0.071944	-0.423434	-0.883635	-0.835516	0.382411	-0.555385	-0.359616	-1.586355	-1.63754
A_32_P201723	FN1 || Fibronectin 1 || Hs.203717 || 1160046	1	-0.218553	0.218553	-1.60141	0.518277	-0.596263	-0.695172	-0.216582		0.003056	-0.958434	-1.458635	-1.490516	-0.162589	-0.560385	-0.094616	-2.161355	-2.69254
A_24_P2648	PTPN14 || Protein tyrosine phosphatase, non-receptor type 14 || Hs.204749 || 1173626	1	0.096447	-0.096447	-1.82641	0.863277	-0.851263	-1.130172	-0.831582		-0.061944	-0.973434	-1.563635	-1.775516	-0.207589	-0.505385	-0.279616	-2.906355	-3.49754
A_32_P53260	|| Similar to Formin binding protein 2 (srGAP2) || Hs.523529 || 1193137	1	-0.138553	0.138553	-0.69141	0.578277	-0.376263	-0.415172	0.133418		-0.036944	-0.548434	-0.848635	-0.860516	-0.332589	-0.010385	-0.224616	-1.351355	-1.74254
A_23_P105264	ETV6 || Ets variant gene 6 (TEL oncogene) || Hs.504765 || 1175470	1	-0.098553	0.098553	-0.67141	0.028277	-0.536263	-0.555172	0.033418		-0.016944	-0.358434	-0.318635	-0.800516	-0.192589	-0.170385	-0.284616	-1.111355	-1.42254
A_24_P315306	LOC162073 || Hypothetical protein LOC162073 || Hs.530899 || 1182163	1	-0.148553	0.148553		0.238277	-0.646263	-0.445172	-0.126582		0.143056	-0.468434	-0.578635	-1.080516	0.117411	-0.390385	0.135384	-0.971355	-1.20254
A_24_P334130	FN1 || Fibronectin 1 || Hs.203717 || 1186997	1	-0.198553	0.198553	-1.40141	0.748277	-0.486263	-0.485172	-0.006582		0.293056	-0.858434	-1.088635	-1.330516	0.267411	-0.340385	0.195384	-1.551355	-1.93254
A_23_P418199	CCL27 || Chemokine (C-C motif) ligand 27 || Hs.459590 || 1160545	1	-0.008553	0.008553	-0.47141	-0.001723	-0.376263	-0.585172	-0.626582		0.123056	-0.308434	-0.058635	-0.270516	0.247411	-0.050385		-1.381355	-1.37254
A_24_P167877	KIAA0220 || **PI-3-kinase-related kinase SMG-1-like || Hs.552414 || 1171012	1	-0.058553	0.058553	-0.52141	-0.021723	-0.426263	-0.635172	-0.496582		0.203056	-0.118434	-0.248635	-0.620516	0.167411	-0.030385	0.345384	-1.271355	-1.60254
A_23_P319719	MGC5352 || Bcl-XL-binding protein v68 || Hs.102558 || 1176063	1	-0.203553	0.203553	-0.20641	0.163277	-0.391263	-0.640172	-0.611582		0.468056	-0.153434	0.066365	-0.075516	0.282411	-0.055385	0.420384	-1.826355	-1.96754
A_23_P82402	GLCCI1 || Glucocorticoid induced transcript 1 || Hs.131673 || 1174904	1	-0.133553	0.133553	-0.59641	-0.136723	-0.401263	-0.650172	-0.911582		-0.061944	-0.533434	-0.333635	-0.465516	-0.097589	0.054615	-0.009616	-1.226355	-1.42754
A_23_P429383	HOXD9 || Homeo box D9 || Hs.236646 || 1185490	1	-0.143553	0.143553	-0.46641	0.203277	-0.141263	-0.570172	-0.451582		0.208056	-0.313434	-0.283635	-0.465516	-0.157589	0.134615	0.090384	-0.936355	-1.30754
A_23_P36364	THY1 || Thy-1 cell surface antigen || Hs.134643 || 1167907	1	-0.113553	0.113553	-0.59641	0.363277	-0.781263	-0.520172	-0.741582		-0.081944	-0.273434	-0.193635	-0.275516	-0.087589	-0.175385	0.250384	-0.966355	-1.22754
A_23_P29079	PFKL || Phosphofructokinase, liver || Hs.255093 || 1177323	1	-0.113553	0.113553	-0.84641	0.293277	-0.651263	-0.620172	-0.471582		-0.031944	-0.433434	-0.483635	-0.605516	-0.317589	-0.505385	0.460384	-1.426355	-1.72754
A_24_P358084	|| || || 1195013	1	-0.043553	0.043553	-0.83641	0.013277	-0.631263	-0.940172	-0.521582		0.118056	-0.343434	-0.623635	-0.695516	-0.297589	-0.685385	0.750384	-1.616355	-1.85754
A_23_P92786	RBM27 || RNA binding motif protein 27 || Hs.61441 || 1183827	1	0.116447	-0.116447	-0.23641	0.003277	-0.301263	-0.520172	-0.301582		0.088056	-0.673434	-0.083635	-0.005516	-0.087589	0.124615	0.300384	-0.996355	-1.40754
A_23_P43283	GPR124 || G protein-coupled receptor 124 || Hs.17270 || 1164376	1	-0.208553	0.208553	-0.86141	0.848277	-0.626263	0.024828	0.333418		0.273056	-0.528434	-0.708635	-0.600516	0.567411	-1.060385	-0.314616	-2.221355
A_23_P160318	COL16A1 || Collagen, type XVI, alpha 1 || Hs.368921 || 1161580	1	-0.068553	0.068553	-0.54141	0.488277	-0.466263	0.034828	0.303418		-0.136944	-0.258434	-0.428635	-0.450516	-0.082589	-1.130385	0.105384	-1.121355	-1.50254
A_24_P298846	PHF10 || PHD finger protein 10 || Hs.435933 || 1183539	1	-0.078553	0.078553	-0.65141	0.928277	-0.146263	0.074828	0.083418		0.053056	-0.398434	-0.618635	-0.540516	0.167411	-0.540385	0.215384	-1.261355	-1.42254
A_24_P304969	C16orf35 || Chromosome 16 open reading frame 35 || Hs.19699 || 1180649	1	-0.108553	0.108553	-0.62141	0.338277	-0.366263	-0.205172	-0.036582		0.213056	-0.298434	-0.288635	-0.420516	-0.002589	-0.350385	0.245384	-1.011355	-0.97254
A_23_P136413	MMP17 || Matrix metalloproteinase 17 (membrane-inserted) || Hs.159581 || 1188025	1	-0.183553	0.183553	-0.66641	0.643277	-0.591263	-0.130172	0.008418		0.078056	-0.333434	-0.293635	-0.375516	-0.187589	-0.485385	0.300384	-0.986355	-1.07754
A_24_P30923	SNN || Stannin || Hs.459952 || 1158498	1	-0.068553	0.068553	0.48859	-0.181723	-0.636263	-0.765172	-0.686582		0.263056	0.231566	0.231365	0.029484	0.377411	-1.650385		-2.871355
A_23_P38732	CDH2 || Cadherin 2, type 1, N-cadherin (neuronal) || Hs.464829 || 1166203	1	-0.018553	0.018553	-0.07141	0.078277	-0.566263	-0.535172	-0.156582		0.063056	0.011566	-0.088635	-0.010516	0.097411	-0.530385	-0.054616	-1.321355	-1.58254
A_23_P149852	LZTS2 || Leucine zipper, putative tumor suppressor 2 || Hs.523221 || 1171109	1	-0.168553	0.168553	-0.05141	0.418277	-0.496263	-0.495172	-0.456582		0.413056	-0.008434	0.191365	-0.090516	0.347411	-1.440385	-0.844616	-2.461355	-2.89254
A_24_P272290	C6orf145 || Chromosome 6 open reading frame 145 || Hs.484500 || 1185856	1	-0.153553	0.153553	0.14359	0.293277	-0.711263	-0.770172	-0.611582		0.228056	0.006566	0.096365	0.094484	0.472411	-1.025385	-0.499616	-1.746355	-1.81754
A_32_P96807	|| Clone TESTIS-724 mRNA sequence || Hs.30258 || 1183465	1	-0.043553	0.043553	-0.23641	0.263277	-0.541263	-0.510172	-0.371582		0.298056	0.116566	-0.083635	0.174484	0.842411	-0.855385	-0.529616	-2.776355	-2.56754
A_23_P502314	CD97 || CD97 antigen || Hs.466039 || 1163465	1	-0.098553	0.098553	-0.01141	0.338277	-0.386263	-0.425172	-0.426582		0.343056	0.071566	0.221365	0.209484	0.047411	-0.650385	0.345384	-1.591355	-1.57254
A_24_P22488	AXIN1 || Axin 1 || Hs.512765 || 1184807	1	-0.103553	0.103553	-0.20641	0.233277	-0.391263	-0.590172	-0.451582		0.288056	-0.003434	0.046365	-0.195516	0.192411	-0.825385	0.290384	-1.826355	-1.66754
A_23_P104692	MGC35521 || Pellino 3 alpha || Hs.549285 || 1180152	1	-0.093553	0.093553	-0.24641	0.223277	-0.451263	-0.360172	-0.411582		0.188056	-0.113434	-0.073635	0.054484	0.202411	-0.845385	0.440384	-1.126355	-1.41754
A_23_P399726	FLJ21125 || Hypothetical protein FLJ21125 || Hs.105642 || 1184884	1	0.021447	-0.021447	-0.28141	0.148277	-0.906263	-0.905172	-1.346582		0.733056	0.261566	0.161365	-0.160516	-0.032589	-1.950385		-2.961355
A_23_P67952	MYCNOS || V-myc myelocytomatosis viral related oncogene, neuroblastoma derived (avian) opposite strand || Hs.103989 || 1158683	1	-0.248553	0.248553	-0.40141	0.498277	-0.616263	-0.745172	-0.806582		0.493056	0.081566	0.071365	-0.000516	0.607411	-0.820385	0.205384	-1.491355	-1.91254
A_24_P226076	METAP1 || Methionyl aminopeptidase 1 || Hs.480364 || 1177757	1	-0.233553	0.233553	-0.22641	0.163277	-0.551263	-0.600172	-0.571582		0.328056	-0.023434	0.366365			-0.755385	0.040384	-0.956355	-1.23754
A_23_P143748	KIAA0153 || KIAA0153 protein || Hs.517670 || 1173427	1	-0.068553	0.068553	-0.42141	-0.061723	-0.826263	-0.935172	-0.776582		0.453056	0.191566	0.221365	0.139484	0.257411	-0.690385	-0.094616	-1.701355	-2.46254
A_24_P101503	|| || || 1189675	1	-0.193553	0.193553	-0.13641	0.063277	-0.211263	-0.620172	-0.591582		0.368056	-0.023434	0.166365	0.054484	0.152411	-0.385385	-0.079616	-1.036355	-1.44754
A_24_P268015	FLJ11730 || Sarcoma antigen NY-SAR-91 || Hs.17118 || 1194743	1	-0.088553	0.088553	-0.23141	0.258277	-0.366263	-0.425172	-0.656582		0.483056	-0.048434	0.241365	0.079484	0.277411	-0.460385	-0.204616	-1.431355	-2.00254
A_23_P207736	USP36 || Ubiquitin specific protease 36 || Hs.464243 || 1168783	1	-0.053553	0.053553	0.08359	-0.486723	-0.391263	-0.450172	-0.381582		0.548056	0.166566	0.496365	0.404484	0.152411	-0.625385		-1.526355	-1.69754
A_23_P424316	TCF20 || Transcription factor 20 (AR1) || Hs.475018 || 1187534	1	-0.063553	0.063553	0.02359	-0.136723	-0.281263	-0.380172	-0.481582		0.398056	0.086566	0.476365	0.054484	0.142411	-0.455385	0.640384	-1.506355	-1.52754
A_24_P410582	VGLL4 || Vestigial like 4 (Drosophila) || Hs.373959 || 1160438	1	-0.013553	0.013553	-0.55641			-0.500172	-0.091582		0.168056	-1.033434	-0.553635	-0.575516	0.562411	-0.965385	0.520384	-0.996355	-1.27754
A_32_P122907	|| || || 1167711	1	-0.238553	0.238553	-0.92141	0.588277		-0.745172	-0.356582		-0.096944	-0.798434	-0.528635	-0.710516	-0.132589	-0.520385	0.445384	-1.161355	-0.56254
A_32_P150928	HS2ST1 || Heparan sulfate 2-O-sulfotransferase 1 || Hs.48823 || 1161974	1	-0.188553	0.188553	-0.78141	0.848277	-0.346263	-0.465172	-0.166582		0.313056	-0.418434	-0.328635	-0.630516	0.197411	-0.820385	0.335384	-1.091355	-1.04254
A_24_P255609	LOC284542 || Hypothetical protein LOC284542 || Hs.61504 || 1174844	1	-0.228553	0.228553	-0.57141	0.618277	-0.596263	-0.515172	-0.406582		0.193056	-0.388434	-0.258635	-0.490516	0.027411	-0.800385	0.125384	-1.031355	-0.94254
A_24_P780393	|| || || 1161242	1	-0.318553	0.318553	-0.95141	1.018277	-0.796263	-0.445172	-0.286582		0.223056	-0.468434	-0.678635	-0.880516	0.147411	-0.920385	0.495384	-0.951355	-0.84254
A_23_P104413	|| || || 1184218	1	-0.278553	0.278553	-0.86141	0.918277	-0.736263	-0.405172	-0.226582		0.223056	-0.728434	-0.578635	-0.880516	0.047411	-0.900385	0.495384	-0.851355	-0.77254
A_32_P71864	|| || || 1158502	1	-0.338553	0.338553	-0.87141	0.858277	-0.606263	-0.515172	-0.216582		0.293056	-0.668434	-0.648635	-0.810516	0.117411	-0.770385	0.385384	-1.241355	-1.02254
A_23_P106472	DNM1DN8-2 || DNM1DN8.2 duplicon || Hs.534898 || 1165592	1	-0.318553	0.318553	-0.99141	0.838277	-0.756263	-0.475172	-0.216582		0.243056	-0.638434	-0.728635	-0.820516	0.127411	-0.850385	0.365384	-1.191355	-1.09254
A_23_P90189	BBC3 || BCL2 binding component 3 || Hs.467020 || 1191204	1	-0.318553	0.318553	-0.98141	0.848277	-0.756263	-0.475172	-0.206582		0.273056	-0.658434	-0.718635	-0.810516	0.167411	-0.810385	0.295384	-1.241355	-1.09254
A_32_P132422	|| || || 1156574	1	-0.273553	0.273553	-0.81641	0.783277	-0.671263	-0.460172	-0.131582		0.298056	-0.713434	-0.473635	-0.785516	0.152411	-0.845385	0.390384	-1.076355	-0.96754
A_24_P204269	MLL3 || B melanoma antigen family, member 4 || Hs.270492 || 1161926	1	-0.328553	0.328553	-0.91141	0.768277	-0.676263	-0.525172	-0.156582		0.253056	-0.688434	-0.528635	-0.800516	0.107411	-0.800385	0.415384	-1.041355	-0.90254
A_32_P138586	GLI4 || GLI-Kruppel family member GLI4 || Hs.400533 || 1170223	1	-0.318553	0.318553	-0.90141	0.778277	-0.686263	-0.475172	-0.156582		0.253056	-0.688434	-0.578635	-0.850516	0.087411	-0.800385	0.385384	-1.131355	-1.05254
A_23_P111571	HOXA3 || Homeo box A3 || Hs.533357 || 1165946	1	-0.293553	0.293553	-0.82641	0.833277	-0.721263	-0.430172	-0.211582		0.248056	-0.683434	-0.593635	-0.805516	0.092411	-0.925385	0.360384	-1.086355	-1.06754
A_24_P227326	RCOR2 || REST corepressor 2 || Hs.98788 || 1194030	1	-0.278553	0.278553	-0.81141	0.718277	-0.716263	-0.425172	-0.216582		0.213056	-0.678434	-0.568635	-0.790516	0.057411	-0.810385	0.305384	-1.021355	-0.97254
A_24_P124097	C9orf88 || Chromosome 9 open reading frame 88 || Hs.522401 || 1184621	1	-0.273553	0.273553	-0.75641	0.783277	-0.701263	-0.450172	-0.231582		0.238056	-0.613434	-0.463635	-0.765516	0.102411	-0.815385	0.310384	-1.046355	-0.98754
A_24_P938313	FHIT || Fragile histidine triad gene || Hs.196981 || 1180661	1	-0.323553	0.323553	-0.85641	0.793277	-0.601263	-0.510172	-0.331582		0.268056	-0.663434	-0.503635	-0.875516	0.062411	-0.895385	0.340384	-1.136355	-0.97754
A_24_P641742	|| || || 1194190	1	-0.348553	0.348553	-0.88141	0.798277	-0.636263	-0.495172	-0.256582		0.243056	-0.758434	-0.598635	-0.920516	0.017411	-0.930385	0.355384	-1.111355	-0.88254
A_24_P237231	SNF1LK || SNF1-like kinase || Hs.282113 || 1169601	1	-0.243553	0.243553	-0.68641	0.763277	-0.621263	-0.380172	-0.141582		0.298056	-0.563434	-0.443635	-0.695516	0.102411	-0.695385	0.450384	-0.906355	-0.91754
A_24_P129813	SMARCC2 || SWI/SNF related, matrix associated, actin dependent regulator of chromatin, subfamily c, member 2 || Hs.236030 || 1170433	1	-0.328553	0.328553	-0.77141	0.948277	-0.736263	-0.525172	-0.256582		0.243056	-0.638434	-0.498635	-0.740516	0.097411	-0.820385	0.445384	-0.971355	-0.86254
A_23_P115118	BMP8A || Bone morphogenetic protein 8a || Hs.494158 || 1176240	1	-0.293553	0.293553	-0.81641	0.913277	-0.741263	-0.470172	-0.271582		0.278056	-0.703434	-0.573635	-0.765516	-0.077589	-0.815385	0.350384	-0.976355	-0.88754
A_23_P107394	HES7 || Hairy and enhancer of split 7 (Drosophila) || Hs.434828 || 1173392	1	-0.328553	0.328553	-0.91141	0.898277	-0.676263	-0.445172	-0.296582		0.293056	-0.698434	-0.638635	-0.820516	0.107411	-0.780385	0.475384	-1.061355	-0.92254
A_23_P86493	LBX1 || Transcription factor similar to D. melanogaster homeodomain protein lady bird late || Hs.37128 || 1166266	1	-0.328553	0.328553	-0.81141	0.928277	-0.626263	-0.465172	-0.176582		0.243056	-0.628434	-0.588635	-0.850516	0.007411	-0.860385	0.365384	-1.051355	-0.88254
A_23_P304530	|| || || 1184486	1	-0.323553	0.323553	-0.83641	0.863277	-0.671263	-0.390172	-0.261582		0.258056	-0.733434	-0.563635	-0.825516	0.012411	-0.855385	0.400384	-1.046355	-0.91754
A_24_P44916	CDC42EP5 || CDC42 effector protein (Rho GTPase binding) 5 || Hs.415791 || 1188547	1	-0.358553	0.358553	-0.83141	0.948277	-0.666263	-0.455172	-0.206582		0.283056	-0.708434	-0.548635	-0.830516	0.087411	-0.840385	0.425384	-0.961355	-0.90254
A_23_P54573	ZFPM1 || Zinc finger protein, multitype 1 || Hs.507185 || 1168981	1	-0.268553	0.268553	-0.88141	0.908277	-0.636263	-0.495172	-0.326582		0.353056	-0.638434	-0.598635	-0.730516	0.237411	-0.610385	0.595384	-0.921355	-0.82254
A_23_P9926	OCSP || Oculospanin || Hs.208219 || 1179257	1	-0.273553	0.273553	-0.81641	0.903277	-0.601263	-0.520172	-0.291582		0.208056	-0.673434	-0.543635	-0.745516	0.202411	-0.705385	0.410384	-0.926355	-0.77754
A_32_P170368	FLJ10404 || Hypothetical protein FLJ10404 || Hs.484289 || 1157785	1	-0.298553	0.298553	-0.96141	0.808277	-0.736263	-0.455172	-0.226582		0.293056	-0.698434	-0.678635	-0.880516	0.127411	-0.790385	0.435384	-1.061355	-0.95254
A_24_P780709	|| || || 1177141	1	-0.283553	0.283553	-0.90641	0.753277	-0.741263	-0.500172	-0.201582		0.298056	-0.673434	-0.683635	-0.825516	0.162411	-0.685385	0.480384	-1.056355	-0.99754
A_24_P212819	COG3 || Component of oligomeric golgi complex 3 || Hs.507948 || 1184875	1	-0.263553	0.263553	-0.96641	0.743277	-0.681263	-0.510172	-0.221582		0.288056	-0.633434	-0.663635	-0.795516	0.202411	-0.635385	0.450384	-0.956355	-0.83754
A_32_P222450	RIS1 || Ras-induced senescence 1 || Hs.35861 || 1177238	1	-0.303553	0.303553	-0.91641	0.893277	-0.721263	-0.440172	-0.191582		0.298056	-0.603434	-0.653635	-0.705516	0.222411	-0.695385	0.420384	-1.046355	-0.94754
A_24_P208513	WNT6 || Wingless-type MMTV integration site family, member 6 || Hs.29764 || 1193241	1	-0.318553	0.318553	-0.85141	0.778277	-0.656263	-0.495172	-0.126582		0.323056	-0.668434	-0.588635	-0.760516	0.207411	-0.710385	0.455384	-1.051355	-0.92254
A_23_P346309	|| || || 1189836	1	-0.268553	0.268553	-0.96141	0.818277	-0.796263	-0.495172	-0.276582		0.223056	-0.638434	-0.688635	-0.820516	0.177411	-0.670385	0.545384	-0.941355	-0.77254
A_24_P108738	SCARF2 || Scavenger receptor class F, member 2 || Hs.474251 || 1162617	1	-0.183553	0.183553	-0.93641	0.713277	-0.501263	-0.350172	-0.181582		0.228056	-0.583434	-0.573635	-0.625516	0.112411	-0.505385	0.420384	-0.906355	-0.89754
A_23_P25790	CDH24 || Cadherin-like 24 || Hs.155912 || 1186042	1	-0.328553	0.328553	-0.92141	0.908277	-0.746263	-0.555172	-0.336582		0.273056	-0.638434	-0.738635	-0.680516	0.287411	-0.580385	0.615384	-1.011355	-1.19254
A_23_P339744	LOC255783 || Hypothetical protein LOC255783 || Hs.128690 || 1164373	1	-0.323553	0.323553	-1.05641	0.823277	-0.711263	-0.550172	-0.171582		0.338056	-0.573434	-0.773635	-0.745516	0.292411	-0.675385	0.450384	-1.326355	-1.17754
A_23_P149707	DLGAP3 || Discs, large (Drosophila) homolog-associated protein 3 || Hs.436393 || 1173313	1	-0.273553	0.273553	-0.83641	0.783277	-0.541263	-0.420172	-0.241582		0.278056	-0.483434	-0.613635	-0.575516	0.162411	-0.595385	0.310384	-1.206355	-1.07754
A_24_P273063	BAALC || Brain and acute leukemia, cytoplasmic || Hs.533446 || 1175796	1	-0.298553	0.298553	-0.88141	0.758277	-0.486263	-0.485172	-0.366582		0.243056	-0.568434	-0.608635	-0.800516	0.127411	-0.740385	0.345384	-1.181355	-0.93254
A_24_P930276	RPLP2 || Ribosomal protein, large P2 || Hs.437594 || 1185116	1	-0.248553	0.248553	-0.81141	0.918277	-0.686263	-0.635172	-0.446582		0.173056	-0.508434	-0.788635	-0.770516	0.237411	-0.710385	0.395384	-1.231355	-1.04254
A_32_P188143	|| || || 1185273	1	-0.308553	0.308553	-0.94141	0.918277	-0.586263	-0.575172	-0.306582		0.253056	-0.588434	-0.748635	-0.750516	0.257411	-0.660385	0.385384	-1.181355	-0.93254
A_32_P70341	|| || || 1193856	1	-0.303553	0.303553	-0.88641	0.923277	-0.651263	-0.550172	-0.321582		0.268056	-0.583434	-0.693635	-0.745516	0.232411	-0.675385	0.380384	-1.156355	-1.00754
A_24_P52882	HRK || Harakiri, BCL2 interacting protein (contains only BH3 domain) || Hs.87247 || 1166401	1	-0.243553	0.243553	-0.66641	0.923277	-0.461263	-0.380172	-0.121582		0.218056	-0.473434	-0.493635	-0.595516	0.302411	-0.465385	0.540384	-0.926355	-0.68754
A_32_P171984	|| || || 1171310	1	-0.298553	0.298553	-0.81141	1.028277	-0.616263	-0.325172	-0.286582		0.333056	-0.548434	-0.558635	-0.710516	0.197411	-0.780385	0.475384	-1.021355	-0.94254
A_24_P10674	SNX26 || Sorting nexin 26 || Hs.515364 || 1192217	1	-0.328553	0.328553	-0.71141	0.908277	-0.516263	-0.395172	-0.236582		0.323056	-0.478434	-0.518635	-0.650516	0.137411	-0.640385	0.365384	-1.081355	-0.76254
A_24_P48522	FLJ10490 || Hypothetical protein FLJ10490 || Hs.458310 || 1183415	1	-0.323553	0.323553	-0.82641	0.973277	-0.531263	-0.480172	-0.181582		0.308056	-0.583434	-0.433635	-0.835516	0.162411	-0.735385	0.550384	-0.946355	-0.86754
A_24_P20807	PRR7 || Proline rich 7 (synaptic) || Hs.534492 || 1191692	1	-0.333553	0.333553	-0.86641	0.903277	-0.501263	-0.460172	-0.261582		0.388056	-0.503434	-0.523635	-0.745516	0.212411	-0.595385	0.590384	-1.066355	-0.83754
A_24_P461664	|| || || 1168313	1	-0.348553	0.348553	-0.93141	0.868277	-0.626263	-0.535172	-0.226582		0.183056	-0.598434	-0.768635	-0.670516	0.277411	-0.470385	0.625384	-0.901355	-0.67254
A_23_P35534	NEUROG3 || Neurogenin 3 || Hs.532682 || 1167494	1	-0.328553	0.328553	-0.90141	0.638277	-0.636263	-0.585172	-0.406582		0.323056	-0.378434	-0.698635	-0.630516	0.267411	-0.340385	0.535384	-1.231355	-1.08254
A_24_P112803	|| || || 1155680	1	-0.248553	0.248553	-0.91141	0.778277	-0.556263	-0.525172	-0.396582		0.223056	-0.498434	-0.698635	-0.680516	0.267411	-0.440385	0.725384	-1.071355	-0.84254
A_23_P500824	|| || || 1194268	1	-0.263553	0.263553	-0.97641	0.643277	-0.601263	-0.520172	-0.421582		0.318056	-0.473434	-0.693635	-0.715516	0.172411	-0.515385	0.690384	-1.116355	-0.90754
A_24_P303874	C9orf62 || Chromosome 9 open reading frame 62 || Hs.380224 || 1194054	1	-0.293553	0.293553	-0.96641	0.853277	-0.521263	-0.560172	-0.341582		0.318056	-0.513434	-0.713635	-0.765516	0.262411	-0.535385	0.580384	-1.126355	-0.89754
A_24_P61537	CKB || Creatine kinase, brain || Hs.173724 || 1188621	1	-0.298553	0.298553	-1.06141	0.788277	-0.666263	-0.605172	-0.256582		0.223056	-0.508434	-0.898635	-0.720516	0.157411	-0.590385	0.555384	-1.191355	-0.98254
A_24_P921584	ALDOA || Aldolase A, fructose-bisphosphate || Hs.513490 || 1183492	1	-0.318553	0.318553	-0.72141	1.048277	-0.776263	-0.545172	-0.456582		0.313056	-0.498434	-0.348635	-0.460516	0.187411	-0.630385	0.525384	-1.001355	-1.00254
A_24_P270728	P8 || P8 protein (candidate of metastasis 1) || Hs.513463 || 1161181	1	-0.173553	0.173553	-0.46641	0.993277	-0.491263	-0.310172	0.118418		0.158056	-0.343434	-0.383635	-0.635516	0.302411	-0.745385	0.410384	-1.056355	-0.88754
A_23_P21640	CHD3 || Chromodomain helicase DNA binding protein 3 || Hs.25601 || 1168468	1	-0.283553	0.283553	-0.89641	1.383277	-0.541263	-0.260172	-0.011582		0.038056	-0.383434	-0.613635	-0.735516	0.582411	-0.925385
A_23_P55716	LU || Lutheran blood group (Auberger b antigen included) || Hs.155048 || 1165551	1	-0.278553	0.278553	-0.45141	1.058277	-0.226263	-0.255172	0.093418		0.523056	-0.288434	-0.258635	-0.610516	0.277411	-0.600385	0.295384	-1.141355	-1.06254
A_32_P112100	|| || || 1179966	1	-0.223553	0.223553	-0.69641	1.133277	-0.351263	-0.430172	-0.141582		0.418056	-0.363434	-0.463635	-0.575516	0.342411	-0.575385	0.480384	-1.086355	-0.96754
A_32_P226918	|| || || 1179804	1	-0.228553	0.228553	-0.66141	1.168277	-0.386263	-0.215172	0.013418		0.553056	-0.398434	-0.378635	-0.530516	0.327411	-0.560385	0.495384	-1.021355	-0.97254
A_32_P1291	|| || || 1195064	1	-0.238553	0.238553	-0.67141	1.158277	-0.416263	-0.325172	0.013418		0.513056	-0.438434	-0.398635	-0.570516	0.337411	-0.590385	0.335384	-1.051355	-1.06254
A_23_P150162	DRD4 || Dopamine receptor D4 || Hs.99922 || 1159717	1	-0.218553	0.218553	-0.38141	1.288277	-0.156263	-0.285172	0.013418		0.553056	-0.058434	-0.148635	-0.470516	0.427411	-0.510385	0.505384	-0.961355	-0.88254
A_23_P342612	HCN2 || Hyperpolarization activated cyclic nucleotide-gated potassium channel 2 || Hs.124161 || 1172035	1	-0.283553	0.283553	-0.30641	1.293277	-0.141263	-0.190172	0.048418		0.668056	-0.193434	-0.113635	-0.395516	0.542411	-0.465385	0.560384	-1.036355	-1.04754
A_23_P50773	MECT1 || Mucoepidermoid carcinoma translocated 1 || Hs.371096 || 1196105	1	-0.228553	0.228553	-0.44141	1.218277	-0.126263	-0.365172	0.183418		0.583056	-0.028434	-0.138635	-0.440516	0.527411	-0.430385	0.375384	-0.971355	-1.05254
A_24_P914134	PRNP || Prion protein (p27-30) (Creutzfeld-Jakob disease, Gerstmann-Strausler-Scheinker syndrome, fatal familial insomnia) || Hs.472010 || 1181358	1	-0.228553	0.228553	-0.41141	1.178277	-0.326263	-0.395172	-0.036582		0.503056	-0.118434	-0.148635	-0.470516	0.497411	-0.620385	0.475384	-1.031355	-1.02254
A_23_P111506	LRCH4 || Leucine-rich repeats and calponin homology (CH) domain containing 4 || Hs.125742 || 1195020	1	-0.218553	0.218553	-0.50141	1.128277	-0.246263	-0.355172	-0.086582		0.533056	-0.198434	-0.288635	-0.560516	0.527411	-0.500385	0.515384	-1.041355	-0.96254
A_32_P152999	|| || || 1185832	1	-0.248553	0.248553	-0.54141	0.978277	-0.406263	-0.385172	-0.356582		0.523056	-0.068434	-0.608635	-0.770516	0.307411	-0.830385	0.085384	-1.021355	-1.10254
A_32_P156746	STAT2 || **Signal transducer and activator of transcription 2, 113kDa || Hs.530595 || 1178710	1	-0.148553	0.148553	-1.23141	0.698277	-0.686263	-0.765172	-0.466582		0.853056	-0.038434	-0.598635	-0.590516	0.317411	-0.020385	0.905384	-1.071355	-1.70254
A_23_P371284	|| || || 1169882	1	-0.473553	0.473553	-1.16641	1.733277	-2.151263	-2.480172	-2.441582		0.948056	-0.523434	-2.813635	-0.985516	1.062411	-0.675385	1.250384	-5.136355	-2.43754
A_24_P480206	|| || || 1160407	1	-0.668553	0.668553	-1.19141	2.498277	-3.276263	-3.165172	-2.886582		0.843056	-0.528434	-3.118635	-1.270516	1.767411	-0.250385	1.735384	-4.201355	-3.12254
A_23_P18406	CAM-KIIN || CaM-KII inhibitory protein || Hs.343882 || 1169468	1	-0.453553	0.453553	-1.97641	1.773277	-2.981263	-3.360172	-3.211582		0.738056	-1.263434	-3.533635	-1.625516	1.652411	-0.825385	1.890384	-4.136355	-3.02754
A_24_P892790	|| || || 1168507	1	-0.363553	0.363553	-1.78641	1.613277	-2.961263	-3.150172	-2.721582		0.528056	-0.973434	-2.953635	-1.395516	1.272411	-0.975385	1.520384	-3.136355	-3.32754
A_24_P923704	TOLLIP || Toll interacting protein || Hs.368527 || 1192183	1	-0.548553	0.548553	-1.94141	1.978277		-3.825172	-3.526582		0.353056	-0.788434	-3.718635	-1.290516	1.387411	-0.660385	2.045384		-3.99254
A_23_P168928	CYP11B1 || Cytochrome P450, family 11, subfamily B, polypeptide 1 || Hs.184927 || 1167903	1	-0.583553	0.583553	-1.53641	2.193277		-2.610172	-2.371582		0.158056	-0.573434	-2.403635	-1.235516	1.652411	-1.495385	2.000384	-3.636355	-3.54754
A_32_P144953	OR7E85P || Olfactory receptor, family 7, subfamily E, member 85 pseudogene || Hs.535167 || 1193789	1	-0.993553	0.993553	-1.86641	2.423277	-3.071263	-2.860172	-2.521582		-0.431944	-0.623434	-2.753635	-1.025516	1.892411	-0.255385	2.580384	-3.716355	-3.53754
A_32_P42213	|| || || 1158509	1	-0.223553	0.223553	-1.16641	0.883277	-0.831263	-1.350172	-1.111582		0.308056	-0.513434	-0.643635	-0.845516	0.562411	-0.435385	0.600384	-1.156355	-1.58754
A_32_P49654	RPS2 || **Ribosomal protein S2 || Hs.498569 || 1161322	1	-0.123553	0.123553	-0.76641	0.503277	-0.691263	-1.040172	-0.751582		0.288056	-0.393434	-0.793635	-0.535516	0.322411	-0.315385	0.540384	-1.116355	-0.91754
A_32_P20294	RPL27A || **Hypothetical protein MGC10850 || Hs.523463 || 1164976	1	-0.183553	0.183553	-0.83641	0.423277	-0.601263	-0.730172	-0.601582		0.318056	-0.363434	-0.923635	-0.635516	0.122411	-0.355385	0.140384	-1.376355	-1.56754
A_32_P84132	|| || || 1158386	1	-0.173553	0.173553	-0.85641	0.303277	-0.851263	-0.860172	-0.701582		0.308056	-0.403434	-0.903635	-0.735516	0.362411	-0.425385	0.110384	-1.746355	-1.80754
A_32_P78575	|| || || 1172183	1	-0.173553	0.173553	-0.93641	0.363277	-0.941263	-0.970172	-0.741582		0.268056	-0.423434	-0.733635	-0.595516	0.412411	-0.285385	0.000384	-1.736355	-1.68754
A_23_P170657	RPLP2 || Ribosomal protein, large P2 || Hs.437594 || 1178500	1	-0.168553	0.168553	-0.83141	0.528277	-0.866263	-1.035172	-1.016582		0.243056	-0.448434	-0.758635	-0.680516	0.287411	-0.370385	0.275384	-1.541355	-1.52254
A_32_P190568	RPL23AP7 || **Ribosomal protein L23a pseudogene 7 || Hs.247828 || 1169808	1	-0.098553	0.098553	-0.75141	0.518277	-0.816263	-0.895172	-0.816582		0.303056	-0.358434	-0.798635	-0.570516	0.297411	-0.340385	0.005384	-1.371355	-1.40254
A_24_P67748	|| || || 1193110	1	-0.368553	0.368553	-1.78141	1.208277	-2.376263	-2.315172	-1.936582		0.763056	-0.928434	-2.078635	-1.650516	1.147411	-1.200385	-0.144616	-3.571355
A_32_P222335	LAMR1 || Ribosomal protein SA || Hs.374553 || 1173559	1	-0.083553	0.083553	-0.80641	0.593277	-0.851263	-0.980172	-0.821582		0.238056	-0.383434	-0.653635	-0.495516	0.362411	-0.245385	0.260384	-1.336355	-1.56754
A_32_P151577	LOC388524 || **Similar to Laminin receptor 1 || Hs.449909 || 1188741	1	-0.133553	0.133553	-0.64641	0.533277	-0.921263	-0.950172	-0.641582		0.228056	-0.333434	-0.553635	-0.365516	0.412411	-0.225385	0.300384	-1.176355	-1.33754
A_32_P160471	TXNRD1 || **Thioredoxin reductase 1 || Hs.434367 || 1176906	1	-0.168553	0.168553	-0.78141	0.678277	-0.896263	-0.795172	-0.726582		0.333056	-0.428434	-0.618635	-0.440516	0.547411	-0.240385	0.455384	-1.131355	-1.27254
A_32_P96970	TXNRD1 || **Thioredoxin reductase 1 || Hs.434367 || 1193541	1	-0.218553	0.218553	-0.76141	0.688277	-0.826263	-0.905172	-0.686582		0.323056	-0.408434	-0.708635	-0.510516	0.497411	-0.230385	0.445384	-1.211355	-1.39254
A_32_P83795	|| || || 1175514	1	-0.078553	0.078553	-0.79141	0.848277	-1.036263	-0.995172	-1.126582		0.203056	-0.378434	-0.868635	-0.440516	0.547411	-0.340385	0.265384	-1.921355	-1.95254
A_32_P42104	|| **Similar to ribosomal protein S15; rat insulinoma gene || Hs.426104 || 1191229	1	-0.103553	0.103553	-0.67641	0.533277	-0.961263	-0.920172	-0.831582		0.248056	-0.233434	-0.843635	-0.435516	0.592411	-0.405385	0.240384	-1.876355	-1.72754
A_23_P7388	HDAC3 || Histone deacetylase 3 || Hs.519632 || 1193535	1	-0.293553	0.293553	-1.71641	1.413277	-1.731263	-1.850172	-1.591582		0.758056	-0.493434	-1.603635	-1.485516	1.222411	-0.865385	0.620384	-3.326355	-3.27754
A_24_P99152	ZFP36L1 || Zinc finger protein 36, C3H type-like 1 || Hs.85155 || 1191922	1	-0.143553	0.143553	-0.78641	0.463277		-1.570172	-1.441582		0.518056	-0.813434	-1.373635	-0.975516	1.412411	-0.885385	0.790384	-1.746355	-2.23754
A_24_P73848	FBF1 || Fas (TNFRSF6) binding factor 1 || Hs.514494 || 1158190	1	-0.303553	0.303553	-0.95641	0.983277		-0.990172	-0.571582		-0.201944	-0.363434	-0.733635	-0.705516	0.462411	-0.385385	0.850384
A_23_P14389	ACIN1 || Apoptotic chromatin condensation inducer 1 || Hs.124490 || 1188282	1	-0.168553	0.168553	-1.15141	1.248277	-0.936263	-1.005172	-1.146582		-0.156944	-0.598434	-1.078635	-1.000516	0.757411	-0.870385	1.265384	-2.921355	-2.85254
A_23_P32052	SURF4 || Surfeit 4 || Hs.512465 || 1164864	1	-0.183553	0.183553	-0.99641	0.993277	-0.651263	-0.750172	-0.471582		0.338056	-0.373434	-0.723635	-0.725516	0.652411	-0.285385	0.300384	-1.676355	-1.95754
A_24_P9605	PPP1R16A || Protein phosphatase 1, regulatory (inhibitor) subunit 16A || Hs.521937 || 1185251	1	-0.163553	0.163553	-0.51641	0.623277	-0.481263	-0.390172	-0.271582		0.178056	-0.293434	-0.423635	-0.315516	0.322411	-0.195385	0.190384	-0.966355	-1.21754
A_23_P10839	|| || || 1179785	1	-0.133553	0.133553	-0.78641	1.013277	-0.621263	-0.610172	-0.401582		0.298056	-0.443434	-0.543635	-0.545516	0.622411	-0.455385	0.110384	-1.266355	-1.72754
A_24_P151959	|| || || 1177949	1	-0.253553	0.253553	-0.54641	0.953277	-0.431263	-0.380172	-0.281582		0.188056	-0.463434	-0.313635	-0.505516	0.402411	-0.575385	0.460384	-1.256355	-1.39754
A_24_P166431	TRIM10 || Tripartite motif-containing 10 || Hs.274295 || 1195704	1	-0.108553	0.108553	-0.54141	0.798277	-0.516263	-0.375172	-0.376582		0.143056	-0.408434	-0.308635	-0.410516	0.467411	-0.460385	0.315384	-1.321355	-1.34254
A_23_P363	FLJ22938 || Hypothetical protein FLJ22938 || Hs.524496 || 1192357	1	-0.108553	0.108553	-0.65141	0.778277	-0.716263	-0.675172	-0.656582		0.213056	-0.258434	-0.468635	-0.470516	0.377411	-0.690385	0.345384	-1.221355	-1.18254
A_32_P172002	|| || || 1192677	1	-0.253553	0.253553	-0.74641	0.763277	-0.771263	-0.680172	-0.531582		0.348056	-0.663434	-0.723635	-0.515516	0.332411	-0.705385	0.370384	-1.416355	-1.71754
A_23_P345581	FOSL2 || FOS-like antigen 2 || Hs.220971 || 1185589	1	-0.368553	0.368553	-1.05141	1.368277	-1.006263	-0.905172	-0.756582		0.803056	-0.398434	-0.948635	-0.870516	1.377411	-0.780385	0.555384	-1.571355	-2.01254
A_24_P83799	|| || || 1181372	1	-0.043553	0.043553	-0.59641	1.023277		-0.780172	-0.561582			-0.713434	-0.633635	-0.605516		-0.455385	0.440384	-1.116355	-1.15754
A_32_P109401	|| || || 1194682	1	-0.313553	0.313553	-1.41641	1.683277			-1.051582			-0.893434	-1.093635	-0.885516	1.042411	-0.835385	1.100384	-2.056355	-1.82754
A_23_P310421	CHST12 || Carbohydrate (chondroitin 4) sulfotransferase 12 || Hs.213088 || 1172798	1	-0.118553	0.118553	-0.55141	3.868277	-1.226263	-1.115172	-1.006582		0.833056	0.911566	-1.138635	0.239484	3.477411	1.229615	3.935384	-3.111355	-2.51254
A_24_P163537	TMED4 || Transmembrane emp24 protein transport domain containing 4 || Hs.510745 || 1159906	1	-0.373553	0.373553	-0.39641	1.953277	-0.401263	-0.260172	-0.141582		-0.041944	-0.013434	-0.343635	0.124484	0.282411	0.214615	2.130384	-1.226355	-1.51754
A_24_P186464	|| || || 1189114	1	-0.153553	0.153553		1.163277	-0.721263	-0.210172	-0.101582		-0.031944	-0.163434	-0.053635	0.124484	0.382411	0.014615	1.170384	-0.836355	-0.87754
A_23_P81805	VEGF || Vascular endothelial growth factor || Hs.73793 || 1162830	1	-0.388553	0.388553	-0.81141	1.318277		0.044828	0.303418		0.013056	-0.008434	-0.348635	-0.090516	1.067411		1.145384	-0.521355	-0.78254
A_24_P932355	|| || || 1188045	1	0.011447	-0.011447	-0.38141	1.258277			0.173418			-0.398434	-0.168635	-0.040516	0.837411	0.099615	1.155384	-0.491355	-0.69254
A_24_P778928	|| || || 1156087	1	-0.208553	0.208553	-1.16141	1.568277		-1.375172	-0.896582		0.533056	-0.898434	-1.098635	-0.900516	1.357411	-0.290385	1.845384	-0.291355	-0.76254
A_24_P239364	|| Transcribed locus, moderately similar to NP_536843.1 Homo sapiens ND1 gene || Hs.533150 || 1159057	1	-0.238553	0.238553	-0.62141	1.308277	-0.996263	-0.905172	-0.966582		0.243056	-0.568434	-0.978635	-0.750516	0.647411	-0.650385	1.035384	-0.871355	-0.82254
A_24_P922101	|| || || 1166596	1	-0.178553	0.178553	-0.73141	1.018277	-0.636263	-0.625172	-0.606582		0.243056	-0.498434	-0.778635	-0.650516	0.537411	-0.330385	0.995384	-0.701355	-0.52254
A_24_P494658	|| || || 1163436	1	-0.118553	0.118553	-0.98141	1.058277	-0.586263	-0.445172	-0.646582		0.233056	-0.528434	-0.678635	-0.840516	0.587411	-0.620385	0.785384	-0.561355	-0.70254
A_32_P160254	|| || || 1186508	1	-0.288553	0.288553	-0.84141	1.088277	-0.636263	-0.405172	-0.156582		0.433056	-0.458434	-0.388635	-0.700516	0.497411	-0.370385	1.035384	-0.381355	-0.40254
A_24_P938236	|| || || 1159848	1	-0.203553	0.203553	-1.30641	1.573277		-0.740172	-0.131582		0.368056	-0.743434	-1.043635	-1.185516	1.022411	-0.255385	1.550384	-1.516355	-2.15754
A_32_P11425	|| || || 1190127	1	-0.183553	0.183553	-0.62641	0.953277	-1.261263	-0.470172	-0.221582		0.358056	-0.483434	-0.453635	-0.605516	0.382411	-0.455385	0.880384	-0.616355	-0.79754
A_23_P253389	SLC4A2 || Solute carrier family 4, anion exchanger, member 2 (erythrocyte membrane protein band 3-like 1) || Hs.433984 || 1158001	1	-0.628553	0.628553	-0.83141	2.268277	-0.956263	-0.795172	-0.536582		-0.496944	-0.998434	-0.588635	-0.410516	1.177411	-0.320385	1.795384
A_24_P190402	KIAA1115 || KIAA1115 || Hs.515610 || 1165490	1	-0.518553	0.518553	-1.13141	1.908277	-1.206263	-0.895172	-0.856582		-0.196944	-0.258434	-0.798635	-0.400516	0.117411	-0.060385	2.095384	-1.471355	-1.69254
A_24_P279263	FBS1 || Fibrosin 1 || Hs.247186 || 1172169	1	-0.638553	0.638553	-1.11141	1.998277	-1.606263	-1.375172	-1.206582		-0.056944	-0.488434	-1.478635	-0.680516	0.307411	-0.240385	2.035384	-1.401355	-1.62254
A_24_P384397	RAVER1 || RAVER1 || Hs.337228 || 1173110	1	-0.678553	0.678553	-1.26141	2.538277	-1.386263	-1.085172	-0.826582		0.253056	-0.448434	-1.108635	-0.750516	0.067411	-0.510385	1.965384	-1.261355	-1.10254
A_23_P69652	GPR78 || G protein-coupled receptor 78 || Hs.350588 || 1180323	1	-0.418553	0.418553	-0.75141	1.808277	-1.056263	-0.865172	-0.736582			-0.708434	-0.928635	-0.550516		-0.640385	1.785384	-0.721355	-0.52254
A_23_P56091	MGC23244 || Hypothetical protein MGC23244 || Hs.263928 || 1155566	1	-0.568553	0.568553	-1.01141	1.848277			-1.006582			-0.208434	-0.808635	-0.370516	1.447411	0.059615	1.725384	-1.291355	-1.18254
A_23_P214121	AMD1 || Adenosylmethionine decarboxylase 1 || Hs.159118 || 1166831	1	-0.538553	0.538553	-1.47141	2.168277	-1.446263	-1.175172	-0.966582		0.413056	-0.398434	-1.298635	-0.490516	2.027411	0.139615	2.715384	-1.571355	-1.58254
A_23_P41553	|| Ncaml || Hs.543586 || 1174274	1	-0.253553	0.253553	-0.58641	1.353277	-0.661263	-0.590172	-0.451582		0.198056	-0.293434	-0.543635	-0.355516	0.952411	-0.265385	1.230384	-0.706355	-0.89754
A_23_P251499	PCOLCE || Procollagen C-endopeptidase enhancer || Hs.202097 || 1175716	1	-0.718553	0.718553	-1.30141	2.258277	-1.596263	-1.185172	-1.056582		-0.476944	-0.158434	-0.648635	-0.210516	2.127411	0.229615	2.675384	-1.771355	-2.13254
A_23_P36345	STARD10 || START domain containing 10 || Hs.188606 || 1177744	1	-0.728553	0.728553	-0.95141	2.218277	-1.856263	-1.675172	-1.526582		-0.746944	-0.328434	-1.308635	-0.260516	2.267411	0.189615	2.815384
A_23_P97606	GSTM5 || Glutathione S-transferase M5 || Hs.75652 || 1165225	1	-0.543553	0.543553	-1.30641	2.163277		-1.920172	-1.871582		0.398056	-0.333434	-1.423635	-0.535516	2.042411	-0.015385	2.700384	-2.066355	-2.42754
A_32_P23960	FCGBP || Fc fragment of IgG binding protein || Hs.111732 || 1170031	1	-0.603553	0.603553	-1.18641	2.193277		-1.640172	-1.331582			-0.483434	-1.643635	-0.735516		-0.185385	2.520384	-2.366355	-2.28754
A_23_P411113	CNTNAP1 || Contactin associated protein 1 || Hs.408730 || 1189459	1	-0.718553	0.718553	-1.34141	2.518277	-1.996263	-1.835172	-1.476582		0.153056	-0.368434	-1.598635	-0.480516	1.067411	0.069615	2.705384	-2.571355	-2.49254
A_23_P42288	C6orf27 || Chromosome 6 open reading frame 27 || Hs.371546 || 1178917	1	-0.683553	0.683553	-1.25641	2.343277	-1.711263	-1.950172	-1.671582		0.508056	-0.383434	-2.043635	-0.885516	2.192411	-0.375385	2.180384	-3.076355	-2.76754
A_23_P258393	FLJ32332 || Likely ortholog of mouse protein phosphatase 2C eta || Hs.373560 || 1188870	1	-1.138553	1.138553	-0.91141	3.038277	-1.706263	-1.475172	-1.426582		-0.236944	0.011566	-1.378635	-0.020516	1.537411	0.719615	3.535384
A_23_P39813	FLJ12788 || Hypothetical protein FLJ12788 || Hs.516122 || 1189714	1	-0.333553	0.333553	-0.50641	1.053277	-1.461263	-0.670172	-0.481582		-0.041944	-0.273434	-0.183635	-0.085516	0.792411	-0.395385	0.850384
A_23_P163047	C14orf150 || Chromosome 14 open reading frame 150 || Hs.497301 || 1155872	1	-0.273553	0.273553	-0.14641	0.983277	-0.271263	-0.530172	-0.391582		0.288056	0.276566	0.026365	-0.155516	0.982411	-0.435385	1.080384
A_23_P56798	ACP1 || Acid phosphatase 1, soluble || Hs.130873 || 1166904	1	-0.318553	0.318553	-0.41141	1.408277	-0.606263	-0.435172	-0.336582		-0.006944	0.001566	-0.058635	0.109484	1.157411	-0.300385	1.465384	-2.191355	-2.47254
A_23_P158096	COL27A1 || Collagen, type XXVII, alpha 1 || Hs.494892 || 1180236	1	-0.218553	0.218553	-0.32141	0.938277	-1.056263	-0.555172	-0.286582		-0.226944	-0.018434	0.021365	0.029484	1.077411	-0.410385	1.625384	-1.861355	-2.05254
A_23_P29303	CGI-96 || CGI-96 protein || Hs.550515 || 1181530	1	-0.208553	0.208553	-0.48141	0.988277	-0.406263	-0.305172	-0.126582		0.243056	0.101566	0.161365	-0.170516	0.747411	-0.390385	0.845384	-1.391355	-1.36254
A_23_P49627	MRC2 || Mannose receptor, C type 2 || Hs.7835 || 1165235	1	-0.328553	0.328553	-0.46141	1.538277	-0.326263	-0.545172	-0.246582		0.213056	-0.248434	-0.368635	-0.370516	0.817411	-0.190385	1.085384
A_32_P42574	FLJ14525 || Hypothetical protein FLJ14525 || Hs.520494 || 1176059	1	-0.193553	0.193553	-0.31641	1.213277	-0.391263	-0.580172	-0.181582		0.258056	-0.383434	-0.383635	-0.565516	0.522411	-0.395385	0.780384	-0.776355	-0.95754
A_23_P153502	AKT1S1 || AKT1 substrate 1 (proline-rich) || Hs.515542 || 1172917	1	-0.313553	0.313553	-0.94641	1.793277	-0.561263	-0.490172	-0.021582		0.608056	-0.383434	-0.883635	-0.515516	1.422411	0.094615	1.610384	-1.616355	-1.63754
A_24_P24183	FLJ35390 || Hypothetical protein FLJ35390 || Hs.448456 || 1192859	1	-0.243553	0.243553	-0.77641	1.143277	-0.151263	-0.390172	-0.441582		0.428056	-0.603434	-0.373635	-0.505516	0.762411	-0.445385	1.020384	-1.226355	-0.99754
A_24_P926820	RPLP2 || **Ribosomal protein, large P2 || Hs.437594 || 1165879	1	-0.218553	0.218553	-0.55141	1.058277	-0.416263	-0.505172	-0.156582		0.303056	-0.128434	-0.328635	-0.290516	0.517411	-0.360385	0.365384	-1.011355	-1.13254
A_23_P344515	C16orf3 || Chromosome 16 open reading frame 3 || Hs.534304 || 1172785	1	-0.238553	0.238553	-0.54141	1.338277	-0.576263	-0.455172	-0.216582		0.073056	-0.098434	-0.368635	-0.370516	0.757411	-0.610385	0.735384	-1.611355	-1.79254
A_23_P331092	FLJ36779 || Hypothetical protein FLJ36779 || Hs.212613 || 1171727	1	-0.173553	0.173553	-0.56641	1.243277	-0.431263	-0.670172	-0.611582		0.198056	-0.193434	-0.263635	-0.255516	0.622411	-0.295385	0.570384	-1.296355	-1.59754
A_24_P365442	SLC2A4RG || SLC2A4 regulator || Hs.435126 || 1163970	1	-0.538553	0.538553	-0.63141	1.878277	-0.826263	-0.885172	-1.116582		-0.036944	-0.158434	-0.578635	-0.520516	1.247411	-0.410385	1.785384	-2.461355	-2.56254
A_24_P341761	MUC2 || Mucin 2, intestinal/tracheal || Hs.315 || 1168172	1	-0.318553	0.318553	-0.38141	1.228277			-0.426582		0.123056		-0.208635	-0.200516	0.747411	-0.210385	1.105384	-1.371355	-1.28254
A_24_P942805	MGC4692 || Hypothetical protein MGC4692 || Hs.442634 || 1172508	1	-0.338553	0.338553	-0.60141	1.638277	-0.936263	-1.155172	-0.816582		0.113056	-0.138434	-0.378635	-0.330516	1.387411	-0.450385	1.445384		-2.36254
A_23_P51639	KIAA0467 || KIAA0467 protein || Hs.301943 || 1191961	1	-0.643553	0.643553	-1.27641	2.083277	-1.291263	-1.410172	-1.091582		-0.201944	-0.373434	-1.333635	-0.685516	1.752411	0.024615	2.540384	-3.126355	-3.14754
A_32_P30187	|| || || 1181356	1	-0.613553	0.613553	-0.85641	2.253277	-1.391263	-1.320172	-1.071582		0.368056	-0.283434	-1.233635	-0.695516	1.642411	-1.035385	1.750384	-2.506355	-2.60754
A_23_P406928	|| || || 1181984	1	-0.133553	0.133553	-0.23641	0.873277	-0.491263	-0.580172	-0.441582		0.078056	-0.133434	-0.503635	-0.355516	0.702411	-0.435385	0.830384	-1.176355	-1.13754
A_23_P90280	PIAS4 || Protein inhibitor of activated STAT, 4 || Hs.105779 || 1182198	1	-0.393553	0.393553	-0.77641	1.273277	-0.781263	-0.840172	-0.781582		0.348056	-0.203434	-0.823635	-0.575516	1.022411	-0.985385	1.420384	-2.116355	-2.23754
A_24_P150428	FLJ30707 || Hypothetical protein FLJ30707 || Hs.292590 || 1187245	1	-0.363553	0.363553	-0.86641	1.523277	-0.881263	-0.640172	-0.731582		0.378056	-0.353434	-0.613635	-0.465516	1.262411	-0.345385	1.300384	-1.856355	-1.97754
A_32_P77759	|| || || 1191485	1	-0.278553	0.278553	-0.68141	1.028277	-0.456263	-0.525172	-0.356582		0.273056	-0.348434	-0.528635	-0.490516	0.677411	-0.380385	0.885384	-1.151355	-1.20254
A_24_P312845	BM88 || BM88 antigen || Hs.22140 || 1175637	1	-0.228553	0.228553	-0.56141	1.258277	-0.626263	-0.495172	-0.326582		0.153056	-0.358434	-0.618635	-0.510516	0.227411	-0.560385	1.055384	-1.201355	-1.32254
A_24_P890956	|| || || 1180868	1	-0.203553	0.203553	-0.43641	1.143277		-0.150172	-0.471582			-0.123434	-0.233635	-0.235516		-0.345385	0.750384	-0.796355	-1.16754
A_23_P371794	CACNB3 || Calcium channel, voltage-dependent, beta 3 subunit || Hs.250712 || 1163464	1	-0.108553	0.108553	-0.48141	0.988277		-0.245172	-0.086582		0.083056	-0.108434	-0.248635	-0.370516	0.187411	-0.210385	0.585384	-1.351355	-1.42254
A_24_P46159	SCOTIN || Scotin || Hs.414579 || 1177137	1	-0.313553	0.313553	-0.54641	1.033277	-0.361263	-0.170172	-0.161582		0.238056	-0.013434	-0.123635	-0.245516	0.152411	-0.215385	0.460384	-1.546355	-2.00754
A_24_P358279	|| || || 1177932	1	-0.123553	0.123553	-0.34641	0.753277	-0.311263	-0.300172	-0.161582		0.108056	-0.073434	-0.133635	-0.055516	0.062411	-0.165385	0.300384	-1.086355	-1.47754
A_23_P418493	ATPAF2 || ATP synthase mitochondrial F1 complex assembly factor 2 || Hs.13434 || 1173958	1	-0.238553	0.238553	-0.30141	0.788277	-0.426263	-0.305172	-0.046582		0.073056	-0.308434	-0.228635	-0.130516	0.187411	-0.250385	0.755384	-1.011355	-1.37254
A_24_P143032	CDC42EP1 || CDC42 effector protein (Rho GTPase binding) 1 || Hs.474797 || 1186253	1	-0.218553	0.218553	-0.46141	0.878277	-0.536263	-0.435172	-0.146582		0.093056	-0.378434	-0.248635	-0.260516	-0.222589	-0.280385	0.605384	-1.181355	-1.59254
A_23_P111525	DKFZP434B0335 || DKFZP434B0335 protein || Hs.511979 || 1170240	1	-0.153553	0.153553	-0.36641	0.613277		-0.240172	-0.081582		0.368056	-0.233434	-0.263635	-0.105516	0.302411	-0.205385	0.340384	-1.066355	-0.90754
A_24_P341616	|| || || 1173847	1	-0.153553	0.153553	-0.57641	0.893277	-0.401263	-0.390172	-0.101582		0.418056	-0.173434	-0.253635	-0.155516	0.682411	-0.185385	0.830384	-1.216355	-1.14754
A_24_P138912	RFNG || Radical fringe homolog (Drosophila) || Hs.12862 || 1158035	1	-0.178553	0.178553	-0.49141	0.738277	-0.426263	-0.245172	-0.126582		0.123056	-0.078434	-0.028635	-0.080516	0.547411	0.099615	0.455384	-0.991355	-1.24254
A_23_P129996	RUNDC1 || RUN domain containing 1 || Hs.463089 || 1186750	1	-0.153553	0.153553	-0.47641	1.123277	-0.471263	-0.110172	0.238418		0.248056	-0.143434	-0.343635	-0.375516	0.652411	-0.385385	0.500384	-1.316355	-1.58754
A_23_P430120	EPAS1 || Endothelial PAS domain protein 1 || Hs.468410 || 1195232	1	-0.258553	0.258553	-1.02141	1.848277	-0.266263	-0.145172	-0.086582		0.793056	-0.168434	-0.938635	-0.840516	1.487411	-0.180385	1.105384	-2.691355	-3.20254
A_23_P67162	PIN1 || Protein (peptidyl-prolyl cis/trans isomerase) NIMA-interacting 1 || Hs.465849 || 1190172	1	-0.168553	0.168553	-0.42141	0.958277	-0.316263	-0.315172	-0.176582		0.353056	-0.188434	-0.168635	-0.170516	0.407411	-0.220385	0.405384	-1.061355	-1.35254
A_23_P155453	UCN2 || Urocortin 2 || Hs.512819 || 1195191	1	-0.118553	0.118553	-0.35141	0.988277	-0.366263	-0.165172	-0.146582		0.353056	-0.048434	-0.238635	-0.180516	0.557411	-0.140385	0.645384	-0.991355	-1.59254
A_23_P211829	MGC11349 || Hypothetical protein MGC11349 || Hs.440049 || 1177490	1	-0.258553	0.258553	-0.89141	1.958277	-0.716263	-0.815172	-0.446582		-0.356944	-0.348434	-0.958635	-0.830516	1.617411	-1.290385	2.175384
A_23_P166297	|| || || 1178988	1	-0.133553	0.133553	-0.79641	1.113277		-0.230172	0.258418		-0.021944	-0.423434	-0.423635	-0.095516	1.112411	-0.625385	1.340384
A_32_P5976	NUDT14 || Nudix (nucleoside diphosphate linked moiety X)-type motif 14 || Hs.526432 || 1181330	1	-0.363553	0.363553	-0.50641	1.783277	-0.231263	-0.060172	0.088418		-0.021944	-0.203434	-0.523635	-0.195516	1.352411	-1.025385	1.780384	-2.566355	-3.01754
A_23_P150350	C11orf1 || Chromosome 11 open reading frame 1 || Hs.17546 || 1185037	1	-0.523553	0.523553	-0.68641	2.263277	-0.401263	-0.330172	0.058418		-0.461944	-0.213434	-0.443635	-0.465516	1.712411	-1.105385	2.300384
A_23_P3663	MGC15416 || Hypothetical protein MGC15416 || Hs.417710 || 1184201	1	-0.323553	0.323553	-0.94641	1.573277	-0.341263	-0.110172	-0.071582		-0.051944	-0.193434	-0.423635	-0.335516	1.052411	-0.555385	1.450384	-1.506355	-1.63754
A_32_P31165	SLC1A5 || Solute carrier family 1 (neutral amino acid transporter), member 5 || Hs.515494 || 1184179	1	-0.153553	0.153553	-0.11641	1.063277	-0.491263	-0.240172	0.228418		-0.411944	-0.283434	-0.583635	-0.495516	0.852411	-0.505385	1.360384	-1.686355	-1.51754
A_24_P719579	LOC284106 || Hypothetical protein LOC284106 || Hs.462923 || 1169473	1	-0.038553	0.038553	-0.19141	0.338277	-0.086263	-0.215172	-0.346582		0.273056	0.071566	0.071365	0.019484	-0.052589	2.349615	-0.694616	-1.751355	-2.30254
A_32_P170206	IMP-2 || IGF-II mRNA-binding protein 2 || Hs.35354 || 1176011	1	-0.053553	0.053553	-0.75641	1.283277	0.228737	-0.320172	-0.711582		0.258056	-0.053434	-0.723635	-0.385516	0.182411	0.634615	-0.349616	-1.976355
A_24_P394702	ARF5 || ADP-ribosylation factor 5 || Hs.430657 || 1168883	1	0.156447	-0.156447	0.00359	0.893277	-0.101263	-0.210172	-0.491582		0.098056	0.266566	-0.083635	-0.125516	0.432411	0.404615	0.360384	-1.026355	-1.77754
A_23_P254601	ARF5 || ADP-ribosylation factor 5 || Hs.430657 || 1180354	1	0.226447	-0.226447	0.00359	0.933277	-0.211263	-0.320172	-0.601582		0.098056	0.216566	-0.053635	-0.115516	0.422411	0.454615	0.150384	-1.236355	-2.01754
A_23_P136347	EPS8 || Epidermal growth factor receptor pathway substrate 8 || Hs.26139 || 1182611	1	0.021447	-0.021447	-0.10141	0.908277	0.093737	-0.745172	-0.666582		0.063056	-0.268434	-0.438635	-0.300516	0.467411	0.579615	-0.114616	-1.261355	-1.93254
A_23_P213944	HBEGF || Heparin-binding EGF-like growth factor || Hs.799 || 1174241	1	0.016447	-0.016447	0.28359	0.173277	-0.761263	-0.890172	-0.231582		0.478056	0.236566	-0.053635	0.574484	1.092411	-0.235385	-0.169616	-0.656355	-1.09754
A_23_P255418	SOX18 || SRY (sex determining region Y)-box 18 || Hs.8619 || 1166225	1	-0.198553	0.198553	-0.45141	0.098277	-1.046263	-0.885172	-0.706582		0.843056	0.271566	0.151365	-0.080516	0.547411	-0.620385	0.005384	-0.761355	-1.14254
A_24_P85099	HMGA2 || **High mobility group AT-hook 2 || Hs.505924 || 1169980	1	0.051447	-0.051447	0.02859	0.528277	-0.156263	-0.555172	-0.716582		0.383056	0.021566	0.061365	0.019484	0.457411	0.229615	0.035384	-1.041355	-1.47254
A_23_P76914	SIX1 || Sine oculis homeobox homolog 1 (Drosophila) || Hs.54416 || 1190670	1	-0.108553	0.108553	0.18859	0.658277	-0.236263	-0.585172	-0.956582		0.423056	0.101566	-0.058635	-0.060516	0.957411	0.039615	0.115384	-0.931355	-1.27254
A_23_P153266	TOMM40 || Translocase of outer mitochondrial membrane 40 homolog (yeast) || Hs.310542 || 1179193	1	-0.128553	0.128553	-0.21141	0.298277	-0.586263	-0.755172	-0.596582		0.613056	0.191566	0.211365	0.179484	0.497411	0.039615	-0.014616	-1.071355	-1.15254
A_32_P58361	CYR61 || Cysteine-rich, angiogenic inducer, 61 || Hs.8867 || 1194057	1	-0.128553	0.128553	-0.36141	0.378277	-0.846263	-1.075172	-1.186582		0.563056	-0.078434	-0.098635	0.489484	0.987411	0.029615	0.115384	-1.261355	-1.35254
A_23_P302709	NR1D2 || Nuclear receptor subfamily 1, group D, member 2 || Hs.37288 || 1176808	1	-0.108553	0.108553	-0.28141	0.478277	-0.736263	-0.995172	-0.626582		1.013056	0.581566	0.101365	0.459484	0.967411	0.379615	0.235384	-0.641355	-1.06254
A_32_P100365	MIG-6 || Gene 33\/Mig-6 (MIG-6) || Hs.11169 || 1196186	1	-0.068553	0.068553	-1.01141	0.428277	-0.616263	-0.535172	-0.066582		1.133056	0.631566	0.311365	0.699484	1.527411	0.659615	0.525384	-1.421355	-1.44254
A_32_P192389	CITED2 || Cbp/p300-interacting transactivator, with Glu/Asp-rich carboxy-terminal domain, 2 || Hs.82071 || 1194267	1	-0.038553	0.038553	-0.76141	0.528277					0.433056	-0.178434	-0.418635	0.349484	0.937411	0.879615	0.665384	-0.721355	-1.45254
A_23_P119857	LOC130502 || Similar to CG14894-PA || Hs.127767 || 1164244	1	0.011447	-0.011447	0.70859	-0.031723	0.103737	-0.275172	0.073418		-0.206944	-0.318434	-0.228635	0.179484	0.357411	-0.020385	0.155384	-1.381355	-1.66254
A_23_P151426	FOXO1A || Forkhead box O1A (rhabdomyosarcoma) || Hs.370666 || 1168158	1	-0.068553	0.068553	0.26859	-0.221723	-0.546263	-0.165172	0.153418		-0.046944	-0.508434	-0.178635	-0.070516	0.987411	-0.450385	-0.184616	-1.051355	-1.36254
A_23_P80353	|| || || 1156900	1	-0.193553	0.193553	-0.56641	0.023277	-0.511263	-0.240172	0.158418		0.118056	-0.233434	0.046365	0.114484		-1.385385	-0.189616	-0.706355	-1.26754
A_24_P944444	MAPKBP1 || Mouse mitogen-activated protein kinase binding protein 1-like || Hs.511122 || 1159120	1	-0.198553	0.198553	-0.37141	-0.291723	-0.756263	-0.075172	0.883418		0.173056	-0.508434	-0.118635	-0.630516	-0.002589	-1.140385	-0.134616	-1.451355	-1.69254
A_24_P58381	CHD7 || Chromodomain helicase DNA binding protein 7 || Hs.20395 || 1175729	1	-0.043553	0.043553	-0.32641	-0.806723	-0.391263	0.059828	0.388418		0.128056	-0.173434	0.246365	-0.225516	-0.547589	-0.895385	-0.189616	-0.926355	-1.52754
A_32_P83049	|| Clone 24841 mRNA sequence || Hs.4892 || 1170105	1	-0.048553	0.048553	-0.02141	-0.871723	0.033737	0.864828	1.193418		-0.126944	-0.088434	-0.108635	-0.390516	-0.102589	-1.730385		-1.681355	-1.70254
A_32_P4403	|| || || 1196133	1	-0.103553	0.103553	0.01359	0.133277	0.218737	0.289828	0.468418		0.038056	-0.063434	-0.013635	-0.155516	0.092411	-1.535385	-1.299616	-1.236355	-1.28754
A_23_P213369	KIAA0141 || KIAA0141 || Hs.210532 || 1160635	1	-0.133553	0.133553	-0.26641	0.513277	-0.181263	-0.160172	0.048418		0.098056	0.056566	0.136365	0.274484	0.662411	0.184615	0.060384	-0.906355	-1.47754
A_23_P95764	PRPS1 || Phosphoribosyl pyrophosphate synthetase 1 || Hs.56 || 1172368	1	0.061447	-0.061447	-0.27141	0.538277	-0.386263	-0.325172	0.003418		0.273056	0.451566	0.211365	0.189484	0.497411	0.379615	-0.184616	-1.131355	-1.49254
A_24_P322426	PTGIR || Prostaglandin I2 (prostacyclin) receptor (IP) || Hs.458324 || 1157071	1	-0.158553	0.158553	-0.36141	0.498277	-0.866263	-0.235172	0.053418		0.043056	0.071566	0.231365	0.169484	0.327411	0.089615	0.135384	-0.951355	-1.39254
A_23_P130926	C19orf24 || Chromosome 19 open reading frame 24 || Hs.25489 || 1190519	1	-0.043553	0.043553	-0.42641	0.443277	-1.111263	-0.230172	-0.161582		0.398056	0.156566	-0.043635	0.064484	0.342411	0.074615	-0.029616	-1.446355	-1.57754
A_23_P208551	LPHN1 || Latrophilin 1 || Hs.94229 || 1184905	1	-0.068553	0.068553	-0.31141	0.468277	-0.456263	0.004828	0.523418		-0.166944	0.211566	0.141365	0.209484	0.367411	-0.240385	-0.384616	-1.301355	-1.89254
A_24_P192338	CBLL1 || Cas-Br-M (murine) ecotropic retroviral transforming sequence-like 1 || Hs.432792 || 1161437	1	-0.048553	0.048553	0.01859	0.288277	0.013737	0.004828	0.533418		0.573056	0.471566	0.731365	0.009484	0.147411	-0.300385		-1.041355	-1.63254
A_24_P396197	PRKCSH || Protein kinase C substrate 80K-H || Hs.512640 || 1186728	1	-0.163553	0.163553	0.05359	0.413277	-0.031263	-0.040172	0.168418		0.518056	0.096566	0.376365	0.004484	0.192411	-0.035385	0.200384	-1.116355	-1.40754
A_24_P254532	PGK1 || Phosphoglycerate kinase 1 || Hs.78771 || 1173577	1	-0.098553	0.098553	0.04859	0.298277	-0.036263	-0.105172	0.133418		0.313056	0.431566	0.251365	0.549484	0.227411	0.339615	0.435384	-1.361355	-1.79254
A_32_P224727	|| || || 1179844	1	-0.013553	0.013553	0.13359	0.263277	-0.251263	-0.220172	0.158418		0.088056	-0.013434	0.276365	0.164484	-0.127589	-0.135385	0.090384	-0.966355	-1.45754
A_24_P238878	DDX24 || DEAD (Asp-Glu-Ala-Asp) box polypeptide 24 || Hs.510328 || 1163683	1	-0.038553	0.038553	-0.35141	0.188277	-0.166263	-0.005172	0.323418		0.163056	0.071566	-0.268635	-0.230516	0.207411	0.129615	-0.014616	-1.041355	-0.96254
A_32_P114235	|| Transcribed locus, moderately similar to XP_512541.1 similar to hypothetical protein [Pan troglodytes] || Hs.19631 || 1168508	1	-0.048553	0.048553	-0.32141	0.088277	-0.066263	-0.075172	0.153418		0.293056	0.221566	-0.058635	-0.460516	0.217411	0.129615	-0.294616	-1.161355	-1.11254
A_23_P50259	ZNF526 || Zinc finger protein 526 || Hs.137282 || 1174839	1	-0.058553	0.058553	-0.37141	0.318277	-0.206263	-0.165172	0.053418		0.313056	0.011566	-0.128635	-0.910516	0.177411	-0.150385	-0.164616	-0.911355	-1.30254
A_32_P143980	HLA-C || Major histocompatibility complex, class I, C || Hs.534125 || 1170034	1	-0.103553	0.103553	-0.66641	0.583277	-0.441263	-0.620172	0.078418		0.648056	0.066566	-0.333635	-0.435516	0.722411	-0.035385	0.310384	-1.706355	-1.22754
A_32_P85230	FLJ12484 || **Hypothetical protein FLJ12484 || Hs.436102 || 1180883	1	-0.213553	0.213553	-0.67641	0.833277	-0.131263	-0.290172	-0.021582		0.808056	-0.023434	-0.203635	-0.025516	0.852411	-0.205385	0.010384	-1.466355	-1.50754
A_24_P419250	RASAL2 || RAS protein activator like 2 || Hs.167371 || 1186328	1	-0.078553	0.078553	-0.70141	0.578277	-0.296263	-0.435172	-0.066582		0.713056	0.261566	0.151365	-0.010516	0.537411	0.119615	-0.034616	-0.911355	-1.02254
A_24_P236522	CD2BP2 || CD2 antigen (cytoplasmic tail) binding protein 2 || Hs.551524 || 1170511	1	-0.173553	0.173553	-0.27641	0.303277	0.138737	0.019828	-0.101582		0.718056	0.176566	0.446365	-0.215516	0.152411	0.544615	-0.179616	-0.966355	-1.13754
A_24_P324214	|| || || 1181685	1	-0.183553	0.183553	-0.35641	0.543277	-0.221263	-0.260172	-0.241582		2.408056	-0.053434	-0.163635	-0.335516	0.272411	-0.325385	-0.499616	-2.086355	-2.67754
A_23_P151209	C12orf22 || Chromosome 12 open reading frame 22 || Hs.524425 || 1157206	1	-0.013553	0.013553	0.33359	0.653277	0.558737	0.659828	1.018418		0.278056	0.256566	0.416365	-0.275516	0.272411	0.024615	-0.889616	-0.516355	-1.26754
A_24_P290257	|| || || 1163734	1	0.146447	-0.146447	0.24359		0.178737	0.349828	0.698418			0.246566	0.396365	-0.085516		0.074615	-0.929616	-0.226355	-0.98754
A_23_P63655	ATP5C1 || ATP synthase, H+ transporting, mitochondrial F1 complex, gamma polypeptide 1 || Hs.271135 || 1162135	1	0.041447	-0.041447	0.05859	-0.121723	0.353737	0.604828	0.973418		0.193056	-0.058434	0.591365	0.089484	-0.322589	-0.020385	-0.844616	-0.401355	-1.13254
A_24_P83262	TM4SF6 || Transmembrane 4 superfamily member 6 || Hs.43233 || 1158594	1	0.111447	-0.111447	0.15859	-0.101723	0.583737	0.794828	1.103418		0.193056	0.151566	0.661365	0.439484		-0.310385		-0.681355	-1.12254
A_23_P399201	TMSB4X || Thymosin, beta 4, X-linked || Hs.522584 || 1161159	1	-0.068553	0.068553	0.30859	-0.321723	0.463737	0.674828	0.863418		0.143056	0.111566	0.591365	0.279484	-0.422589	-0.320385	-1.274616	-0.521355	-1.17254
A_24_P530977	|| || || 1166432	1	-0.063553	0.063553	0.28359	-0.346723	0.518737	0.709828	0.798418		0.138056	0.066566	0.676365	0.334484	-0.407589	-0.265385	-1.219616	-0.446355	-1.06754
A_24_P143189	TMSB4X || Thymosin, beta 4, X-linked || Hs.522584 || 1166337	1	-0.043553	0.043553	0.24359	-0.296723	0.298737	0.679828	0.918418		0.068056	0.046566	0.666365	0.314484	-0.387589	-0.315385	-1.299616	-0.466355	-1.20754
A_24_P88800	COX7A2L || Cytochrome c oxidase subunit VIIa polypeptide 2 like || Hs.339639 || 1175209	1	-0.028553	0.028553	0.14859	-0.241723	0.413737	0.644828	0.913418		0.063056	0.031566	0.691365	0.209484	-0.452589	-0.090385	-1.094616	-0.231355	-0.93254
A_24_P374516	TMSB4X || Thymosin, beta 4, X-linked || Hs.522584 || 1161107	1	-0.003553	0.003553	0.47359	-0.396723	0.638737	0.839828	0.958418		0.058056	0.166566	0.906365	0.444484	-0.527589	-0.175385	-1.189616	-0.156355	-0.80754
A_24_P566701	SKP1A || S-phase kinase-associated protein 1A (p19A) || Hs.171626 || 1185269	1	-0.103553	0.103553	0.02359	-0.276723	0.378737	0.759828	0.998418		0.238056	0.116566	0.846365	0.214484	-0.457589	-0.015385	-0.949616	-0.336355	-0.68754
A_24_P46334	SCOC || Short coiled-coil protein || Hs.480815 || 1159538	1	-0.028553	0.028553	0.08859	-0.541723	0.543737	0.544828	1.043418		0.073056	-0.048434	0.561365	-0.120516		-0.170385		-0.611355	-0.90254
A_23_P60146	PDGFRL || Platelet-derived growth factor receptor-like || Hs.458573 || 1163624	1	-0.043553	0.043553	-0.06641	-0.226723	0.188737	0.469828	0.958418		-0.021944	0.006566		-0.095516			-1.169616	-0.556355	-0.70754
A_23_P335039	KIAA1982 || KIAA1982 protein || Hs.428360 || 1174455	1	0.031447	-0.031447	0.07859	0.018277	0.213737	0.624828	0.963418		0.183056	-0.048434	0.421365	0.119484	0.167411	-0.260385	-1.084616	-0.531355	-0.72254
A_24_P387839	DEGS1 || Degenerative spermatocyte homolog 1, lipid desaturase (Drosophila) || Hs.299878 || 1167886	1	-0.133553	0.133553	0.12359	-0.376723	0.048737	0.309828	0.908418		0.278056	0.036566	0.546365	0.014484	-0.277589	-0.645385	-1.339616	-0.706355	-0.88754
A_23_P157465	D8S2298E || Reproduction 8 || Hs.153678 || 1186812	1	0.006447	-0.006447	-0.13641	-0.026723	0.208737	0.499828	0.988418		0.168056	0.236566	0.436365	0.194484	-0.347589	-0.545385	-1.499616	-0.986355	-0.91754
A_23_P253405	SLC31A1 || Solute carrier family 31 (copper transporters), member 1 || Hs.532315 || 1192547	1	-0.088553	0.088553	0.04859	-0.151723	0.473737	0.514828	0.923418		0.333056	-0.068434	0.351365	0.049484	-0.192589	-0.430385		-0.961355	-0.85254
A_23_P317465	RAB8B || RAB8B, member RAS oncogene family || Hs.389733 || 1164928	1	0.036447	-0.036447	0.33359	-0.176723	0.808737	0.839828	0.978418		0.108056	0.236566	0.456365	0.304484	-0.297589	0.074615	-0.719616	-0.806355	-1.19754
A_23_P122815	CALU || Calumenin || Hs.7753 || 1158021	1	-0.018553	0.018553	0.11859	0.418277	0.713737	0.864828	1.243418		0.183056	0.421566	0.501365	0.479484	0.067411	0.079615	-0.784616	-1.071355	-1.19254
A_24_P927474	|| || || 1165087	1	0.011447	-0.011447	0.30859	0.308277	0.863737	0.964828	1.023418		0.233056	0.521566	0.641365	0.479484	-0.092589	0.189615	-0.684616	-0.951355	-1.29254
A_24_P393312	KIRREL || Kin of IRRE like (Drosophila) || Hs.272234 || 1181926	1	0.096447	-0.096447	0.26359	0.613277	0.768737	1.049828	1.448418		-0.101944	0.176566	0.426365	0.274484	0.082411	0.034615	-0.909616	-0.826355	-1.58754
A_24_P196175	|| || || 1176321	1	-0.148553	0.148553	0.21859	0.488277	0.423737	0.454828	0.943418		0.433056	0.181566	0.451365	0.189484	0.077411	0.249615	-0.954616	-0.631355	-1.05254
A_23_P68505	C20orf177 || Chromosome 20 open reading frame 177 || Hs.504920 || 1176890	1	-0.028553	0.028553	0.22859	0.218277	0.503737	0.724828	0.923418		0.313056	0.411566	0.741365	0.389484	0.067411	0.319615	-1.074616	-0.581355	-1.05254
A_23_P346311	|| || || 1159130	1	-0.038553	0.038553	0.23859	0.318277	0.493737	1.044828	0.793418		0.093056	-0.018434	0.391365	0.229484	-0.182589	-0.220385	-0.214616	-0.821355	-1.48254
A_23_P32217	TOPORS || Topoisomerase I binding, arginine/serine-rich || Hs.535961 || 1160581	1	0.006447	-0.006447	0.16359	0.023277	0.338737	0.439828	1.018418		0.058056	0.146566	0.116365	0.254484	-0.307589	-0.085385		-0.646355	-1.42754
A_23_P6481	TNRC6B || Trinucleotide repeat containing 6B || Hs.372082 || 1190599	1	0.016447	-0.016447	0.26359	-0.186723	0.528737	0.989828	1.028418		0.048056	-0.023434	0.506365	0.274484	-0.567589	-0.265385	-0.809616	-1.476355	-1.95754
A_23_P65870	FBXO22 || F-box protein 22 || Hs.458959 || 1162705	1	-0.103553	0.103553	-0.42641	-0.076723	0.538737	0.679828	0.848418		0.328056	0.116566	0.416365	0.074484	-0.457589	-0.415385	-1.269616	-0.916355	-1.49754
A_23_P59637	DOCK4 || Dedicator of cytokinesis 4 || Hs.118140 || 1162249	1	-0.003553	0.003553	-0.30641	-0.046723	0.688737	0.779828	1.538418		0.488056	0.126566	0.486365	0.074484	-0.517589	-0.045385	-1.339616	-1.676355
A_24_P214625	|| || || 1157177	1	-0.088553	0.088553	0.06859	-0.141723	0.123737	0.514828	0.963418		0.263056	0.181566	0.501365	0.129484	-0.302589	-0.030385	-0.954616	-0.791355	-1.22254
A_23_P393425	PAPD4 || PAP associated domain containing 4 || Hs.418198 || 1173434	1	-0.023553	0.023553	-0.11641	-0.026723	0.168737	0.419828	0.888418		0.268056	0.176566	0.516365	0.174484	-0.197589	-0.255385		-0.936355	-1.29754
A_23_P56314	UQCR || Ubiquinol-cytochrome c reductase, 6.4kDa subunit || Hs.8372 || 1165244	1	-0.008553	0.008553	-0.00141	0.048277	0.303737	0.454828	0.653418		0.093056	0.151566	0.271365	0.129484	-0.202589	-0.230385	-0.624616	-0.951355	-1.08254
A_32_P114215	COMMD6 || COMM domain containing 6 || Hs.508266 || 1178475	1	-0.008553	0.008553	0.09859	0.048277	0.343737	0.604828	0.913418		0.013056	0.101566	0.351365	0.179484	-0.362589	-0.340385	-0.964616	-1.131355	-1.18254
A_23_P409093	TMEM16D || Transmembrane protein 16D || Hs.58785 || 1171773	1	-0.063553	0.063553	-0.18641	0.103277	0.618737	1.009828	1.408418		0.368056	0.266566	0.476365	0.194484	-0.297589	-0.165385	-1.669616	-1.366355	-1.84754
A_24_P933180	GGCX || Gamma-glutamyl carboxylase || Hs.77719 || 1187480	1	0.056447	-0.056447	-0.09641	-0.066723	0.458737	0.669828	0.938418		0.118056	0.216566	0.526365	0.164484		-0.275385		-0.886355	-1.17754
A_24_P398940	H63 || H63 breast cancer expressed gene || Hs.512867 || 1160117	1	0.036447	-0.036447	-0.05641	-0.036723	0.388737	0.799828	1.188418		0.148056	0.176566	0.176365	0.104484	-0.257589	-0.165385	-0.849616	-0.756355	-0.90754
A_23_P75299	LHPP || Phospholysine phosphohistidine inorganic pyrophosphate phosphatase || Hs.527748 || 1171619	1	0.011447	-0.011447	-0.16141	0.208277	0.353737	0.944828	1.273418		-0.036944	0.081566	0.201365	0.249484	-0.062589	-0.290385	-0.714616	-0.881355	-1.04254
A_23_P14132	GTF2F2 || General transcription factor IIF, polypeptide 2, 30kDa || Hs.58593 || 1172247	1	-0.013553	0.013553	0.06359	0.013277	0.428737	0.889828	1.108418		0.128056	0.036566	0.406365	0.184484	-0.217589	-0.345385	-0.819616	-1.106355	-1.03754
A_24_P312119	|| || || 1178506	1	0.041447	-0.041447	0.16859	-0.221723	0.293737	0.854828	1.213418		0.113056	0.091566	0.401365	0.359484	-0.252589	-0.200385		-0.991355	-1.06254
A_23_P137514	IVNS1ABP || Influenza virus NS1A binding protein || Hs.497183 || 1162313	1	-0.108553	0.108553	-0.00141	-0.061723	0.563737	1.014828	1.073418		0.533056	0.341566	0.451365	0.439484	-0.172589	-0.350385	-1.004616	-1.131355	-1.50254
A_23_P23356	CGI-115 || CGI-115 protein || Hs.408101 || 1169056	1	0.001447	-0.001447	0.09859	0.008277	0.553737	0.814828	1.223418		0.413056	0.261566	0.431365	0.369484	-0.082589	0.109615	-0.794616	-1.191355	-1.32254
A_23_P148297	SH3BGRL || SH3 domain binding glutamic acid-rich protein like || Hs.108029 || 1169269	1	-0.058553	0.058553	0.07859	0.348277	0.383737	0.674828	1.103418		0.253056	0.021566	0.321365	0.129484	-0.222589	-0.130385	-0.724616	-0.731355	-1.04254
A_23_P143120	ADAM17 || A disintegrin and metalloproteinase domain 17 (tumor necrosis factor, alpha, converting enzyme) || Hs.404914 || 1172563	1	-0.068553	0.068553	0.02859	0.278277	0.423737	0.804828	1.133418		0.153056	0.201566	0.351365	0.219484	-0.062589	-0.060385	-0.644616	-0.791355	-1.18254
A_23_P40588	HSC20 || J-type co-chaperone HSC20 || Hs.182898 || 1169577	1	-0.098553	0.098553	-0.08141	0.128277	0.363737	0.764828	1.113418		0.333056	-0.118434	0.511365	0.139484		0.009615		-0.921355	-1.24254
A_23_P150789	PRSS23 || Protease, serine, 23 || Hs.25338 || 1177234	1	-0.133553	0.133553	0.16359	0.123277	0.638737	1.029828	1.418418		0.248056	0.116566	0.526365	0.354484	0.152411	0.024615	-0.589616	-0.966355	-1.43754
A_23_P143964	SH3BP5 || SH3-domain binding protein 5 (BTK-associated) || Hs.257761 || 1178927	1	0.001447	-0.001447	-0.09141	0.158277	0.403737	0.664828	1.263418		0.253056	0.281566	0.531365	0.439484	-0.312589	-0.070385	-0.974616	-0.661355	-1.09254
A_24_P157053	|| Transcribed locus, strongly similar to XP_515292.1 cleavage and polyadenylation specific factor 3, 73kDa [Pan troglodytes] || Hs.552734 || 1163783	1	-0.003553	0.003553	-0.00641	0.063277	0.268737	0.729828	1.368418		0.328056	0.046566	0.386365	-0.065516	0.052411	0.024615	-1.049616	-0.846355	-1.14754
A_23_P115366	UMP-CMPK || UMP-CMP kinase || Hs.11463 || 1175519	1	-0.078553	0.078553	0.17859	-0.041723	0.463737	0.634828	1.103418		0.263056	0.291566	0.321365	0.229484	-0.212589	0.039615	-1.254616	-0.951355	-1.09254
A_23_P256051	MGC70863 || Similar to RPL23AP7 protein || Hs.550562 || 1189219	1	0.026447	-0.026447	0.31359	0.033277	0.608737	0.859828	1.298418		0.278056	0.006566	0.606365	0.154484	-0.157589	-0.165385	-1.599616	-1.056355	-1.50754
A_24_P921321	|| Homo sapiens, clone IMAGE:4454331, mRNA || Hs.374451 || 1169927	1	0.016447	-0.016447	0.25359	0.353277	0.928737	1.169828	1.358418		-0.311944	0.036566	-0.163635	-0.005516	-0.387589	-0.185385	-1.119616	-0.776355	-1.65754
A_24_P252785	PTENP1 || **Phosphatase and tensin homolog (mutated in multiple advanced cancers 1), pseudogene 1 || Hs.493716 || 1155334	1	-0.103553	0.103553	-0.09641	0.353277	0.258737	0.709828	1.048418		-0.001944	-0.083434	0.106365	0.134484	-0.167589	-0.035385	-0.919616	-0.726355	-1.05754
A_24_P105164	DKFZp564K142 || Implantation-associated protein || Hs.323562 || 1185493	1	-0.033553	0.033553	-0.18641	0.223277	0.418737	0.589828	0.988418		-0.021944	-0.183434	-0.013635	-0.055516	-0.197589	-0.095385	-1.089616	-0.536355	-1.13754
A_23_P82588	HSPC268 || Hypothetical protein HSPC268 || Hs.370475 || 1185308	1	-0.078553	0.078553	0.14859	0.058277	0.603737	0.724828	0.973418		0.033056	-0.128434	0.031365	0.059484	-0.322589	-0.000385	-1.224616	-0.841355	-1.12254
A_24_P32118	ZFYVE26 || Zinc finger, FYVE domain containing 26 || Hs.98041 || 1165450	1	-0.148553	0.148553	-0.27141	0.298277	0.383737	0.684828	1.433418		0.283056	0.061566	0.181365	-0.070516	-0.212589	0.189615	-0.554616	-0.541355	-1.20254
A_24_P139993	CASP10 || Caspase 10, apoptosis-related cysteine protease || Hs.5353 || 1172743	1	-0.103553	0.103553	-0.55641	0.233277	0.378737	0.809828	1.448418		0.088056	0.146566	0.206365	0.234484	-0.287589	0.104615	-0.699616	-0.466355	-1.09754
A_23_P429461	FUK || Fucokinase || Hs.7907 || 1159082	1	-0.083553	0.083553	-0.64641	0.293277	0.878737	1.929828	2.338418		0.118056	-0.343434	-0.233635	-0.395516	-0.057589	-0.375385	-1.169616	-1.276355	-1.91754
A_32_P524014	UTRN || Utrophin (homologous to dystrophin) || Hs.133135 || 1186361	1	0.036447	-0.036447	-0.63641	0.013277	0.718737	0.839828	1.308418		0.048056	-0.083434	-0.063635	-0.055516	-0.267589	0.144615	-0.689616	-0.846355	-1.28754
A_23_P88602	|| || || 1178283	1	-0.018553	0.018553	-0.51141	-0.021723	0.423737	0.744828	1.723418		-0.496944	-0.308434	-0.218635	-0.250516		0.139615	-1.094616	-0.581355	-1.05254
A_23_P255812	MGC8721 || Hypothetical protein MGC8721 || Hs.521487 || 1193389	1	-0.018553	0.018553	-0.25141	-0.161723	0.343737	0.514828	1.153418		-0.056944	-0.128434	-0.028635	-0.240516	-0.492589	-0.380385	-0.784616	-0.351355	-1.01254
A_23_P58606	CCNG1 || Cyclin G1 || Hs.79101 || 1156914	1	-0.038553	0.038553	0.04859	0.308277	0.823737	1.184828	1.613418		0.163056	0.031566	0.551365	0.209484	-1.172589	-0.610385	-0.984616	-1.241355	-1.57254
A_24_P101629	DKFZP564B147 || **DKFZP564B147 protein || Hs.460924 || 1163864	1	-0.018553	0.018553	0.00859	-0.061723	0.573737	0.774828	1.003418		-0.046944	-0.038434	0.381365	0.069484	-0.372589	-0.270385	-0.484616	-0.511355	-0.93254
A_24_P385134	SCD4 || Stearoyl-CoA desaturase 4 || Hs.379191 || 1181951	1	-0.008553	0.008553	-0.00141	0.018277	0.553737	0.784828	1.313418		0.003056	-0.068434	0.271365	-0.060516	-0.752589	-0.080385	-0.544616	-0.651355	-1.01254
A_23_P90679	ALS2CR2 || Amyotrophic lateral sclerosis 2 (juvenile) chromosome region, candidate 2 || Hs.127519 || 1179323	1	0		0.267144	0.186831	0.81229	1.283381	1.501972		-0.028391	0.060119	0.519918	0.058037	-0.564036	-0.191831	-0.826062	-0.492802	-0.993986
A_24_P269432	BET1 || BET1 homolog (S. cerevisiae) || Hs.489132 || 1169211	1	0.121447	-0.121447	0.02859		0.483737	0.914828	0.733418		-0.056944	-0.058434	0.431365	-0.090516		-0.200385		-0.661355	-0.93254
A_23_P157128	SCAP2 || Src family associated phosphoprotein 2 || Hs.200770 || 1179642	1	0.076447	-0.076447	0.02359	0.263277	0.758737	0.689828	0.898418		-0.051944	0.016566	0.286365	-0.105516	-0.847589	-0.235385	-1.089616	-0.916355	-1.07754
A_32_P112623	|| || || 1180322	1	-0.003553	0.003553	0.10359	0.523277	0.668737	1.089828	1.398418		0.118056	0.136566	0.456365	-0.265516	-0.437589	0.064615	-1.149616	-0.976355	-0.49754
A_23_P385063	DNAJB6 || DnaJ (Hsp40) homolog, subfamily B, member 6 || Hs.490745 || 1184229	1	-0.058553	0.058553	0.07859	0.468277	0.723737	0.944828	1.073418		0.033056	-0.018434	0.291365	-0.110516	-0.212589	0.019615	-0.784616	-0.981355	-0.89254
A_24_P68908	|| Hypothetical LOC344887 || Hs.128803 || 1192827	1	-0.003553	0.003553	0.07359	0.413277	0.638737	0.939828	1.068418		0.028056	0.166566	0.556365	-0.025516	0.032411	-0.385385	-1.059616	-0.866355	-0.84754
A_23_P212034	DLG1 || DKFZP586B0319 protein || Hs.292549 || 1160362	1	0.071447	-0.071447	-0.27141	0.478277	1.983737	2.324828	2.043418		0.043056	0.091566	0.401365	0.039484		-0.370385		-1.181355
A_23_P18641	SNX25 || Sorting nexin 25 || Hs.369091 || 1194975	1	0.086447	-0.086447	-0.17641	0.183277	1.018737	1.149828	1.378418		0.108056	-0.023434	0.246365	-0.025516	-0.517589	-0.185385	-1.479616	-0.706355	-1.33754
A_23_P48886	ADAM10 || A disintegrin and metalloproteinase domain 10 || Hs.172028 || 1190045	1	-0.063553	0.063553	-0.03641	0.413277	1.018737	1.029828	1.278418		0.228056	0.116566	0.236365	0.104484	-0.317589	0.224615	-1.019616	-0.416355	-1.06754
A_23_P417942	FNBP1L || Formin binding protein 1-like || Hs.134060 || 1175844	1	0.026447	-0.026447	0.10359	0.733277	0.988737	1.189828	1.448418		0.088056	0.096566	0.356365	0.054484	-0.687589	0.144615	-0.489616	-0.706355	-1.07754
A_23_P138168	CNN3 || Calponin 3, acidic || Hs.483454 || 1184332	1	0.111447	-0.111447	0.19859	0.708277	0.913737	1.004828	1.003418		-0.056944	-0.018434	0.061365	0.049484	-0.262589	-0.230385	-0.464616	-0.601355	-0.91254
A_32_P221966	|| Surfactant associated protein F mRNA, partial sequence, mRNA sequence || Hs.31562 || 1184157	1	0.101447	-0.101447	-0.04141	0.778277	1.613737	1.734828	1.883418		-0.166944	-0.048434	0.171365	-0.000516	-0.152589	0.249615	-0.694616	-0.631355	-1.32254
A_23_P252962	ITSN1 || Intersectin 1 (SH3 domain protein) || Hs.160324 || 1192621	1	-0.018553	0.018553	-0.01141	0.898277	1.313737	1.094828	1.253418		-0.026944	-0.098434	-0.068635	-0.230516	-0.212589	0.059615	-0.934616	-0.481355	-1.23254
A_23_P145376	MAPK13 || Mitogen-activated protein kinase 13 || Hs.178695 || 1167731	1	-0.073553	0.073553	0.03359	0.423277	0.008737	-0.130172	0.668418		-0.101944	-0.223434	0.246365	-0.065516	0.082411	-0.375385		-1.276355	-1.10754
A_23_P387071	MGC20398 || Hypothetical MGC20398 || Hs.413678 || 1167463	1	-0.003553	0.003553	0.10359	0.313277	0.008737	0.089828	0.378418		0.178056	0.246566	0.126365	-0.135516	-0.157589	-0.335385	-1.629616	-0.786355	-0.90754
A_24_P544661	HIST2H2AA || **Histone 2, H2aa || Hs.530461 || 1171816	1	0.021447	-0.021447	-0.16141	0.588277	-0.176263	0.134828	0.713418		0.143056	-0.028434	0.011365	-0.250516	-0.002589	-0.480385	-1.354616	-0.901355	-0.82254
A_24_P347624	|| || || 1158260	1	-0.013553	0.013553	0.00359	-0.396723	0.408737	0.909828	1.368418		0.058056	-0.053434	0.576365	0.034484	-0.497589	-0.725385	-0.769616	-1.246355	-1.71754
A_24_P290013	|| || || 1158584	1	-0.018553	0.018553	-0.27141	-0.511723	0.333737	0.764828	1.233418		0.143056	-0.028434	-0.028635	-0.110516	-0.452589	-0.790385	-0.724616	-1.331355	-1.73254
A_23_P77066	|| || || 1160175	1	-0.138553	0.138553	-0.20141	-0.241723	0.263737	0.644828	1.093418		0.063056	-0.078434	0.371365	-0.290516	-0.522589	-0.520385		-1.301355
A_23_P207280	APPBP2 || Amyloid beta precursor protein (cytoplasmic tail) binding protein 2 || Hs.84084 || 1155516	1	0.031447	-0.031447	-0.23141	0.018277	0.133737	0.654828	0.923418		0.173056	0.021566	0.291365	-0.010516	-0.212589	-0.490385		-1.191355	-1.87254
A_23_P140515	BLP2 || BBP-like protein 2 || Hs.288912 || 1181545	1	0.001447	-0.001447	-0.16141	0.078277	0.193737	0.314828	0.593418		0.163056	0.001566	0.211365	-0.110516	-0.232589	-0.280385	-0.004616	-0.921355	-1.27254
A_23_P73208	MGC29891 || Hypothetical protein MGC29891 || Hs.369970 || 1195219	1	0.031447	-0.031447	-0.07141	0.058277	0.163737	0.384828	0.583418		0.183056	0.161566	0.221365	0.149484	-0.172589	-0.670385	0.105384	-0.941355	-1.31254
A_24_P79755	AKR1A1 || Aldo-keto reductase family 1, member A1 (aldehyde reductase) || Hs.474584 || 1161179	1	-0.033553	0.033553	-0.15641	0.113277	0.198737	0.379828	0.758418		0.118056	-0.283434	0.196365	-0.185516	-0.327589	-0.355385	-1.309616	-1.406355	-1.92754
A_23_P49646	PRPSAP2 || Phosphoribosyl pyrophosphate synthetase-associated protein 2 || Hs.462418 || 1164689	1	-0.013553	0.013553	-0.22641	0.363277	0.378737	0.289828	0.558418		0.248056	-0.223434	0.196365	-0.085516	-0.327589	-0.235385	-1.179616	-1.296355	-1.62754
A_23_P151368	LOC221143 || Hypothetical protein LOC221143 || Hs.26674 || 1172548	1	-0.023553	0.023553	-0.24641	0.253277	0.078737	0.239828	0.408418		0.128056	-0.523434	0.096365	-0.095516	-0.507589	-0.245385	-1.319616	-1.356355	-1.95754
A_24_P342328	DKFZp547K1113 || Hypothetical protein DKFZp547K1113 || Hs.459311 || 1179578	1	-0.023553	0.023553	-0.12641	0.123277	0.168737	0.359828	0.368418		0.138056	-0.313434	0.206365	-0.175516	-0.497589	-0.215385	-1.169616	-1.076355	-1.87754
A_24_P73389	STK24 || Serine/threonine kinase 24 (STE20 homolog, yeast) || Hs.508514 || 1172337	1	-0.093553	0.093553	-0.24641	0.283277	0.318737	0.349828	0.438418		0.188056	-0.143434	0.056365	-0.055516	0.112411	-0.135385	-1.009616	-0.966355	-1.54754
A_23_P84576	|| || || 1164505	1	-0.143553	0.143553	-0.02641	0.393277	0.418737	0.559828	0.608418		0.178056	-0.273434	-0.023635	-0.275516	-0.187589	-0.705385	-1.509616	-1.446355	-2.21754
A_24_P208595	|| || || 1185029	1	-0.088553	0.088553	-0.21141	0.218277	0.443737	0.494828	0.333418		0.193056	-0.288434	0.071365	-0.140516	-0.182589	-0.530385	-1.164616	-1.461355	-2.12254
A_24_P919399	ATP10D || ATPase, Class V, type 10D || Hs.437241 || 1157832	1	0.036447	-0.036447	0.13359	0.603277	0.908737	0.629828	0.738418		-0.331944	-0.093434	-0.233635	-0.195516	-0.267589	-0.145385	-1.299616	-2.326355	-2.59754
A_32_P110575	|| || || 1164860	1	0.076447	-0.076447	-0.06641	0.463277	0.408737	0.429828	0.428418		-0.091944	-0.183434	-0.053635	-0.175516	-0.237589	-0.065385		-1.146355	-1.35754
A_23_P319640	LOC151534 || Hypothetical protein BC009264 || Hs.516124 || 1169911	1	0.061447	-0.061447	-0.07141	0.288277		0.454828	0.293418			-0.178434	-0.088635	-0.280516		-0.220385	-0.884616	-1.001355	-1.26254
A_23_P141394	WIPI49 || WD40 repeat protein Interacting with phosphoInositides of 49kDa || Hs.463964 || 1173400	1	-0.073553	0.073553	-0.06641	0.643277	0.318737	0.499828	0.598418		0.048056	-0.073434	0.106365	-0.035516	-0.237589	-0.435385	-1.119616	-1.386355	-1.52754
A_32_P186725	|| || || 1164358	1	-0.053553	0.053553	0.10359	0.353277	0.268737	0.469828	0.608418		-0.101944	-0.183434	0.156365	-0.075516	-0.367589	-0.465385	-1.219616	-1.366355	-1.79754
A_23_P15182	|| || || 1175307	1	-0.033553	0.033553	0.07359	0.413277	0.648737	0.669828	0.708418		-0.081944	-0.103434	0.096365	-0.155516	-0.417589	-0.375385	-1.609616	-2.076355	-2.44754
A_23_P255884	GSN || Gelsolin (amyloidosis, Finnish type) || Hs.522373 || 1196068	1	-0.043553	0.043553	0.18359	0.413277	0.498737	0.669828	0.808418		0.048056	-0.083434	0.226365	0.054484	-0.227589	-0.285385	-1.219616	-1.886355	-2.30754
A_23_P53152	C11orf17 || Chromosome 11 open reading frame 17 || Hs.131180 || 1157585	1	-0.018553	0.018553	-0.15141	0.288277	0.163737	0.584828	0.583418		0.103056	0.001566	-0.068635	-0.180516	-0.162589	-0.320385	-1.274616	-1.151355	-1.73254
A_23_P95594	NAT1 || N-acetyltransferase 1 (arylamine N-acetyltransferase) || Hs.155956 || 1179777	1	-0.048553	0.048553	-0.03141	0.258277	0.403737	0.444828	0.513418		0.053056	0.001566	-0.038635	-0.130516	-0.272589	-0.190385	-1.094616	-0.781355	-1.39254
A_23_P211965	ATP6V1A || ATPase, H+ transporting, lysosomal 70kDa, V1 subunit A || Hs.477155 || 1190000	1	-0.028553	0.028553	-0.01141	0.198277	0.183737	0.444828	0.683418		0.093056	-0.108434	-0.118635	-0.150516	-0.062589	0.039615	-1.014616	-0.961355	-1.28254
A_23_P127964	PRCP || Prolylcarboxypeptidase (angiotensinase C) || Hs.523936 || 1156503	1	-0.083553	0.083553	-0.08641	0.223277	0.498737	0.669828	1.118418		-0.081944	-0.243434	-0.133635	-0.325516	-0.457589	-0.575385	-0.789616	-1.426355	-1.83754
A_23_P51986	CRA || Cisplatin resistance associated || Hs.425144 || 1157833	1	-0.018553	0.018553	-0.10141	0.238277	0.513737	0.954828	1.103418		-0.196944	-0.338434	-0.168635	-0.110516	-0.502589	-0.710385	-0.904616	-1.331355	-1.86254
A_23_P26704	ET || Hypothetical protein ET || Hs.464166 || 1167646	1	-0.053553	0.053553	-0.06641	0.283277	0.248737	0.389828	0.818418		-0.141944	-0.303434	-0.153635	-0.235516	-0.427589	-0.345385	-0.749616	-1.286355	-1.75754
A_24_P189464	|| || || 1157715	1	-0.023553	0.023553	-0.19641	0.173277	0.188737	0.519828	0.628418		-0.141944	-0.203434	0.076365	-0.055516	-0.467589	-0.185385	-0.849616	-1.166355	-1.55754
A_24_P929083	|| || || 1171790	1	-0.043553	0.043553	-0.18641	0.273277	0.608737	0.859828	0.868418		-0.161944	-0.153434	0.116365	-0.205516	-0.597589	-0.335385	-1.409616	-1.656355	-1.92754
A_23_P43566	NDUFA8 || NADH dehydrogenase (ubiquinone) 1 alpha subcomplex, 8, 19kDa || Hs.495039 || 1162610	1	-0.013553	0.013553	-0.08641	0.203277	0.268737	0.479828	0.638418		0.068056	-0.023434	0.136365	0.034484	-0.277589	-0.285385	-0.689616	-0.976355	-1.36754
A_23_P11331	TCEAL8 || Transcription elongation factor A (SII)-like 8 || Hs.389734 || 1169531	1	-0.048553	0.048553	-0.06141	0.238277	0.303737	0.614828	0.913418		0.083056	-0.078434	0.121365	-0.060516	-0.412589	-0.420385	-0.954616	-1.371355	-1.72254
A_23_P105138	CAT || Catalase || Hs.502302 || 1169770	1	-0.053553	0.053553	-0.18641	0.273277	0.548737	0.699828	0.848418		0.048056	-0.063434	0.086365	0.044484	-0.287589	-0.405385	-0.969616	-1.256355	-1.84754
A_23_P65230	FLJ14624 || Hypothetical protein FLJ14624 || Hs.190983 || 1183268	1	0.011447	-0.011447	-0.13141	0.348277	0.673737	0.834828	1.003418		0.153056	-0.108434	0.131365	0.109484	-0.442589	-0.290385	-1.234616	-1.711355	-2.24254
A_24_P139152	COL8A1 || Collagen, type VIII, alpha 1 || Hs.134830 || 1187437	1	-0.078553	0.078553	0.00859	0.588277	1.083737	1.464828	1.693418		0.033056	-0.018434	0.221365	-0.120516	-0.222589	-0.720385	-1.904616	-2.361355	-3.49254
A_24_P274842	TP53AP1 || TP53 activated protein 1 || Hs.274329 || 1157996	1	0.001447	-0.001447	-0.08141	0.338277	0.463737	0.894828	1.213418		-0.066944	-0.118434	0.111365	-0.190516	-0.352589	-0.490385	-1.174616	-1.601355	-1.97254
A_23_P145895	TP53AP1 || TP53 activated protein 1 || Hs.274329 || 1191436	1	-0.028553	0.028553	-0.07141	0.428277	0.463737	0.924828	1.253418		-0.126944	-0.248434	0.001365	-0.110516	-0.402589	-0.470385	-1.024616	-1.571355	-1.94254
A_23_P90099	UNQ501 || MBC3205 || Hs.8036 || 1165579	1	-0.078553	0.078553	-0.13141	0.058277	0.293737	0.694828	1.063418		-0.006944	-0.148434	0.001365	-0.120516	-0.322589	-0.510385	-0.694616	-1.311355	-1.85254
A_23_P45524	NGFRAP1 || Nerve growth factor receptor (TNFRSF16) associated protein 1 || Hs.448588 || 1186245	1	-0.073553	0.073553	-0.10641	0.173277	0.308737	0.579828	0.928418		0.128056	-0.043434	0.126365	0.034484	-0.277589	-0.365385	-0.619616	-1.206355	-1.56754
A_23_P335428	HIBADH || 3-hydroxyisobutyrate dehydrogenase || Hs.406758 || 1184977	1	-0.058553	0.058553	-0.06141	0.048277	0.483737	0.634828	0.693418		-0.106944	-0.098434	0.101365	-0.040516	-0.312589	-0.430385	-0.894616	-1.051355	-1.83254
A_23_P108673	FLJ13391 || Hypothetical protein FLJ13391 || Hs.549210 || 1187640	1	-0.063553	0.063553	-0.03641	0.113277	0.928737	1.019828	0.958418		0.048056	0.116566	0.276365	0.174484	-0.547589	-0.395385	-1.399616	-1.906355	-2.51754
A_23_P4036	HT008 || Uncharacterized hypothalamus protein HT008 || Hs.175414 || 1171906	1	-0.073553	0.073553	-0.04641	0.083277	0.088737	0.209828	0.768418		-0.001944	-0.133434	0.136365	-0.055516	-0.287589	-0.275385	-0.779616	-0.926355	-1.30754
A_23_P204550	SCYL2 || SCY1-like 2 (S. cerevisiae) || Hs.506481 || 1173496	1	-0.033553	0.033553	-0.03641	0.153277	0.218737	0.319828	0.798418		-0.011944	0.026566	0.186365	-0.145516	-0.367589	-0.235385	-0.809616	-0.946355	-1.24754
A_23_P140146	FAM14A || Family with sequence similarity 14, member A || Hs.94695 || 1161349	1	-0.003553	0.003553	-0.09641	0.313277	0.268737	0.709828	0.898418		-0.041944	-0.123434	0.026365	-0.045516	-0.387589	-0.555385	-0.999616	-1.706355	-1.98754
A_23_P412392	SEC22L1 || SEC22 vesicle trafficking protein-like 1 (S. cerevisiae) || Hs.534212 || 1177743	1	0.006447	-0.006447	-0.01641	0.303277	0.048737	0.419828	0.668418		0.078056	-0.063434	0.016365	-0.105516	-0.197589	-0.305385	-0.679616	-1.066355	-1.20754
A_24_P396994	ATP6V1A || ATPase, H+ transporting, lysosomal 70kDa, V1 subunit A || Hs.477155 || 1168009	1	-0.048553	0.048553	-0.03141	0.328277	0.223737	0.434828	0.823418		0.043056	-0.148434	0.001365	-0.270516	-0.202589	-0.420385	-1.024616	-1.351355	-1.69254
A_23_P111273	TBC1D7 || TBC1 domain family, member 7 || Hs.484678 || 1185050	1	-0.073553	0.073553	-0.03641	0.283277	0.158737	0.439828	0.768418		-0.041944	-0.293434	-0.053635	-0.285516	-0.337589	-0.425385	-1.099616	-1.526355	-1.83754
A_23_P27215	UBB || Ubiquitin B || Hs.356190 || 1177593	1	-0.083553	0.083553	-0.14641	0.243277	-0.001263	0.299828	0.728418		0.058056	-0.153434	0.136365	-0.075516	-0.247589	-0.515385	-0.869616	-1.176355	-1.29754
A_23_P103282	C1orf8 || Chromosome 1 open reading frame 8 || Hs.523262 || 1190575	1	-0.083553	0.083553	-0.19641	0.203277	0.138737	0.259828	0.598418		0.098056	-0.083434	0.056365	-0.165516	-0.297589	-0.325385	-0.629616	-0.916355	-1.15754
A_23_P101950	MDH1 || Malate dehydrogenase 1, NAD (soluble) || Hs.526521 || 1157947	1	-0.053553	0.053553	-0.12641	0.063277	0.238737	0.359828	0.898418		0.128056	0.046566	0.266365	-0.015516	-0.287589	-0.205385	-0.799616	-1.246355	-1.21754
A_32_P98313	NDUFA4 || NADH dehydrogenase (ubiquinone) 1 alpha subcomplex, 4, 9kDa || Hs.50098 || 1158039	1	-0.028553	0.028553	-0.02141	0.078277	0.243737	0.394828	0.583418		0.043056	0.081566	0.061365	-0.000516	-0.252589	-0.080385	-0.514616	-0.931355	-0.97254
A_24_P333802	DKFZp564K142 || Implantation-associated protein || Hs.323562 || 1175754	1	-0.033553	0.033553	-0.09641	0.123277	0.488737	0.519828	0.908418		0.138056	0.066566	0.246365	-0.035516	-0.297589	-0.175385	-0.899616	-1.366355	-1.55754
A_24_P320328	PC4 || Activated RNA polymerase II transcription cofactor 4 || Hs.229641 || 1183934	1	-0.048553	0.048553	-0.13141	0.048277	0.223737	0.444828	0.703418		0.163056	-0.048434	0.121365	-0.110516	-0.432589	-0.350385	-0.694616	-1.151355	-1.17254
A_23_P132793	ARMET || Arginine-rich, mutated in early stage tumors || Hs.436446 || 1162906	1	-0.048553	0.048553	-0.10141	0.288277	0.383737	0.484828	0.583418		0.163056	0.121566	0.291365	0.079484	-0.162589	-0.240385	-1.004616	-1.491355	-1.47254
A_23_P159833	NDUFA1 || NADH dehydrogenase (ubiquinone) 1 alpha subcomplex, 1, 7.5kDa || Hs.534168 || 1158944	1	0.011447	-0.011447	-0.10141	0.028277	0.093737	0.274828	0.473418		0.013056	0.031566	0.141365	0.079484	-0.102589	-0.090385	-0.614616	-0.931355	-0.94254
A_24_P348649	NDUFA1 || NADH dehydrogenase (ubiquinone) 1 alpha subcomplex, 1, 7.5kDa || Hs.534168 || 1195974	1	0.021447	-0.021447	-0.04141	0.128277	0.153737	0.294828	0.493418		0.053056	0.051566	0.141365	0.099484	-0.182589	-0.140385	-0.664616	-1.001355	-1.02254
A_23_P170518	DYM || Dymeclin || Hs.162996 || 1173640	1	0.001447	-0.001447	-0.16141	0.218277	0.273737	0.314828	0.643418		0.073056	-0.038434	0.151365	0.079484	-0.192589	-0.230385	-1.074616	-1.061355	-1.36254
A_24_P271363	CDS2 || CDP-diacylglycerol synthase (phosphatidate cytidylyltransferase) 2 || Hs.472027 || 1175444	1	-0.103553	0.103553	-0.12641	0.183277	0.288737	0.379828	0.748418		0.118056	0.006566	0.066365	0.204484	-0.257589	-0.205385		-1.216355	-1.57754
A_23_P76557	DAP13 || 13kDa differentiation-associated protein || Hs.506374 || 1174937	1	-0.028553	0.028553	-0.11141	-0.011723	0.303737	0.544828	0.703418		0.033056	-0.038434	0.191365	-0.040516	-0.262589	-0.220385	-0.784616	-1.251355	-1.48254
A_23_P388433	LOC401152 || HCV F-transactivated protein 1 || Hs.173705 || 1167863	1	0.041447	-0.041447	-0.08141	0.038277	0.223737	0.584828	0.783418		0.043056	-0.018434	0.211365	0.039484	-0.242589	-0.390385	-1.184616	-1.321355	-1.72254
A_23_P147238	WSB2 || WD repeat and SOCS box-containing 2 || Hs.506985 || 1187501	1	-0.028553	0.028553	-0.01141	0.108277	0.363737	0.574828	1.013418		0.203056	-0.098434	0.211365	-0.010516	-0.242589	-0.410385		-1.811355	-2.12254
A_23_P39971	C2orf30 || Chromosome 2 open reading frame 30 || Hs.438336 || 1163277	1	-0.033553	0.033553	-0.18641	0.153277	0.228737	0.219828	0.528418		0.108056	-0.113434	0.216365	0.004484	-0.277589	-0.265385	-0.609616	-0.986355	-1.28754
A_23_P162787	SUGT1 || SGT1, suppressor of G2 allele of SKP1 (S. cerevisiae) || Hs.281902 || 1174355	1	-0.033553	0.033553	-0.28641	0.143277	0.138737	0.289828	0.558418		0.158056	0.056566	0.216365	0.014484	-0.197589	-0.165385	-0.709616	-1.086355	-1.41754
A_23_P200551	USP48 || Ubiquitin specific protease 48 || Hs.467524 || 1180871	1	-0.038553	0.038553	-0.38141	0.328277	0.293737	0.324828	0.663418		0.193056	0.021566	0.191365	-0.060516	-0.222589	-0.220385	-0.694616	-1.371355	-1.72254
A_23_P34983	JTB || Jumping translocation breakpoint || Hs.6396 || 1174374	1	-0.068553	0.068553	-0.21141	0.218277	0.183737	0.404828	0.703418		0.103056	-0.128434	0.231365	-0.090516	-0.122589	-0.340385	-0.714616	-1.321355	-1.57254
A_23_P59921	PC4 || Activated RNA polymerase II transcription cofactor 4 || Hs.229641 || 1162475	1	-0.008553	0.008553	-0.18141	0.118277	0.163737	0.374828	0.713418		0.123056	-0.028434	0.231365	-0.050516	-0.222589	-0.270385	-0.504616	-1.221355	-1.26254
A_32_P2333	PC4 || Activated RNA polymerase II transcription cofactor 4 || Hs.229641 || 1191417	1	-0.053553	0.053553	-0.22641	0.153277	0.108737	0.359828	0.768418		0.108056	-0.073434	0.176365	-0.035516	-0.177589	-0.275385	-0.489616	-1.136355	-1.18754
A_23_P94230	LY96 || Lymphocyte antigen 96 || Hs.69328 || 1169928	1	0.046447	-0.046447	-0.18641	0.383277	0.238737	0.489828	0.728418		0.098056	0.126566	0.266365	0.024484	-0.077589	0.034615	-0.719616	-1.256355	-1.54754
A_23_P117198	MRP63 || Mitochondrial ribosomal protein 63 || Hs.458367 || 1182570	1	-0.018553	0.018553	-0.17141	0.248277	0.253737	0.354828	0.613418		0.033056	0.011566	0.241365	0.059484	-0.272589	-0.130385	-0.574616	-0.941355	-1.16254
A_23_P19938	KDELR2 || KDEL (Lys-Asp-Glu-Leu) endoplasmic reticulum protein retention receptor 2 || Hs.520210 || 1184189	1	-0.033553	0.033553	-0.17641	0.203277	0.308737	0.379828	0.668418		0.128056	0.086566	0.146365	0.064484	-0.187589	-0.035385	-0.529616	-1.066355	-1.25754
A_23_P145777	NDUFA4 || NADH dehydrogenase (ubiquinone) 1 alpha subcomplex, 4, 9kDa || Hs.50098 || 1189572	1	-0.003553	0.003553	-0.08641	0.173277	0.208737	0.339828	0.568418		0.078056	0.086566	0.166365	0.054484	-0.157589	-0.105385	-0.459616	-1.046355	-1.05754
A_32_P189680	KIAA0265 || KIAA0265 protein || Hs.520710 || 1174281	1	-0.053553	0.053553	-0.35641	0.163277	0.408737	0.489828	0.738418		0.098056	0.036566	0.026365	-0.185516	-0.157589	-0.265385	-1.199616	-1.496355	-1.48754
A_32_P83453	|| Similar to Tetratricopeptide repeat protein 3 (TPR repeat protein D) || Hs.496389 || 1174734	1	0.006447	-0.006447	-0.36641	0.143277	0.198737	0.449828	0.758418		0.038056	0.066566	0.036365	-0.065516	-0.277589	-0.495385	-1.349616	-1.996355	-2.07754
A_23_P32463	EXOSC4 || Exosome component 4 || Hs.343589 || 1179395	1	-0.003553	0.003553	-0.40641	0.193277	0.128737	0.519828	0.478418		0.108056	0.026566	-0.003635	-0.105516	-0.227589	-0.395385	-0.899616	-1.506355	-1.42754
A_32_P36313	|| || || 1166735	1	0.006447	-0.006447	-0.23641	0.113277	0.258737	0.429828	0.848418		0.068056	0.086566	0.036365	0.004484	-0.297589	-0.525385		-1.326355	-1.49754
A_23_P87827	MGC5139 || Hypothetical protein MGC5139 || Hs.127610 || 1161558	1	-0.023553	0.023553	-0.24641	0.183277	0.378737	0.569828	0.888418		0.128056	-0.113434	0.126365	-0.115516	-0.297589	-0.745385	-1.389616	-1.756355	-2.09754
A_24_P926195	MAN1A2 || Mannosidase, alpha, class 1A, member 2 || Hs.435938 || 1185016	1	-0.003553	0.003553	-0.34641	0.163277	0.358737	0.699828	0.898418		0.068056	-0.113434	-0.073635	-0.155516	-0.367589	-0.645385	-1.639616	-1.706355	-2.15754
A_24_P647163	|| Transcribed locus || Hs.62946 || 1160697	1	0.061447	-0.061447	-0.17141	0.178277	0.433737	0.584828	0.833418		-0.076944	0.011566	0.021365	-0.140516	-0.662589	-0.710385	-1.694616	-1.891355	-2.18254
A_23_P171143	TM4SF6 || Transmembrane 4 superfamily member 6 || Hs.43233 || 1193495	1	-0.033553	0.033553	-0.25641	0.003277	0.108737	0.419828	0.598418		0.078056	0.006566	0.086365	-0.125516	-0.427589	-0.575385	-1.179616	-1.436355	-1.71754
A_23_P205607	C14orf101 || Chromosome 14 open reading frame 101 || Hs.549170 || 1190603	1	0.016447	-0.016447	-0.30641	0.213277	0.218737	0.549828	0.678418		0.008056	0.056566	0.166365	-0.215516	-0.517589	-0.465385	-1.249616		-1.72754
A_23_P128543	MED4 || Mediator of RNA polymerase II transcription, subunit 4 homolog (yeast) || Hs.181112 || 1175853	1	-0.028553	0.028553	-0.09141	0.138277	0.143737	0.154828	0.413418		0.133056	-0.068434	0.111365	-0.120516	-0.352589	-0.370385	-0.704616	-0.941355	-1.02254
A_24_P309317	PSAP || Prosaposin (variant Gaucher disease and variant metachromatic leukodystrophy) || Hs.523004 || 1178258	1	-0.068553	0.068553	-0.00141	0.238277	0.213737	0.474828	0.623418		0.183056	-0.118434	0.291365	-0.250516	-0.402589	-0.750385	-1.464616	-1.791355	-2.03254
A_23_P154832	|| || || 1165169	1	-0.063553	0.063553	-0.00641	0.013277	-0.001263	0.179828	0.398418		0.018056	-0.093434	0.286365	-0.025516	-0.317589	-0.265385	-0.639616	-0.906355	-1.07754
A_24_P203827	|| || || 1182233	1	-0.038553	0.038553	-0.06141	0.168277	0.153737	0.314828	0.473418		0.073056	-0.028434	0.211365	0.089484	-0.312589	-0.310385	-0.744616	-1.041355	-1.13254
A_23_P213093	OCIAD1 || OCIA domain containing 1 || Hs.518750 || 1194103	1	-0.028553	0.028553	-0.06141	-0.021723	0.113737	0.294828	0.583418		0.073056	-0.028434	0.271365	0.079484	-0.362589	-0.420385	-0.924616	-1.091355	-1.37254
A_23_P422083	DKFZp762O076 || Hypothetical protein DKFZp762O076 || Hs.202517 || 1174008	1	-0.038553	0.038553	-0.21141	0.018277	0.283737	0.454828	0.693418		0.103056	0.121566	0.451365	-0.020516	-0.172589	-0.950385		-1.921355	-2.06254
A_23_P252704	LOC51123 || HSPC038 protein || Hs.374485 || 1188467	1	-0.053553	0.053553	-0.19641	0.003277	0.288737	0.479828	0.648418		0.128056	0.016566	0.356365	-0.085516	-0.297589	-0.565385	-0.989616	-1.176355	-1.35754
A_23_P215341	FKBP14 || FK506 binding protein 14, 22 kDa || Hs.390838 || 1161944	1	-0.068553	0.068553	-0.40141	-0.091723	0.183737	0.584828	1.023418		0.153056	0.021566	-0.098635	-0.100516	-0.292589	-0.600385	-0.844616	-1.481355	-1.39254
A_23_P39931	DYSF || Dysferlin, limb girdle muscular dystrophy 2B (autosomal recessive) || Hs.252180 || 1189945	1	-0.153553	0.153553	-0.59641	-0.176723	0.248737	0.519828	0.948418		0.538056	-0.053434	-0.103635	-0.135516	-0.277589	-0.835385	-1.149616	-1.576355	-1.73754
A_24_P319364	|| || || 1159961	1	-0.023553	0.023553	-0.37641	-0.166723	0.168737	0.819828	1.398418		0.118056	-0.013434	0.186365	-0.045516	-0.517589	-0.655385	-1.759616	-1.796355	-2.27754
A_23_P81650	C5orf15 || Chromosome 5 open reading frame 15 || Hs.355177 || 1185491	1	-0.098553	0.098553	-0.10141	-0.111723	0.233737	0.494828	0.983418		0.173056	0.121566	0.131365	0.069484	-0.162589	-0.480385	-1.034616	-1.171355	-1.37254
A_24_P23411	ARMCX3 || Armadillo repeat containing, X-linked 3 || Hs.172788 || 1187347	1	-0.123553	0.123553	-0.26641	0.043277	0.468737	0.659828	0.858418		0.108056	0.056566	0.106365	-0.255516	-0.217589	-0.565385		-1.236355	-1.42754
A_24_P40928	|| || || 1161691	1	-0.103553	0.103553	-0.26641	0.143277	0.068737	0.309828	0.738418		0.398056	-0.103434	0.126365	-0.115516	-0.197589	-0.105385	-0.599616	-1.176355	-1.55754
A_23_P74435	MGC955 || Chromosome 1 open reading frame 50 || Hs.148845 || 1158307	1	-0.043553	0.043553	-0.22641	0.313277	0.008737	0.219828	0.538418		0.198056	-0.043434	0.136365	-0.095516	-0.037589	-0.125385	-0.549616	-1.026355	-1.52754
A_23_P107295	LOC114659 || KIAA0563-related gene || Hs.514071 || 1173795	1	0.011447	-0.011447	-0.23141	0.378277	0.043737	0.254828	0.513418		0.303056	0.061566	0.221365	0.019484	0.057411	-0.050385		-1.201355	-1.49254
A_23_P170273	SEC31L1 || SEC31-like 1 (S. cerevisiae) || Hs.370024 || 1160474	1	-0.088553	0.088553	-0.38141	0.328277	0.343737	0.524828	0.763418		0.233056	0.051566	-0.018635	-0.140516	-0.122589	-0.170385	-0.794616	-1.191355	-1.64254
A_23_P29185	KIAA1043 || KIAA1043 protein || Hs.387856 || 1176017	1	-0.008553	0.008553	-0.44141	0.258277	0.333737	0.484828	0.783418		0.223056	0.021566	-0.098635	-0.030516	-0.012589	-0.180385	-0.864616	-1.331355	-1.56254
A_24_P123385	MAP1B || Microtubule-associated protein 1B || Hs.535786 || 1171612	1	-0.013553	0.013553	-0.60641	0.243277	0.548737	0.559828	0.728418		0.348056	0.136566	0.016365	-0.055516	-0.177589	0.024615	-1.149616	-2.096355	-2.67754
A_23_P61149	INPP5D || Inositol polyphosphate-5-phosphatase, 145kDa || Hs.262886 || 1174265	1	-0.113553	0.113553	-0.70641	0.463277	0.358737	0.649828	1.008418		0.258056	0.036566	0.206365	-0.025516	-0.157589	-0.005385	-1.309616	-2.186355	-2.52754
A_23_P19565	ASCC3 || DJ467N11.1 protein || Hs.486031 || 1192650	1	-0.048553	0.048553	-0.55141	0.458277	0.303737	0.484828	0.693418		0.383056	0.051566	0.051365	-0.060516	0.067411	-0.170385	-1.124616	-2.011355	-2.14254
A_23_P29855	VDP || Vesicle docking protein p115 || Hs.292689 || 1165969	1	-0.098553	0.098553	-0.23141	0.258277	0.323737	0.314828	0.483418		0.163056	0.011566	-0.118635	-0.220516	-0.282589	-0.130385	-0.474616	-1.141355	-1.66254
A_23_P82296	GNB2 || Guanine nucleotide binding protein (G protein), beta polypeptide 2 || Hs.185172 || 1171848	1	-0.153553	0.153553	-0.23641	0.213277	0.358737	0.409828	0.588418		0.258056	-0.123434	0.076365	-0.185516	-0.037589	-0.195385	-0.459616	-1.266355	-1.60754
A_23_P124912	NPEPPS || Aminopeptidase puromycin sensitive || Hs.443837 || 1183802	1	-0.053553	0.053553	-0.47641	0.423277	0.418737	0.539828	0.688418		0.208056	-0.063434	0.056365	-0.265516	-0.077589	-0.285385	-0.379616	-1.306355	-1.78754
A_23_P25684	RDH11 || DKFZP564M1462 protein || Hs.226007 || 1172061	1	-0.058553	0.058553	-0.14141	0.308277	0.223737	0.424828	0.523418		0.143056	-0.088434	0.021365	-0.110516	-0.402589	-0.120385	-0.404616	-1.301355	-1.33254
A_23_P301138	|| || || 1179187	1	0.001447	-0.001447	-0.18141	0.208277	0.153737	0.484828	0.583418		0.193056	-0.068434	-0.018635	-0.210516	-0.172589	0.099615	-0.484616	-1.081355	-1.32254
A_23_P48596	|| || || 1164778	1	-0.048553	0.048553	-0.38141	-0.031723	-0.326263	0.824828	1.973418		0.163056	-0.108434	-0.148635	-0.200516	-0.122589	-0.970385	-1.354616	-2.491355	-2.80254
A_23_P19987	IMP-3 || IGF-II mRNA-binding protein 3 || Hs.432616 || 1173486	1	0.011447	-0.011447	-0.45141	0.118277	-0.016263	0.384828	0.883418		0.133056	-0.068434	-0.218635	-0.150516	-0.242589	-0.350385	-0.614616	-1.231355	-1.45254
A_23_P142294	ETHE1 || Ethylmalonic encephalopathy 1 || Hs.7486 || 1180879	1	-0.038553	0.038553	-0.32141	0.248277	-0.156263	0.434828	0.733418		0.143056	-0.158434	-0.058635	-0.090516	-0.022589	-0.340385	-0.494616	-1.191355	-1.59254
A_32_P160039	|| || || 1158205	1	-0.083553	0.083553	-0.39641	0.173277	-0.001263	0.619828	0.808418		0.118056	-0.063434	0.086365	-0.205516	-0.137589	-0.325385	-0.869616	-0.956355	-1.37754
A_23_P152678	EPPB9 || B9 protein || Hs.462445 || 1183051	1	-0.098553	0.098553	-0.34141	0.298277	0.243737	0.774828	1.063418		0.203056	-0.138434	-0.128635	0.039484	-0.092589	-0.550385	-0.864616	-1.551355	-2.10254
A_24_P218757	FLJ10661 || Hypothetical protein MGC16279 || Hs.61142 || 1194767	1	0.056447	-0.056447	-0.53641	0.153277	0.228737	0.709828	0.988418		0.198056	-0.143434	-0.013635	-0.135516	-0.117589	-0.515385	-0.819616	-1.406355	-1.65754
A_23_P123692	C9orf7 || Chromosome 9 open reading frame 7 || Hs.62003 || 1192731	1	-0.103553	0.103553	-0.45641	0.373277	0.048737	0.469828	0.848418		0.278056	-0.173434	0.016365	-0.075516	0.032411	-0.385385	-0.579616	-0.996355	-1.29754
A_24_P810828	LOC348926 || Hypothetical protein LOC348926 || Hs.455099 || 1188294	1	-0.108553	0.108553	-0.44141	0.178277	0.213737	0.604828	0.843418		0.343056	-0.038434	0.181365	-0.140516	-0.202589	-0.220385	-0.454616	-1.031355	-1.45254
A_23_P43276	GPR124 || G protein-coupled receptor 124 || Hs.17270 || 1184396	1	-0.073553	0.073553	-0.30641	0.253277	0.208737	0.989828	1.318418		0.058056	-0.003434	-0.083635	0.134484	0.032411	-0.415385	-1.319616	-2.056355	-2.04754
A_24_P379858	ACAA1 || Acetyl-Coenzyme A acyltransferase 1 (peroxisomal 3-oxoacyl-Coenzyme A thiolase) || Hs.166160 || 1174932	1	-0.128553	0.128553	-0.23141	-0.081723	0.063737	0.184828	0.333418		0.223056	-0.038434	0.211365	-0.150516	-0.322589	-0.060385	-0.534616	-0.931355	-1.64254
A_24_P340866	|| || || 1185899	1	-0.048553	0.048553	-0.23141	-0.231723	0.243737	0.254828	0.653418		0.143056	0.041566	0.161365	-0.340516	-0.342589	-0.200385		-0.901355	-1.58254
A_23_P301372	FLJ90013 || Hypothetical protein FLJ90013 || Hs.479223 || 1178326	1	-0.153553	0.153553	-0.21641		0.058737	0.079828	0.798418		-0.191944	0.006566	0.126365	-0.255516		-0.435385	-0.579616	-1.086355	-1.40754
A_23_P346048	MGC57820 || D15F37 (pseudogene) || Hs.550592 || 1185322	1	-0.058553	0.058553	-0.40141	-0.071723	0.123737	0.494828	0.993418		-0.056944	-0.008434	0.061365	-0.570516	-0.822589	-0.320385	-1.064616	-1.261355	-1.60254
A_23_P39542	LOC130355 || Hypothetical protein LOC130355 || Hs.99488 || 1158320	1	0.001447	-0.001447	0.22859	-0.211723	0.213737	0.494828	0.513418		-0.306944	-0.038434	0.431365	-0.000516	-0.592589	-0.650385		-1.351355	-2.02254
A_32_P16854	ANAPC13 || Anaphase promoting complex subunit 13 || Hs.106909 || 1172570	1	-0.013553	0.013553	0.06359	-0.146723	0.168737	0.289828	0.498418		-0.141944	-0.253434	0.326365	-0.045516	-0.677589	-0.535385	-0.869616	-1.276355	-1.63754
A_24_P370670	ZNF258 || Zinc finger protein 258 || Hs.533986 || 1157936	1	-0.038553	0.038553	0.23859	-0.201723	0.203737	0.324828	0.233418		-0.276944	-0.238434	0.391365	-0.060516	-0.862589	-0.800385	-1.734616	-1.431355	-1.80254
A_23_P252700	UNC50 || Unc-50 homolog (C. elegans) || Hs.13370 || 1167551	1	-0.043553	0.043553	0.16359	-0.206723	0.278737	0.299828	0.248418		-0.221944	-0.243434	0.266365	-0.245516	-0.787589	-0.735385	-1.859616	-1.386355	-1.70754
A_24_P172768	GMFB || Glia maturation factor, beta || Hs.151413 || 1170295	1	0.026447	-0.026447	-0.01641	0.083277	0.308737	0.349828	0.538418		-0.041944	-0.083434	0.256365	-0.085516	-0.727589	-1.145385		-1.526355	-1.95754
A_32_P144220	|| Similar to myosin:SUBUNIT=regulatory light chain || Hs.535179 || 1171678	1	-0.073553	0.073553	0.08359	0.033277	0.238737	0.349828	0.338418		-0.021944	-0.213434	0.286365	-0.065516	-0.577589	-0.715385	-1.249616	-1.116355	-1.50754
A_23_P171314	FUNDC2 || FUN14 domain containing 2 || Hs.356050 || 1156911	1	-0.023553	0.023553	0.08359	-0.026723	0.038737	-0.010172	0.428418		-0.031944	-0.063434	0.316365	-0.085516	-0.287589	-0.305385		-1.206355	-1.72754
A_24_P253318	ACTR10 || Actin-related protein 10 homolog (S. cerevisiae) || Hs.509451 || 1157853	1	-0.048553	0.048553	0.03859	0.018277	0.163737	0.044828	0.333418		0.043056	-0.018434	0.211365	-0.070516	-0.352589	-0.350385	-1.434616	-1.091355	-1.74254
A_23_P30307	CRSP9 || Cofactor required for Sp1 transcriptional activation, subunit 9, 33kDa || Hs.279902 || 1193799	1	-0.013553	0.013553	0.03359	0.003277	0.118737	0.019828	0.258418		0.218056	0.026566	0.286365	-0.155516	-0.477589	-0.535385	-1.639616	-1.266355	-1.77754
A_24_P74981	AOF2 || Amine oxidase (flavin containing) domain 2 || Hs.549117 || 1167969	1	-0.103553	0.103553	0.01359	0.063277	0.088737	0.079828	-0.011582		0.108056	0.046566	0.106365	-0.045516	-0.367589	-0.335385	-1.279616	-1.096355	-1.76754
A_23_P314115	PCGF4 || Polycomb group ring finger 4 || Hs.380403 || 1171841	1	-0.048553	0.048553	0.05859	0.028277	0.363737	0.154828	0.173418		0.343056	0.001566	0.191365	-0.040516		-0.340385	-1.284616	-1.041355	-1.77254
A_24_P269619	DECR1 || 2,4-dienoyl CoA reductase 1, mitochondrial || Hs.492212 || 1161779	1	-0.043553	0.043553	0.04359	-0.376723	0.178737	0.369828	0.588418		0.058056	-0.213434	0.506365	-0.165516	-0.677589	-0.855385	-1.909616	-1.626355	-1.96754
A_23_P250042	SELT || Selenoprotein T || Hs.369052 || 1162498	1	-0.018553	0.018553	0.06859	-0.351723	0.153737	0.354828	0.433418		0.103056	-0.068434	0.521365	-0.050516	-0.582589	-0.430385	-1.664616	-1.521355	-1.88254
A_23_P331087	|| || || 1163188	1	-0.003553	0.003553	-0.18641	-0.156723	0.438737	0.579828	0.498418		-0.021944	0.006566	0.466365	-0.125516	-0.767589	-0.285385	-1.699616	-1.626355	-1.85754
A_24_P235870	RNF121 || Ring finger protein 121 || Hs.368554 || 1158715	1	-0.038553	0.038553	-0.04141	-0.041723	0.213737	0.464828	0.663418		0.083056	-0.148434	0.291365	-0.080516	-0.282589	-0.460385		-1.881355	-2.13254
A_23_P148959	BBP || Beta-amyloid binding protein precursor || Hs.276876 || 1162244	1	-0.053553	0.053553	0.03359	-0.096723	0.238737	0.389828	0.628418		-0.061944	-0.073434	0.216365	-0.035516	-0.397589	-0.505385	-1.309616	-1.616355	-1.75754
A_24_P144377	DEXI || Dexamethasone-induced transcript || Hs.15400 || 1165685	1	-0.038553	0.038553	-0.07141	0.078277	0.223737	0.234828	0.413418		0.013056	-0.088434	0.221365	-0.050516	-0.252589	-0.400385	-0.814616	-1.171355	-1.46254
A_24_P53080	ETFA || Electron-transfer-flavoprotein, alpha polypeptide (glutaric aciduria II) || Hs.39925 || 1183763	1	-0.018553	0.018553	-0.09141	-0.061723	0.233737	0.264828	0.433418		0.043056	-0.028434	0.321365	0.019484	-0.352589	-0.440385	-1.044616	-1.291355	-1.73254
A_23_P134314	C7orf11 || Chromosome 7 open reading frame 11 || Hs.129159 || 1158037	1	0.021447	-0.021447	0.07859	-0.161723	0.193737	0.264828	0.413418		-0.116944	-0.128434	0.191365	-0.010516	-0.392589	-0.200385	-1.044616	-1.341355	-1.54254
A_23_P139509	PTX1 || PTX1 protein || Hs.339453 || 1157965	1	-0.008553	0.008553	-0.11141	-0.231723	0.143737	0.254828	0.533418		0.013056	0.011566	0.251365	0.089484	-0.422589	-0.360385	-1.144616	-1.271355	-1.77254
A_32_P61757	PTPN11 || Protein tyrosine phosphatase, non-receptor type 11 (Noonan syndrome 1) || Hs.506852 || 1190697	1	-0.008553	0.008553	0.05859	-0.201723	0.493737	0.404828	0.623418		0.003056	0.111566	0.321365	0.029484	-0.442589	-0.500385	-1.674616	-2.041355	-2.58254
A_24_P414371	PPP3CA || Protein phosphatase 3 (formerly 2B), catalytic subunit, alpha isoform (calcineurin A alpha) || Hs.435512 || 1191971	1	0.041447	-0.041447	0.08859	-0.261723	0.293737	0.204828	0.553418		0.023056	0.001566	0.531365	0.029484	-0.522589	-0.630385	-1.324616	-1.891355	-2.40254
A_24_P204244	ANXA2P1 || Annexin A2 pseudogene 1 || Hs.546235 || 1166405	1	-0.083553	0.083553	0.03359	-0.156723	0.508737	0.449828	0.718418		0.148056	-0.103434	0.576365	-0.025516	-0.527589	-0.605385	-1.589616	-1.766355	-2.27754
A_23_P107313	SDF2 || Stromal cell-derived factor 2 || Hs.514036 || 1188787	1	0.001447	-0.001447	0.13859	-0.191723	0.283737	0.364828	0.603418		0.093056	-0.148434	0.461365	0.089484	-0.302589	-0.350385	-1.254616	-1.351355	-1.50254
A_23_P161022	SNAPAP || SNAP-associated protein || Hs.32018 || 1158458	1	-0.028553	0.028553	0.04859	-0.071723	0.163737	0.344828	0.343418		0.123056	-0.028434	0.371365	0.099484	-0.312589	-0.410385	-1.244616	-1.011355	-1.62254
A_24_P152792	|| || || 1183722	1	-0.033553	0.033553	-0.08641	-0.096723	0.188737	0.499828	0.538418		0.238056	-0.023434	0.426365	-0.025516	-0.377589	-0.535385	-1.619616	-1.766355	-2.31754
A_23_P433753	PRKAR1A || Protein kinase, cAMP-dependent, regulatory, type I, alpha (tissue specific extinguisher 1) || Hs.280342 || 1162403	1	0.011447	-0.011447	0.24859	0.008277	0.383737	0.324828	0.343418		0.093056	0.041566	0.401365	-0.060516	-0.602589	-0.600385	-1.784616	-1.651355	-2.28254
A_24_P332837	LOC339287 || Hypothetical protein LOC339287 || Hs.532786 || 1182633	1	-0.033553	0.033553	0.18359	0.063277	0.438737	0.469828	0.438418		0.048056	0.136566	0.376365	0.114484	-0.417589	-0.535385	-1.649616	-1.736355	-2.02754
A_23_P112061	FLJ32731 || Hypothetical protein FLJ32731 || Hs.191320 || 1158358	1	0.041447	-0.041447	0.05859	0.088277	0.293737	0.404828	0.633418		-0.076944	-0.108434	0.251365	-0.010516	-0.402589	-0.690385	-1.884616	-1.951355	-2.60254
A_23_P1676	LOC219854 || Hypothetical protein LOC219854 || Hs.7626 || 1178836	1	0.031447	-0.031447	-0.01141	0.068277	0.213737	0.304828	0.483418		-0.186944	-0.098434	0.081365	-0.100516	-0.442589	-0.330385	-1.654616	-1.611355	-2.26254
A_24_P166094	ARFIP1 || ADP-ribosylation factor interacting protein 1 (arfaptin 1) || Hs.416089 || 1158319	1	0.036447	-0.036447	-0.16641	0.003277	0.078737	0.349828	0.368418		-0.061944	0.006566	0.306365	0.084484	-0.347589	-0.335385	-1.789616	-1.626355	-2.00754
A_23_P60002	KIAA0103 || KIAA0103 || Hs.232002 || 1164904	1	-0.023553	0.023553	0.01359	0.053277	0.198737	0.259828	0.388418		0.148056	0.036566	0.256365	-0.035516	-0.317589	-0.355385	-1.409616	-1.426355	-1.66754
A_23_P19219	ASF1A || ASF1 anti-silencing function 1 homolog A (S. cerevisiae) || Hs.292316 || 1188253	1	-0.038553	0.038553	-0.19141	0.178277	0.143737	0.264828	0.523418		0.113056	-0.048434	0.271365	-0.130516	-0.332589	-0.570385	-1.964616	-1.931355	-2.30254
A_24_P362646	TXNDC9 || Thioredoxin domain containing 9 || Hs.370017 || 1191733	1	-0.043553	0.043553	0.06359	0.103277	0.048737	0.209828	0.428418		0.148056	-0.073434	0.436365	0.024484	-0.257589	-0.335385	-1.429616	-1.386355	-1.78754
A_23_P94932	C2orf25 || Chromosome 2 open reading frame 25 || Hs.5324 || 1179587	1	-0.063553	0.063553	0.00359	0.063277	0.148737	0.259828	0.518418		-0.051944	-0.173434	0.166365	0.044484	-0.347589	-0.515385	-1.349616	-1.176355	-1.44754
A_23_P131653	PIGF || Phosphatidylinositol glycan, class F || Hs.468415 || 1173718	1	-0.023553	0.023553	-0.04641	-0.006723	0.048737	0.279828	0.328418		0.018056	-0.163434	0.316365	-0.085516	-0.597589	-0.415385	-1.409616	-1.356355	-1.87754
A_23_P28652	C2orf28 || Chromosome 2 open reading frame 28 || Hs.9527 || 1189061	1	-0.058553	0.058553	-0.06141	-0.071723	0.163737	0.254828	0.413418		0.023056	-0.148434	0.261365	-0.000516	-0.462589	-0.370385	-1.324616	-1.251355	-1.68254
A_23_P422794	FLJ32440 || Hypothetical protein FLJ32440 || Hs.388297 || 1193601	1	-0.053553	0.053553	0.07359	-0.046723	0.078737	0.219828	0.298418		-0.001944	-0.153434	0.176365	-0.045516	-0.357589	-0.355385	-0.959616	-0.986355	-1.18754
A_23_P214222	MARCKS || Myristoylated alanine-rich protein kinase C substrate || Hs.519909 || 1158408	1	-0.018553	0.018553	0.01859	-0.111723	0.363737	0.384828	0.443418		-0.076944	0.051566	0.181365	0.089484	-0.592589	-1.040385	-1.854616	-2.341355	-2.58254
A_23_P169470	CDK9 || Cyclin-dependent kinase 9 (CDC2-related kinase) || Hs.150423 || 1171780	1	0.031447	-0.031447	-0.01141	0.018277	0.053737	0.304828	0.313418		0.033056	0.061566	0.231365	0.039484	-0.612589	-0.950385	-1.674616	-1.721355	-1.99254
A_23_P20932	PDHB || Pyruvate dehydrogenase (lipoamide) beta || Hs.161357 || 1169611	1	-0.033553	0.033553	-0.07641	0.073277	0.188737	0.159828	0.268418		0.028056	-0.103434	0.286365	-0.075516	-0.437589	-0.455385	-1.209616	-1.576355	-1.69754
A_23_P153098	HDHD2 || Haloacid dehalogenase-like hydrolase domain containing 2 || Hs.465041 || 1185004	1	0.016447	-0.016447	-0.17641	-0.006723	0.198737	0.399828	0.368418		-0.031944	-0.013434	0.316365	-0.205516	-0.867589	-1.005385	-2.129616	-2.476355	-2.95754
A_24_P261005	LOC114926 || Hypothetical protein BC013035 || Hs.546472 || 1181762	1	-0.048553	0.048553	0.20859	-0.081723	0.023737	0.174828	0.273418		-0.236944	-0.228434	0.181365	-0.080516	-0.642589	-0.920385	-1.534616	-2.021355	-2.24254
A_23_P305140	C10orf32 || Chromosome 10 open reading frame 32 || Hs.34492 || 1169328	1	-0.023553	0.023553	-0.21641	-0.276723	0.268737	0.449828	0.838418		0.058056	0.026566	0.316365	-0.155516	-0.627589	-1.185385		-2.296355	-2.47754
A_23_P159839	C1GALT2 || C1GALT1-specific chaperone 1 || Hs.134856 || 1166947	1	-0.038553	0.038553	-0.02141	-0.031723	0.063737	0.274828	0.343418		0.023056	-0.208434	0.161365	-0.040516	-0.462589	-0.680385	-1.154616	-1.281355	-1.50254
A_23_P18931	MAN2A1 || Mannosidase, alpha, class 2A, member 1 || Hs.432822 || 1185331	1	-0.048553	0.048553	-0.12141	-0.021723	0.263737	0.284828	0.603418		-0.066944	-0.098434	0.061365	-0.150516	-0.642589	-0.790385	-1.734616	-1.921355	-2.14254
A_23_P46063	NME7 || Non-metastatic cells 7, protein expressed in (nucleoside-diphosphate kinase) || Hs.551539 || 1183578	1	-0.048553	0.048553	-0.16141	-0.271723	0.173737	0.254828	0.513418		-0.086944	-0.138434	0.211365	-0.140516	-0.632589	-1.060385	-1.694616	-1.671355	-1.94254
A_24_P113221	ZNF24 || Zinc finger protein 24 (KOX 17) || Hs.514802 || 1195705	1	-0.048553	0.048553	-0.04141	-0.231723	0.113737	0.184828	0.443418		-0.036944	-0.198434	0.201365	-0.250516	-0.522589	-0.710385	-1.224616	-1.291355	-1.44254
A_23_P87257	MRPL17 || Mitochondrial ribosomal protein L17 || Hs.523456 || 1185960	1	-0.028553	0.028553	-0.28141	-0.251723	0.073737	0.314828	0.543418		-0.076944	-0.098434	0.141365	-0.160516	-0.702589	-0.610385	-1.364616	-1.321355	-1.59254
A_24_P270890	|| || || 1168865	1	0.031447	-0.031447	-0.36141	-0.031723	0.213737	0.234828	0.393418		0.063056	0.121566	0.161365	-0.090516	-0.522589	-0.590385	-1.634616	-1.651355	-1.62254
A_24_P942481	ITR || Intimal thickness-related receptor || Hs.159422 || 1185098	1	0.111447	-0.111447	-0.31141	-0.191723	0.283737	0.184828	0.293418		0.183056	0.191566	0.261365	-0.050516	-0.532589	-0.480385		-1.301355	-1.56254
A_23_P17490	|| || || 1190464	1	-0.058553	0.058553	-0.16141	-0.091723	0.123737	0.084828	0.223418		0.003056	0.481566	0.241365	-0.140516	-0.562589	-0.460385	-1.134616	-1.381355	-1.67254
A_24_P134356	BTBD3 || BTB (POZ) domain containing 3 || Hs.244590 || 1170999	1	-0.138553	0.138553	0.16859	-0.141723	-0.076263	0.234828	0.593418		-0.276944	-0.178434	0.261365	0.039484	-0.162589	-0.640385		-1.481355	-1.72254
A_23_P111701	GNG11 || Guanine nucleotide binding protein (G protein), gamma 11 || Hs.83381 || 1175942	1	-0.143553	0.143553	0.08359	-0.526723	0.068737	0.579828	0.848418		0.068056	-0.233434	0.396365	0.064484	-0.447589	-1.175385	-2.089616	-2.506355	-2.95754
A_23_P94636	MNAB || Membrane associated DNA binding protein || Hs.533499 || 1181804	1	-0.043553	0.043553	0.08359	-0.386723	-0.071263	0.179828	0.618418		0.198056	-0.213434	0.196365	-0.115516		-0.665385		-1.136355	-1.43754
A_23_P7791	OGFRL1 || Opioid growth factor receptor-like 1 || Hs.549195 || 1157010	1	-0.103553	0.103553	-0.12641	0.113277	0.578737	0.229828	0.198418		-0.301944	-0.143434	-0.233635	0.014484	-0.467589	-0.895385	-1.689616	-1.556355	-1.94754
A_23_P255503	PAFAH1B2 || Platelet-activating factor acetylhydrolase, isoform Ib, beta subunit 30kDa || Hs.188501 || 1161391	1	0.011447	-0.011447	-0.19141	0.408277	0.113737	0.024828	0.233418		0.013056	-0.198434	0.001365	-0.100516	-0.282589	-0.360385	-1.274616	-1.161355	-1.26254
A_23_P216489	GNE || Glucosamine (UDP-N-acetyl)-2-epimerase/N-acetylmannosamine kinase || Hs.5920 || 1188055	1	-0.058553	0.058553	-0.20141	0.438277	0.473737	0.294828	0.243418		-0.056944	-0.028434	-0.058635	-0.150516	-0.392589	-0.410385	-1.924616	-1.821355	-2.35254
A_23_P375549	FUNDC1 || FUN14 domain containing 1 || Hs.7549 || 1184596	1	0.046447	-0.046447	-0.06641	-0.056723	0.378737	0.449828	0.198418		-0.101944	-0.263434	0.096365	-0.195516	-0.447589	-0.575385	-2.009616	-1.626355	-1.86754
A_23_P86222	LYPLAL1 || Lysophospholipase-like 1 || Hs.125291 || 1188896	1	-0.028553	0.028553	0.17859	0.288277	0.113737	0.164828	0.253418		-0.036944	-0.298434	-0.038635	-0.320516	-0.702589	-0.640385	-2.124616	-1.651355	-2.29254
A_23_P74229	MGC4796 || Ser/Thr-like kinase || Hs.471768 || 1161856	1	-0.053553	0.053553	-0.13641	0.303277	0.148737	0.429828	0.518418		0.158056	-0.123434	0.076365	-0.385516	0.162411	-1.105385	-1.429616	-1.766355	-1.84754
A_32_P116556	ZNF469 || Zinc finger protein 469 || Hs.54925 || 1183089	1	0.011447	-0.011447	-0.09141	0.578277	0.483737	0.464828	0.363418		0.243056	0.031566	0.041365	-0.320516	0.277411	-1.860385	-2.624616	-2.851355	-2.77254
A_23_P204609	VEZATIN || Transmembrane protein vezatin || Hs.24135 || 1164701	1	-0.003553	0.003553	0.01359	0.233277	0.128737	0.309828	0.668418		0.028056	-0.073434	-0.033635	-0.085516	-0.157589	-0.685385	-1.569616	-1.516355	-1.73754
A_23_P92410	CASP3 || Caspase 3, apoptosis-related cysteine protease || Hs.141125 || 1177127	1	-0.038553	0.038553	-0.02141	0.258277	0.343737	0.554828	0.503418		-0.006944	-0.008434	0.131365	-0.060516	-0.062589	-0.600385	-1.264616	-1.391355	-1.64254
A_23_P327069	KIAA0232 || KIAA0232 gene product || Hs.79276 || 1193510	1	-0.093553	0.093553	0.11359	0.043277	0.348737	0.409828	0.538418		-0.051944	-0.143434	0.176365	-0.295516	-0.367589	-0.755385	-1.589616	-1.646355	-1.61754
A_23_P134953	ADFP || Adipose differentiation-related protein || Hs.3416 || 1177833	1	-0.023553	0.023553	0.21359	0.463277	0.318737	0.129828	0.308418		0.118056	-0.193434	0.276365	-0.045516	-0.367589	-0.665385	-1.319616	-1.196355	-1.48754
A_24_P405850	PGRMC2 || Progesterone receptor membrane component 2 || Hs.507910 || 1179489	1	-0.073553	0.073553	0.26359	0.323277	0.258737	0.459828	0.398418		0.068056	-0.073434	0.266365	0.074484	-0.227589	-1.135385	-1.709616	-1.746355	-2.02754
A_24_P7470	|| || || 1161286	1	-0.028553	0.028553	-0.02141	0.018277	0.603737	0.374828	0.673418		0.003056	-0.218434	0.071365	-0.150516	-0.342589	-0.270385	-1.114616	-1.541355	-1.51254
A_23_P933	RWDD3 || RWD domain containing 3 || Hs.514092 || 1176798	1	-0.008553	0.008553	0.08859	-0.021723	0.463737	0.414828	0.683418		-0.156944	-0.068434	0.121365	-0.070516	-0.382589	-0.270385		-1.241355	-1.14254
A_23_P159012	ANKRA2 || Ankyrin repeat, family A (RFXANK-like), 2 || Hs.239154 || 1175031	1	0.056447	-0.056447	0.13359	0.033277	0.338737	0.389828	0.618418		-0.081944	-0.293434	0.216365	-0.255516	-0.447589	-0.275385	-1.569616	-1.556355	-1.30754
A_23_P360769	MAN2A1 || Mannosidase, alpha, class 2A, member 1 || Hs.432822 || 1156322	1	-0.003553	0.003553	-0.25641	-0.096723	0.338737	0.359828	0.578418		-0.221944	-0.413434	0.076365	0.114484	-0.557589	-0.605385	-1.569616	-1.746355
A_24_P1545	FGFR1OP2 || FGFR1 oncogene partner 2 || Hs.406184 || 1165335	1	0.086447	-0.086447	-0.24641	-0.076723	0.188737	0.439828	0.588418		-0.181944	-0.263434	-0.093635	-0.215516	-0.457589	-0.535385	-1.549616	-1.356355	-1.57754
A_23_P11244	PJA1 || Praja 1 || Hs.522679 || 1172761	1	-0.058553	0.058553	-0.26141	0.038277	0.263737	0.334828	0.493418		-0.006944	-0.208434	0.061365	-0.150516	-0.582589	-0.520385	-1.424616	-1.271355	-1.40254
A_23_P144369	NAP1L5 || Nucleosome assembly protein 1-like 5 || Hs.12554 || 1192313	1	-0.003553	0.003553	-0.35641	0.103277	0.678737	0.799828	0.928418		0.218056	-0.073434	-0.153635	-0.225516	-0.847589	-0.935385	-2.209616	-1.976355	-2.04754
A_24_P108242	|| || || 1193144	1	0.006447	-0.006447	-0.20641	0.023277	0.068737	0.369828	0.438418		0.118056	0.026566	-0.013635	-0.175516	-0.527589	-0.665385	-1.639616	-1.296355	-1.32754
A_23_P304000	KIAA1040 || KIAA1040 protein || Hs.389378 || 1183426	1	0.086447	-0.086447	-0.34641	0.113277	0.358737	0.359828	0.578418		-0.121944	-0.103434	0.236365	-0.155516	-0.527589	-0.445385		-1.306355	-1.43754
A_24_P408740	MGC61571 || Hypothetical protein MGC61571 || Hs.437336 || 1158156	1	-0.058553	0.058553	-0.14141	0.198277	0.203737	0.384828	0.313418		-0.156944	-0.238434	0.071365	-0.250516	-0.602589	-0.370385	-0.834616	-1.211355	-1.36254
A_23_P102454	INSIG2 || Insulin induced gene 2 || Hs.7089 || 1164556	1	-0.068553	0.068553	-0.16141	0.478277	0.513737	0.414828	0.463418		-0.096944	-0.368434	0.061365	-0.450516	-0.512589	-0.540385		-1.871355	-1.80254
A_23_P32036	C9orf95 || Chromosome 9 open reading frame 95 || Hs.494186 || 1192175	1	-0.068553	0.068553	-0.47141	0.508277	0.503737	0.734828	0.913418		-0.036944	-0.298434	-0.038635	-0.470516	-0.592589	-0.780385	-2.094616	-2.671355	-2.32254
A_23_P252062	|| || || 1172884	1	-0.028553	0.028553	-0.18141	0.368277	0.393737	0.554828	0.553418		-0.066944	-0.238434	-0.228635	-0.090516	-0.642589	-0.750385	-1.144616	-1.451355	-1.63254
A_24_P137434	DCBLD2 || Discoidin, CUB and LCCL domain containing 2 || Hs.203691 || 1173611	1	-0.038553	0.038553	-0.14141	0.198277	0.803737	1.204828	1.313418		-0.236944	-0.228434	-0.368635	-0.450516	-0.782589	-1.540385	-2.424616	-3.141355	-3.35254
A_23_P302005	SBLF || TFIIA-alpha/beta-like factor || Hs.44385 || 1176626	1	-0.008553	0.008553	0.01859	0.338277	0.453737	0.674828	0.633418		-0.236944	-0.188434	-0.068635	-0.400516		-0.570385		-1.401355	-1.78254
A_23_P159125	SLC16A5 || Solute carrier family 16 (monocarboxylic acid transporters), member 5 || Hs.369554 || 1188016	1	-0.023553	0.023553	-0.04641	0.573277	0.708737	1.019828	0.898418		-0.461944	-0.533434	-0.363635	-0.515516	-0.827589	-0.975385		-2.726355
A_23_P102060	SSFA2 || Sperm specific antigen 2 || Hs.196983 || 1190625	1	-0.033553	0.033553	0.25359	0.163277	0.078737	0.429828	0.688418		-0.251944	-0.183434	-0.153635	-0.155516	-0.257589	-0.445385	-1.009616	-1.306355	-1.64754
A_23_P112602	TRIM62 || Tripartite motif-containing 62 || Hs.404997 || 1179361	1	-0.028553	0.028553	-0.19141	0.378277	-0.006263	0.214828	0.253418		0.053056	-0.758434	-0.078635	-0.370516	-0.302589	-0.600385	-1.554616	-1.671355	-1.92254
A_32_P149174	LOC441150 || Similar to RIKEN cDNA 2310039H08 || Hs.520133 || 1177326	1	0.001447	-0.001447	-0.01141	0.578277	0.253737	0.394828	0.563418		-0.026944	-0.558434	-0.098635	-0.110516	-0.242589	-0.440385	-1.314616	-1.511355	-1.93254
A_23_P409516	C9orf42 || Chromosome 9 open reading frame 42 || Hs.310425 || 1195069	1	-0.093553	0.093553	-0.09641	0.253277	0.088737	0.339828	0.418418		-0.001944	-0.363434	-0.083635	-0.055516	-0.407589	-0.365385		-1.186355	-1.21754
A_23_P383977	SNAPC5 || Small nuclear RNA activating complex, polypeptide 5, 19kDa || Hs.30174 || 1155461	1	-0.138553	0.138553	-0.13141	0.068277	0.233737	0.294828	0.573418		0.133056	-0.028434	0.331365	-0.160516	-0.182589	-0.180385	-1.504616	-1.131355
A_23_P10497	ATP9B || ATPase, Class II, type 9B || Hs.465475 || 1177785	1	-0.043553	0.043553	-0.41641	0.053277	0.168737	0.449828	0.828418		0.328056	0.186566	0.126365	-0.095516	-0.187589	-0.475385	-1.859616	-1.496355
A_23_P98092	OAT || Ornithine aminotransferase (gyrate atrophy) || Hs.523332 || 1156895	1	-0.053553	0.053553	-0.13641	0.383277	0.408737	0.369828	0.448418		0.318056	0.056566	0.146365	0.114484	-0.117589	-0.515385	-1.489616	-1.056355	-1.45754
A_24_P137376	|| || || 1161650	1	-0.063553	0.063553	-0.04641	0.343277	0.328737	0.439828	0.648418		0.178056	0.076566	0.206365	0.144484	-0.147589	-0.305385	-1.719616	-1.186355	-1.71754
A_23_P217447	LAMP2 || Lysosomal-associated membrane protein 2 || Hs.496684 || 1165570	1	0.031447	-0.031447	0.00859	0.118277	0.413737	0.294828	0.903418		0.213056	0.091566	0.251365	-0.010516	-0.172589	-0.340385	-1.594616	-1.361355	-1.50254
A_23_P25964	GALC || Galactosylceramidase (Krabbe disease) || Hs.513439 || 1175953	1	0.001447	-0.001447	0.02859	0.068277	0.453737	0.564828	0.883418		0.043056	-0.078434	0.171365	-0.110516	-0.272589	-0.490385	-1.734616	-1.431355	-1.80254
A_23_P200477	ACBD3 || Acyl-Coenzyme A binding domain containing 3 || Hs.520207 || 1180813	1	0.021447	-0.021447	-0.06141	0.098277	0.333737	0.394828	0.643418		0.213056	0.161566	0.281365	0.199484	-0.162589	-0.190385	-1.294616	-1.191355	-1.12254
A_23_P103201	PNRC2 || Proline-rich nuclear receptor coactivator 2 || Hs.512636 || 1181843	1	-0.003553	0.003553	0.07359	-0.026723	0.398737	0.539828	0.758418		0.048056	0.106566	0.266365	0.124484	-0.207589	-0.825385	-1.979616	-1.546355	-1.63754
A_23_P54170	MED6 || Mediator of RNA polymerase II transcription, subunit 6 homolog (yeast) || Hs.497353 || 1184406	1	-0.078553	0.078553	0.03859	-0.161723	0.153737	0.414828	0.653418		0.193056	0.081566	0.321365	0.109484	-0.092589	-0.490385	-1.244616	-1.111355	-1.15254
A_23_P139825	YAF2 || YY1 associated factor 2 || Hs.505289 || 1158077	1	-0.028553	0.028553	-0.09141	-0.181723	0.113737	0.274828	0.673418		0.193056	-0.028434	0.351365	0.069484		-0.330385		-1.211355	-1.09254
A_23_P415622	EPM2AIP1 || EPM2A (laforin) interacting protein 1 || Hs.28020 || 1176621	1	0.026447	-0.026447	0.09359	-0.066723	0.198737	0.209828	0.588418		0.128056	0.156566	0.386365	0.114484	-0.457589	-0.275385	-1.509616	-1.286355	-1.10754
A_23_P93677	FLJ10099 || Hypothetical protein FLJ10099 || Hs.488478 || 1184088	1	0.021447	-0.021447	0.03859	-0.151723	0.113737	0.164828	0.493418		0.113056	0.021566	0.071365	0.109484	-0.362589	-0.340385		-1.021355	-0.97254
A_23_P13065	ZDHHC13 || Zinc finger, DHHC domain containing 13 || Hs.188569 || 1190619	1	0.011447	-0.011447	0.02859	0.108277	0.193737	0.444828	0.913418		0.113056	0.031566	0.391365	0.179484	-0.842589	-0.510385		-1.321355	-1.75254
A_23_P121783	SRD5A2L || Steroid 5 alpha-reductase 2-like || Hs.39311 || 1192533	1	-0.018553	0.018553	-0.06141	0.158277	-0.026263	0.284828	0.653418		0.163056	-0.068434	0.091365	0.029484	-0.382589	-0.180385	-1.374616	-0.881355	-1.09254
A_23_P96761	ACADM || Acyl-Coenzyme A dehydrogenase, C-4 to C-12 straight chain || Hs.445040 || 1156256	1	0.081447	-0.081447	-0.10141	-0.181723	-0.016263	0.364828	0.563418		-0.046944	-0.188434	0.181365	-0.230516	-0.652589	-0.360385	-1.274616	-0.741355	-1.16254
A_23_P8522	FLJ11273 || Hypothetical protein FLJ11273 || Hs.396358 || 1171936	1	0.086447	-0.086447	-0.20641	-0.026723	0.268737	0.359828	0.768418		0.008056	-0.023434	0.196365	-0.065516	-0.547589	-0.565385	-1.889616	-1.056355	-1.73754
A_24_P769359	|| Clone A9A2BRB5 (CAC)n/(GTG)n repeat-containing mRNA. || Hs.524171 || 1194805	1	-0.008553	0.008553	-0.37141	-0.241723	0.223737	0.294828	0.683418		0.053056	-0.068434	0.021365	-0.010516	-0.312589	-0.430385	-1.414616	-0.881355	-1.25254
A_32_P90080	SVH || SVH protein || Hs.287412 || 1191954	1	-0.058553	0.058553	-0.18141	0.078277	0.083737	0.384828	0.613418		0.023056	0.011566	0.051365	-0.090516	-0.432589	-0.240385	-1.184616	-0.621355	-1.22254
A_23_P56759	LOC51315 || Hypothetical protein LOC51315 || Hs.469254 || 1188564	1	0.026447	-0.026447	-0.00641	0.163277	0.618737	0.569828	0.568418		-0.401944	-0.023434	-0.063635	-0.225516	-0.887589	-0.865385	-1.989616	-1.086355	-1.87754
A_23_P18372	B3GNT5 || UDP-GlcNAc:betaGal beta-1,3-N-acetylglucosaminyltransferase 5 || Hs.208267 || 1162774	1	0.106447	-0.106447	0.49359	0.133277	0.318737	0.539828	0.478418		0.018056	0.026566	0.266365	-0.005516	-0.077589	-0.205385	-1.129616	-0.806355	-1.51754
A_32_P18470	TCEAL5 || Transcription elongation factor A (SII)-like 5 || Hs.403462 || 1160500	1	0.046447	-0.046447	0.36359	0.443277	0.358737	0.359828	0.428418		-0.121944	0.126566	0.156365	0.194484	-0.067589	-0.305385	-1.029616	-0.956355	-1.74754
A_32_P192545	LOC158931 || LOC158931 protein || Hs.447815 || 1172530	1	0.016447	-0.016447	0.21359	0.433277	0.198737	0.269828	0.298418		-0.051944	0.056566	0.156365	0.044484	-0.147589	-0.435385	-1.079616	-1.116355	-1.97754
A_23_P434442	TCEAL3 || Transcription elongation factor A (SII)-like 3 || Hs.311776 || 1173709	1	0.006447	-0.006447	0.23359	0.443277	0.198737	0.289828	0.238418		-0.071944	-0.033434	0.086365	0.034484	-0.217589	-0.505385	-1.009616	-1.166355	-1.87754
A_23_P103795	VANGL1 || Vang-like 1 (van gogh, Drosophila) || Hs.515130 || 1179789	1	-0.043553	0.043553	0.05359	0.543277	0.238737	0.119828	0.498418		0.158056	0.056566	0.186365	0.404484	-0.217589	-0.345385	-1.219616	-0.816355	-1.67754
A_24_P148450	UBE2E3 || **Ubiquitin-conjugating enzyme E2E 3 (UBC4/5 homolog, yeast) || Hs.470804 || 1180872	1	-0.033553	0.033553	0.08359	0.633277	0.398737	0.329828	0.738418		0.158056	-0.163434	0.246365	-0.045516	-0.157589	-0.545385		-0.956355	-1.80754
A_24_P175989	VPS29 || Vacuolar protein sorting 29 (yeast) || Hs.445394 || 1175666	1	0.126447	-0.126447	0.05359	0.633277	0.348737	0.289828	0.378418		-0.141944	0.026566	0.426365	0.014484	-0.427589	-0.175385	-0.959616	-0.726355	-1.43754
A_23_P258570	PSMD10 || Proteasome (prosome, macropain) 26S subunit, non-ATPase, 10 || Hs.522752 || 1195408	1	0.021447	-0.021447	0.22859	0.268277	0.413737	0.364828	0.533418		-0.096944	-0.088434	0.381365	-0.090516	-0.692589	-0.210385	-0.794616	-0.981355	-1.81254
A_23_P353097	SBP1 || HBV pre-s2 binding protein 1 || Hs.110783 || 1166687	1	-0.068553	0.068553	0.34859	0.018277	0.373737	0.804828	0.983418		0.023056	-0.028434	0.481365	0.239484	-0.232589	-0.900385	-1.364616	-1.361355	-1.83254
A_23_P21734	TAF9 || TAF9 RNA polymerase II, TATA box binding protein (TBP)-associated factor, 32kDa || Hs.248941 || 1181411	1	0.011447	-0.011447	0.07859	0.358277	0.313737	0.314828	0.543418		0.183056	0.071566	0.431365	0.089484	-0.072589	-0.570385	-0.924616	-0.961355	-1.16254
A_23_P149562	PARG1 || PTPL1-associated RhoGAP 1 || Hs.483238 || 1190141	1	-0.048553	0.048553	0.33859	0.578277	0.913737	1.014828	0.863418		-0.006944	0.021566	0.221365	0.059484	-0.342589	-0.790385	-1.024616	-1.101355	-1.81254
A_23_P69362	FLJ12436 || Hypothetical protein FLJ12436 || Hs.187657 || 1167430	1	-0.018553	0.018553	-0.43141	0.308277	-0.206263	0.164828	0.763418		0.283056	-0.168434	-0.098635	-0.270516	-0.172589	-0.740385	-0.904616	-1.031355	-0.98254
A_24_P272594	MAPKBP1 || Mouse mitogen-activated protein kinase binding protein 1-like || Hs.511122 || 1166030	1	0.036447	-0.036447	-0.35641	0.003277	-0.501263	0.389828	1.188418		0.028056	-0.043434	-0.053635	-0.115516	0.252411	-0.655385	-0.679616	-0.926355	-1.21754
A_23_P16944	SDC1 || Syndecan 1 || Hs.224607 || 1185603	1	-0.033553	0.033553	-0.54641	0.023277	-0.271263	0.439828	1.088418		0.258056	-0.003434	0.026365	0.054484	0.022411	-0.905385	-0.889616	-1.406355	-1.43754
A_23_P200792	NOTCH2 || Notch homolog 2 (Drosophila) || Hs.549056 || 1156602	1	-0.018553	0.018553	-0.28141	-0.111723	-0.146263	-0.085172	0.733418		0.123056	0.011566	-0.088635	-0.120516	-0.022589	-0.510385	-0.954616	-1.071355	-1.36254
A_23_P390596	PSKH1 || Protein serine kinase H1 || Hs.513683 || 1166633	1	-0.008553	0.008553	-0.14141	0.018277	-0.126263	0.264828	0.873418		0.053056	-0.318434	-0.068635	-0.200516	-0.062589	-0.750385	-1.154616	-1.091355	-1.51254
A_23_P129786	SREBF1 || Smith-Magenis syndrome chromosome region, candidate 6 || Hs.190284 || 1157310	1	-0.068553	0.068553	-0.53141	-0.101723	0.003737	0.464828	0.713418		0.413056	0.081566	0.221365	-0.090516	-0.002589	-1.070385	-1.274616	-1.831355	-1.65254
A_23_P35414	PPP1R3C || Protein phosphatase 1, regulatory (inhibitor) subunit 3C || Hs.303090 || 1170725	1	-0.053553	0.053553	-0.56641	0.113277	0.138737	0.639828	0.968418		0.408056	0.366566	0.286365	0.124484	-0.417589	-1.065385	-1.539616	-1.756355	-2.26754
A_23_P146431	KIAA0368 || KIAA0368 || Hs.368255 || 1172864	1	-0.018553	0.018553	-0.27141	-0.031723	0.003737	0.164828	0.353418		0.313056	0.101566	0.071365	0.039484	-0.102589	-0.530385	-0.694616	-0.971355	-1.24254
A_23_P1029	MFAP2 || Microfibrillar-associated protein 2 || Hs.389137 || 1170692	1	-0.128553	0.128553	-0.16141	0.018277	0.043737	0.384828	0.743418		0.183056	-0.058434	0.181365	-0.010516	-0.242589	-1.480385	-1.744616	-2.211355	-2.47254
A_23_P136978	SRPX2 || Sushi-repeat-containing protein, X-linked 2 || Hs.306339 || 1194358	1	-0.193553	0.193553	-0.24641	0.003277	0.008737	0.249828	0.888418		0.068056	-0.233434	-0.033635	-0.175516	-0.317589	-1.155385	-1.289616	-1.976355	-2.09754
A_23_P132294	GGA1 || Golgi associated, gamma adaptin ear containing, ARF binding protein 1 || Hs.499158 || 1185373	1	-0.078553	0.078553	-0.29141	0.168277	0.123737	0.314828	0.683418		0.113056	-0.168434	0.281365	-0.150516	-0.322589	-0.880385	-0.904616	-1.271355	-1.55254
A_23_P308763	FARP1 || FERM, RhoGEF (ARHGEF) and pleckstrin domain protein 1 (chondrocyte-derived) || Hs.525135 || 1193953	1	-0.103553	0.103553	-0.29641	0.033277	0.168737	0.479828	0.938418		0.088056	-0.183434	0.196365	-0.105516	-0.357589	-1.075385	-1.129616	-1.446355	-1.93754
A_23_P154115	IGFBP5 || Insulin-like growth factor binding protein 5 || Hs.369982 || 1175650	1	-0.023553	0.023553	-0.75641	-0.086723	-0.241263	0.709828	0.938418		0.118056	-0.323434	-0.263635	-0.545516	-0.257589	-1.225385		-1.796355	-2.11754
A_23_P39925	DYSF || Dysferlin, limb girdle muscular dystrophy 2B (autosomal recessive) || Hs.252180 || 1192245	1	-0.138553	0.138553	-0.63141	0.028277	-0.036263	0.424828	0.703418		0.383056	-0.328434	-0.298635	-0.390516	-0.262589	-1.070385	-0.674616	-1.471355	-1.81254
A_23_P383009	IGFBP5 || Insulin-like growth factor binding protein 5 || Hs.369982 || 1180787	1	-0.018553	0.018553	-0.59141	-0.541723	-0.176263	1.144828	1.383418		0.083056	-0.188434	-0.328635	-0.460516	-0.482589	-1.960385		-3.271355	-3.03254
A_23_P136355	HHAT || Hedgehog acyltransferase || Hs.58650 || 1191788	1	0.001447	-0.001447	-0.30141	-0.301723	0.173737	1.044828	1.253418		0.093056	-0.128434	-0.288635	-0.140516	-0.242589	-1.790385	-1.284616	-2.211355	-2.57254
A_32_P12050	ATP6V0E || ATPase, H+ transporting, lysosomal 9kDa, V0 subunit e || Hs.484188 || 1172908	1	0.001447	-0.001447	0.11859	0.308277	0.093737	0.124828	0.303418		0.073056	0.151566	-0.358635	0.029484	-0.032589	0.179615	-1.584616	-2.041355	-1.49254
A_23_P168965	FLJ11267 || Hypothetical protein FLJ11267 || Hs.443529 || 1174968	1	-0.093553	0.093553	0.02359	-0.016723	0.098737	0.059828	0.198418		-0.141944	-0.293434	-0.003635	-0.215516	-0.177589	-0.235385		-1.306355	-1.33754
A_24_P368023	KIAA0738 || KIAA0738 gene product || Hs.406492 || 1180567	1	0.011447	-0.011447	-0.10141	0.078277	0.253737	0.274828	0.323418		-0.306944	-0.398434	-0.268635	-0.340516	-0.142589	-0.400385	-1.834616	-2.151355
A_24_P398064	KIAA0258 || KIAA0258 || Hs.47313 || 1175983	1	-0.138553	0.138553	0.23859	0.208277	0.493737	0.464828	0.483418		-0.016944	-0.168434	0.091365	-0.040516	-0.402589	-0.730385	-0.814616	-1.811355	-1.40254
A_23_P395555	ZNF226 || Zinc finger protein 226 || Hs.145956 || 1178303	1	0.031447	-0.031447	-0.03141	0.108277	0.283737	0.504828	0.583418		-0.026944	0.041566	0.061365	-0.680516	-0.202589	-0.540385		-2.161355	-2.02254
A_23_P43779	COPS4 || COP9 constitutive photomorphogenic homolog subunit 4 (Arabidopsis) || Hs.190384 || 1169383	1	-0.053553	0.053553	-0.23641	0.283277	0.288737	0.329828	0.578418		0.138056	-0.073434	0.216365	-0.075516	-0.137589	-0.295385	-0.949616	-3.056355	-1.85754
A_23_P106131	KTN1 || Kinectin 1 (kinesin receptor) || Hs.509414 || 1189841	1	-0.033553	0.033553	-0.29641	0.303277	0.148737	0.099828	0.308418		0.008056	0.036566	0.016365	-0.155516	-0.137589	-0.315385	-0.809616	-1.776355	-1.44754
A_23_P110882	TSPYL4 || TSPY-like 4 || Hs.284141 || 1162422	1	-0.053553	0.053553	0.18359	0.203277	0.438737	0.659828	1.018418		-0.291944	-0.273434	0.156365	-0.115516	-0.727589	-0.495385	-1.019616	-0.876355	-1.35754
A_24_P19810	FLJ11838 || Hypothetical protein FLJ11838 || Hs.549196 || 1162973	1	0.001447	-0.001447	-0.02141	0.108277	0.293737	0.654828	0.833418		-0.036944	-0.138434	0.121365	0.169484	-0.262589	-0.340385	-0.984616	-0.761355	-1.08254
A_23_P64129	HTATIP2 || HIV-1 Tat interactive protein 2, 30kDa || Hs.90753 || 1175576	1	0.016447	-0.016447	0.03359	0.273277	0.538737	0.559828	0.888418		-0.111944	-0.193434	0.236365	0.034484	-0.547589	-0.475385	-1.209616	-0.806355	-1.07754
A_23_P14458	C14orf149 || Chromosome 14 open reading frame 149 || Hs.29706 || 1175644	1	-0.013553	0.013553	-0.02641	0.163277	0.668737	0.829828	1.168418		0.028056	-0.083434	0.276365	-0.155516	-0.627589	-0.705385	-1.619616	-1.306355	-1.84754
A_32_P134167	CUL5 || Cullin 5 || Hs.440320 || 1175320	1	-0.053553	0.053553	0.25359	0.413277	0.318737	0.569828	1.108418		-0.201944	-0.323434	-0.193635	-0.015516	-0.427589	-0.305385	-0.849616	-0.816355	-1.05754
A_24_P309594	FLJ20489 || Hypothetical protein FLJ20489 || Hs.438867 || 1161884	1	-0.038553	0.038553	0.13859	0.478277	0.373737	0.764828	0.743418		-0.266944	-0.288434	-0.018635	-0.270516	-0.442589	-0.700385	-1.264616	-1.221355	-1.53254
A_23_P1014	MGC14801 || Hypothetical protein MGC14801 || Hs.523932 || 1186358	1	-0.023553	0.023553	0.16359	0.413277	0.418737	0.609828	0.658418		-0.071944	-0.223434	-0.203635	-0.245516	-0.447589	-0.505385	-0.849616	-1.106355	-0.96754
A_24_P210082	FLJ20010 || Hypothetical protein FLJ20010 || Hs.91816 || 1194758	1	-0.053553	0.053553	0.22359	0.483277	0.568737	0.919828	0.968418		-0.401944	-0.503434	-0.223635	-0.065516	-0.637589	-0.715385	-1.219616	-1.566355	-1.43754
A_23_P384024	C3orf6 || Chromosome 3 open reading frame 6 || Hs.478682 || 1159801	1	-0.038553	0.038553	-0.05141	0.278277	0.033737	0.084828	0.793418		-0.066944	-0.148434	-0.148635	-0.260516	-0.422589	-0.620385	-0.864616	-1.021355	-1.15254
A_24_P51777	C3orf6 || Chromosome 3 open reading frame 6 || Hs.478682 || 1160527	1	-0.028553	0.028553	0.02859	0.158277	0.053737	0.164828	0.933418		-0.156944	-0.178434	-0.098635	-0.190516	-0.532589	-0.680385	-0.924616	-0.961355	-1.07254
A_24_P910733	C3orf6 || Chromosome 3 open reading frame 6 || Hs.478682 || 1168480	1	-0.068553	0.068553	-0.01141	0.178277	0.053737	0.224828	0.933418		-0.176944	-0.128434	-0.108635	-0.170516	-0.512589	-0.640385	-1.014616	-0.781355	-1.02254
A_23_P388400	TANC || TPR domain, ankyrin-repeat and coiled-coil-containing || Hs.61590 || 1167911	1	0.046447	-0.046447	-0.10641	0.283277	0.358737	0.549828	1.258418		-0.061944	-0.193434	-0.213635	-0.185516	-0.727589	-0.575385		-1.336355	-1.68754
A_32_P135348	TANC || TPR domain, ankyrin-repeat and coiled-coil-containing || Hs.61590 || 1176276	1	-0.018553	0.018553	-0.21141	0.398277	0.193737	0.484828	1.153418		-0.116944	-0.418434	-0.258635	-0.260516	-0.612589	-0.660385	-1.634616	-1.551355	-1.75254
A_32_P109922	ZNF406 || Zinc finger protein 406 || Hs.446172 || 1172481	1	-0.038553	0.038553	-0.30141	-0.001723	0.233737	0.414828	1.013418		-0.116944	-0.098434	0.011365	-0.160516	-0.302589	-0.770385	-1.354616	-1.311355	-1.29254
A_23_P218086	TPCN1 || Two pore segment channel 1 || Hs.524763 || 1173739	1	-0.058553	0.058553	-0.24141	0.168277	0.223737	0.654828	1.423418		-0.076944	-0.178434	0.001365	-0.270516	-0.412589	-0.920385	-1.214616	-1.441355	-1.45254
A_23_P321703	LOC283687 || **Hypothetical protein LOC283687 || Hs.512015 || 1195566	1	-0.008553	0.008553	-0.18141	0.268277	0.293737	0.624828	0.893418		-0.046944	-0.158434	0.031365	-0.390516	-0.522589	-0.440385	-1.244616	-1.081355	-0.93254
A_24_P247106	AK3L1 || Adenylate kinase 3 like 1 || Hs.493362 || 1187126	1	0.176447	-0.176447	-0.25641	0.133277	0.108737	0.459828	0.778418		0.078056	-0.023434	-0.013635	-0.205516	-0.407589	-0.765385	-1.059616	-0.766355	-1.25754
A_23_P259333	C6orf203 || Chromosome 6 open reading frame 203 || Hs.486084 || 1161612	1	-0.023553	0.023553	-0.45641	-0.006723	0.388737	0.419828	0.748418		-0.121944	-0.363434	-0.133635	-0.395516	-0.867589	-0.625385		-1.136355	-1.60754
A_23_P211504	KDELR3 || KDEL (Lys-Asp-Glu-Leu) endoplasmic reticulum protein retention receptor 3 || Hs.534392 || 1171357	1	-0.058553	0.058553	-0.40141	0.268277	0.433737	0.394828	0.433418		-0.176944	-0.328434	-0.068635	-0.180516	-0.522589	-0.610385	-0.934616	-0.891355	-1.30254
A_24_P913146	HOP || Homeodomain-only protein || Hs.121443 || 1178070	1	-0.013553	0.013553	-0.09641	0.103277	0.408737	0.549828	0.628418		-0.121944	-0.293434	0.176365	-0.225516	-0.627589	-0.935385	-1.139616	-0.906355	-1.31754
A_23_P154306	TANK || TRAF family member-associated NFKB activator || Hs.516490 || 1174543	1	0.021447	-0.021447	-0.02141	-0.031723	0.373737	0.644828	1.013418		-0.506944	-0.558434	-0.148635	-0.500516	-0.622589	-0.900385	-1.724616	-1.571355	-1.76254
A_23_P33364	EVE1 || SH3 domain protein D19 || Hs.519018 || 1192835	1	-0.008553	0.008553	-0.12141	0.158277	0.363737	0.604828	1.193418		-0.606944	-0.528434	-0.438635	-0.690516	-0.982589	-1.480385	-1.774616	-1.611355	-1.94254
A_23_P324340	DISP2 || Dispatched homolog 2 (Drosophila) || Hs.355645 || 1187735	1	0.136447	-0.136447	-0.37641	0.273277	0.538737	0.589828	0.808418		-0.501944	-0.263434	-0.103635	-0.375516	-0.567589	-0.735385	-1.099616	-1.256355	-1.41754
A_32_P19840	|| Hypothetical LOC402617 || Hs.131743 || 1177333	1	0.026447	-0.026447	-0.06641	0.563277	0.518737	0.799828	1.038418		-0.541944	-0.743434	-0.493635	-0.365516	-0.547589	-0.315385	-1.209616	-1.356355	-1.72754
A_32_P74120	|| **LOC440669 || Hs.515635 || 1166874	1	-0.033553	0.033553	-0.20641	0.313277	0.458737	0.629828	0.778418		-0.281944	-0.293434	-0.383635	-0.475516	-0.577589	-0.405385	-0.739616	-1.276355	-1.33754
A_24_P879428	|| Hypothetical LOC400741 || Hs.465405 || 1189180	1	-0.018553	0.018553	-0.17141	0.408277	0.333737	0.644828	0.823418		-0.406944	-0.508434	-0.368635	-0.490516	-0.632589	-0.370385	-0.834616	-1.301355	-1.53254
A_23_P106241	TRIP11 || Thyroid hormone receptor interactor 11 || Hs.546327 || 1167485	1	-0.043553	0.043553	-0.20641	0.323277	0.408737	0.399828	0.748418		-0.371944	-0.523434	-0.343635	-0.635516	-0.747589	-0.395385	-0.979616	-1.086355	-1.36754
A_32_P226858	|| || || 1193743	1	-0.018553	0.018553	-0.23141	0.248277	0.383737	0.484828	0.793418			-0.418434	-0.378635	-0.520516		-0.210385	-1.214616	-1.221355	-1.17254
A_23_P201687	HES2 || Hairy and enhancer of split 2 (Drosophila) || Hs.118727 || 1166167	1	0.011447	-0.011447	-0.15141	-0.031723	-0.126263	0.394828	0.633418		0.033056	-0.478434	0.041365	0.179484	-0.282589	-0.590385	-1.754616	-1.351355	-1.26254
A_32_P42236	|| **Similar to hypothetical protein || Hs.528454 || 1160282	1	-0.013553	0.013553	-0.05641	-0.076723	0.288737	0.429828	0.398418		-0.421944	-0.373434	-0.313635	-0.615516	-0.877589	-1.535385	-2.289616	-1.856355	-2.05754
A_23_P379736	MGC4655 || Hypothetical protein MGC4655 || Hs.549216 || 1174001	1	-0.088553	0.088553	0.01859	0.018277	-0.086263	0.264828	0.563418		-0.226944	-0.398434	0.011365	-0.350516	-0.632589	-1.490385	-1.724616	-1.691355	-1.75254
A_23_P103433	NOR1 || Oxidored-nitro domain-containing protein || Hs.202207 || 1158169	1	-0.053553	0.053553	-0.21641	-0.036723	-0.161263	0.129828	0.598418		-0.121944	-0.223434	-0.153635	-0.365516	-0.307589	-1.015385	-1.779616	-1.696355	-1.56754
A_24_P347480	NEK9 || NIMA (never in mitosis gene a)- related kinase 9 || Hs.7200 || 1188908	1	-0.023553	0.023553	-0.29641	-0.116723	0.048737	0.249828	0.748418		-0.341944	-0.433434	-0.143635	-0.405516	-0.917589	-1.165385	-2.269616	-2.296355	-2.18754
A_24_P357576	FLJ10980 || Hypothetical protein FLJ10980 || Hs.152385 || 1167709	1	-0.043553	0.043553	0.03359	-0.186723	-0.061263	0.229828	0.758418		-0.131944	-0.193434	0.006365	-0.515516		-0.735385		-1.466355	-1.22754
A_23_P99853	FLJ10980 || Hypothetical protein FLJ10980 || Hs.152385 || 1190484	1	-0.023553	0.023553	0.00359	0.233277	-0.201263	0.159828	0.708418		-0.081944	-0.233434	-0.123635	-0.525516	-0.207589	-0.735385	-1.519616	-1.326355	-1.21754
A_24_P794122	|| **Transcribed locus, strongly similar to XP_498810.1 LOC440667 [Homo sapiens] || Hs.537781 || 1174898	1	-0.078553	0.078553	-0.57141	-0.001723	0.113737	0.334828	0.223418		-0.346944	-0.378434	-0.158635	-0.340516	-0.472589	-0.540385	-1.714616	-1.461355	-1.80254
A_23_P217054	WDR32 || WD repeat domain 32 || Hs.118394 || 1180539	1	-0.188553	0.188553	-0.46141	0.138277	0.113737	0.234828	0.393418		-0.126944	-0.148434	-0.158635	-0.380516	-0.222589	-0.780385	-1.394616	-1.371355	-1.22254
A_24_P68162	KIAA1463 || KIAA1463 protein || Hs.505516 || 1159884	1	-0.048553	0.048553	-0.57141	0.208277	0.063737	0.224828	0.713418			-0.198434	-0.148635	-0.400516	-0.242589	-0.160385	-1.114616	-0.971355	-1.23254
A_24_P111737	ATP11B || ATPase, Class VI, type 11B || Hs.478429 || 1175985	1	-0.068553	0.068553	-0.42141	0.048277	0.103737	0.054828	0.573418		-0.086944	-0.148434	-0.128635	-0.350516	-0.482589	-0.390385	-1.194616	-1.021355	-1.06254
A_23_P200890	GOLPH3L || Golgi phosphoprotein 3-like || Hs.203699 || 1180890	1	0.091447	-0.091447	-0.33141	0.318277	0.233737	0.294828	0.703418		-0.236944	-0.148434	0.031365	-0.480516	-0.512589	-0.250385	-1.254616	-0.831355	-1.27254
A_24_P206736	ZNF143 || Zinc finger protein 143 (clone pHZ-1) || Hs.523471 || 1178976	1	0.016447	-0.016447	-0.22641	0.183277	-0.011263	0.049828	0.388418		-0.381944	-0.323434	-0.103635	-0.365516		-0.115385	-1.019616	-0.576355	-0.92754
A_23_P116123	CHEK1 || CHK1 checkpoint homolog (S. pombe) || Hs.24529 || 1172099	1	-0.023553	0.023553	-0.23641	0.113277	-0.181263	0.129828	0.718418		-0.121944	-0.313434	-0.263635	-0.225516	-0.507589	-0.345385	-1.259616	-0.896355	-0.97754
A_23_P4153	LOC51326 || **ADP-ribosylation factor-like || Hs.549159 || 1196063	1	0.031447	-0.031447	-0.26141	0.248277	-0.076263	0.034828	0.303418		-0.226944	-0.388434	-0.428635	-0.420516	-0.642589	-0.310385	-1.094616	-1.041355	-1.03254
A_24_P301557	LPIN2 || Lipin 2 || Hs.268581 || 1186409	1	-0.018553	0.018553	-0.14141	0.048277	0.113737	0.144828	0.813418		-0.216944	-0.188434	-0.018635	-0.180516	-0.272589	-0.760385	-1.294616	-0.511355	-0.94254
A_24_P324886	DOCK4 || Dedicator of cytokinesis 4 || Hs.118140 || 1158114	1	0.011447	-0.011447	-0.37141	-0.271723	0.583737	0.534828	0.743418		-0.016944	-0.118434	0.141365	-0.310516	-0.552589	-0.070385	-1.254616	-1.351355
A_23_P72187	CRSP2 || Cofactor required for Sp1 transcriptional activation, subunit 2, 150kDa || Hs.407604 || 1160314	1	-0.113553	0.113553	-0.38641	0.073277	0.308737	0.469828	0.958418		0.088056	-0.023434	0.036365	-0.255516	-0.487589	-0.105385	-1.079616	-1.046355	-1.19754
A_23_P91919	SERP1 || Stress-associated endoplasmic reticulum protein 1 || Hs.518326 || 1169423	1	-0.063553	0.063553	-0.27641	0.103277	0.258737	0.369828	0.608418		0.178056	0.026566	0.166365	-0.095516	-0.297589	0.014615	-0.919616	-0.936355	-1.08754
A_23_P313728	DKFZP564F0522 || DKFZP564F0522 protein || Hs.468140 || 1192849	1	-0.008553	0.008553	-0.34141	0.088277	0.473737	0.664828	0.843418		0.113056	0.161566	0.241365	-0.060516	-0.512589	0.169615	-1.294616	-1.191355	-1.54254
A_23_P72372	LOC152485 || Hypothetical protein LOC152485 || Hs.133916 || 1188760	1	0.101447	-0.101447	-0.14141	0.228277	0.483737	0.354828	0.683418		0.023056	-0.048434	0.151365	-0.330516	-0.432589	0.569615	-1.164616	-1.241355	-1.41254
A_23_P40975	EDEM1 || ER degradation enhancer, mannosidase alpha-like 1 || Hs.224616 || 1168261	1	-0.013553	0.013553	-0.38641	0.313277	-0.071263	0.139828	0.558418		-0.001944	-0.433434	-0.113635	-0.115516	0.072411	0.024615	-1.049616	-0.746355	-1.02754
A_23_P6914	OSBPL11 || Oxysterol binding protein-like 11 || Hs.477440 || 1183679	1	0.026447	-0.026447	-0.10641	0.293277	0.038737	0.139828	0.658418		-0.001944	0.166566	-0.013635	-0.035516	-0.347589	0.134615	-1.509616	-1.076355	-1.39754
A_23_P159382	SEC24D || SEC24 related gene family, member D (S. cerevisiae) || Hs.189641 || 1170846	1	0.116447	-0.116447	-0.40641	0.133277	0.308737	0.309828	0.638418		0.058056	-0.323434	0.006365	0.024484	-0.397589	-0.035385	-1.519616	-0.996355	-1.10754
A_23_P139388	HBXAP || Hepatitis B virus x associated protein || Hs.420229 || 1188826	1	0.116447	-0.116447	-0.48641	0.033277	0.078737	0.149828	0.598418		0.348056	-0.073434	0.156365	-0.085516	-0.537589	0.124615	-1.109616	-0.726355	-1.18754
A_23_P311608	GOSR2 || Golgi SNAP receptor complex member 2 || Hs.463278 || 1193738	1	0.131447	-0.131447	-0.29141	0.168277	-0.086263	0.334828	0.553418		0.113056	-0.088434	0.271365	0.019484	-0.212589	0.009615	-1.154616	-0.661355	-1.25254
A_23_P86037	UBE2Q || Ubiquitin-conjugating enzyme E2Q (putative) || Hs.516587 || 1194389	1	-0.003553	0.003553	-0.31641	0.273277	0.098737	0.219828	0.588418		0.238056	-0.253434	0.156365	-0.105516	-0.067589		-0.949616	-0.566355	-0.92754
A_32_P18250	|| Similar to hepatitis C virus core-binding protein 6; cervical cancer oncogene 3 || Hs.374061 || 1157203	1	-0.033553	0.033553	0.68359	0.383277	0.108737	0.049828	0.358418		0.078056	-0.043434	0.246365	0.124484	-0.147589	-0.065385	-0.669616	-1.176355	-1.57754
A_23_P54079	OSGEP || O-sialoglycoprotein endopeptidase || Hs.525196 || 1170696	1	-0.128553	0.128553	0.15859	-0.241723	-0.106263	0.354828	0.533418		0.463056	0.171566	0.511365	0.479484	-0.052589	-0.290385	-0.244616	-1.411355	-1.51254
A_24_P380022	EIF5A2 || Eukaryotic translation initiation factor 5A2 || Hs.164144 || 1168975	1	0.006447	-0.006447	0.25359		-0.001263	0.009828	0.208418		0.108056	0.146566	0.366365	0.354484	0.022411	-0.485385		-0.946355	-1.26754
A_32_P53713	|| || || 1165185	1	-0.013553	0.013553	0.28359	0.063277	0.128737	0.129828	0.198418		0.288056	0.096566	0.376365	0.294484	0.092411	-0.395385		-1.146355	-1.43754
A_23_P37275	CGRRF1 || Cell growth regulator with ring finger domain 1 || Hs.59106 || 1183731	1	0.021447	-0.021447	0.08859	0.248277	0.203737	0.094828	0.193418		0.363056	0.101566	0.511365	0.259484	0.147411	-0.550385	-0.184616	-1.301355	-1.55254
A_23_P217109	SLC31A2 || Solute carrier family 31 (copper transporters), member 2 || Hs.24030 || 1180603	1	0.016447	-0.016447	0.50359	0.053277	0.258737	0.129828	0.148418		0.138056	-0.013434	0.456365	0.034484	0.102411	-0.565385		-1.406355	-1.38754
A_23_P145074	PNRC1 || Proline-rich nuclear receptor coactivator 1 || Hs.75969 || 1188916	1	-0.013553	0.013553	0.08359	0.083277	0.118737	0.339828	0.328418		0.078056	0.026566	0.276365	0.174484	0.252411	-0.575385		-1.156355	-1.20754
A_23_P217114	ALAD || Aminolevulinate, delta-, dehydratase || Hs.1227 || 1182847	1	-0.148553	0.148553	0.22859	0.138277	0.263737	0.384828	0.293418		0.223056	-0.008434	0.561365	0.259484	-0.182589	-0.740385	-0.954616	-1.481355
A_23_P4474	IER3IP1 || Immediate early response 3 interacting protein 1 || Hs.130917 || 1160202	1	0.006447	-0.006447	0.11359	-0.196723	-0.101263	0.119828	0.368418		0.268056	0.066566	0.536365	0.204484	-0.367589	-0.325385	-1.649616	-0.626355	-0.93754
A_23_P137578	FBXO28 || F-box protein 28 || Hs.64691 || 1167146	1	-0.068553	0.068553	-0.08141	-0.061723	0.043737	-0.215172	0.153418		0.293056	0.151566	0.551365	0.319484	-0.342589	-0.060385		-0.901355	-1.29254
A_23_P200199	TLP19 || Endoplasmic reticulum thioredoxin superfamily member, 18 kDa || Hs.476033 || 1157054	1	-0.063553	0.063553	0.07359	-0.176723	0.008737	-0.040172	0.188418		0.148056	0.036566	0.246365	0.064484	-0.387589	-0.085385	-1.079616	-0.616355	-1.01754
A_24_P221883	PSARL || Presenilin associated, rhomboid-like || Hs.478469 || 1168379	1	0.021447	-0.021447	-0.13141	-0.181723	-0.076263	-0.135172	0.143418		0.083056	-0.008434	0.311365	0.089484	-0.172589	-0.060385	-1.264616	-0.431355	-1.19254
A_24_P237686	|| || || 1161547	1	-0.003553	0.003553	0.24359	-0.196723	0.058737	0.029828	0.068418		0.118056	0.066566	0.536365	0.234484	-0.307589	-0.395385	-1.319616	-0.906355	-1.75754
A_23_P42020	C6orf204 || Chromosome 6 open reading frame 204 || Hs.520349 || 1163008	1	-0.033553	0.033553	0.01359		-0.001263	0.009828	0.088418		0.258056	-0.113434	0.566365	0.204484		-0.505385		-0.956355	-1.70754
A_24_P47547	RAN || RAN, member RAS oncogene family || Hs.10842 || 1171402	1	0.011447	-0.011447	0.04859	-0.221723	0.043737	-0.145172	0.173418		0.223056	0.141566	0.731365	0.279484	-0.202589	-0.220385	-1.024616	-0.751355	-1.37254
A_24_P183375	PPP2CA || Protein phosphatase 2 (formerly 2A), catalytic subunit, alpha isoform || Hs.483408 || 1177543	1	-0.023553	0.023553	0.09359	-0.206723	-0.031263	-0.180172	0.158418		0.268056	0.116566	0.576365	0.174484	-0.337589	-0.405385	-1.359616	-0.976355	-1.34754
A_23_P27066	UBE2G1 || Ubiquitin-conjugating enzyme E2G 1 (UBC7 homolog, C. elegans) || Hs.462035 || 1177956	1	-0.088553	0.088553	-0.08141	-0.181723	-0.026263	0.104828	0.183418		0.343056	0.151566	0.691365	0.199484	-0.142589	-0.450385	-1.184616	-0.561355	-1.27254
A_32_P230547	DOCK7 || Dedicator of cytokinesis 7 || Hs.406156 || 1166184	1	-0.113553	0.113553	-0.14641	-0.346723	-0.111263	0.109828	0.398418		0.128056	-0.073434	0.246365	-0.005516	-0.067589	-0.205385	-0.949616	-0.826355	-1.46754
A_24_P849801	RPL22 || Ribosomal protein L22 || Hs.515329 || 1164400	1	-0.013553	0.013553	0.09359	-0.296723	-0.031263	0.099828	0.438418		0.198056	0.156566	0.636365	0.214484	0.022411	-0.165385	-1.519616	-0.906355	-1.85754
A_23_P152487	KARS || Lysyl-tRNA synthetase || Hs.3100 || 1185558	1	-0.123553	0.123553	-0.05641	-0.476723	-0.071263	0.149828	0.448418		0.218056	-0.113434	0.686365	-0.015516	-0.257589	-0.075385	-1.659616	-1.066355	-1.71754
A_23_P31602	G10 || Maternal G10 transcript || Hs.380233 || 1159673	1	-0.003553	0.003553	-0.02641	-0.106723	-0.011263	0.109828	0.458418		0.108056	0.046566	0.286365	0.124484	-0.027589	-0.145385	-0.959616	-0.986355	-1.16754
A_23_P42695	C7orf24 || Chromosome 7 open reading frame 24 || Hs.530024 || 1164801	1	0.016447	-0.016447	-0.20641	0.033277	-0.051263	0.259828	0.698418		0.298056	0.246566	0.356365	0.154484	-0.117589	-0.115385	-1.189616	-1.326355	-1.55754
A_23_P254648	FBXW2 || F-box and WD-40 domain protein 2 || Hs.494985 || 1172308	1	0.006447	-0.006447	-0.09641	-0.166723	0.068737	0.179828	0.818418		0.348056	0.116566	0.516365	0.024484	0.012411	-0.175385	-1.529616	-1.236355
A_23_P79221	ACVR1 || Activin A receptor, type I || Hs.470316 || 1189644	1	-0.023553	0.023553	0.12359	-0.146723	0.048737	0.149828	0.778418		0.098056	0.136566	0.156365	0.184484	-0.107589	-0.305385	-1.389616	-1.236355	-1.34754
A_24_P302695	MRPL30 || Mitochondrial ribosomal protein L30 || Hs.346736 || 1188449	1	-0.058553	0.058553	-0.15141	-0.281723	0.113737	0.364828	0.603418		0.403056	0.241566	0.381365	0.199484	0.047411	0.019615	-1.094616	-0.871355	-1.51254
A_23_P435604	KIAA0090 || KIAA0090 protein || Hs.439200 || 1192041	1	-0.048553	0.048553	-0.20141	-0.231723	0.183737	0.284828	0.643418		0.323056	0.261566	0.531365	0.219484	-0.052589	-0.060385	-1.564616	-1.191355	-1.95254
A_23_P80122	WRB || Tryptophan rich basic protein || Hs.198308 || 1173188	1	-0.118553	0.118553	0.11859	-0.491723	-0.026263	0.114828	0.393418		0.093056	-0.338434	0.571365	0.079484	-0.572589	-0.370385		-1.191355	-1.58254
A_23_P81408	MAT2B || Methionine adenosyltransferase II, beta || Hs.54642 || 1164160	1	0.036447	-0.036447	0.10359	-0.026723	0.178737	0.189828	0.218418		0.208056	-0.073434	0.526365	0.044484	-0.477589	-0.035385	-1.029616	-0.626355	-1.01754
A_23_P51572	TSNAX || Translin-associated factor X || Hs.96247 || 1168382	1	-0.033553	0.033553	0.15359	-0.426723	0.308737	0.299828	0.388418		0.028056	-0.003434	0.586365	0.204484	-0.897589	-0.445385	-1.399616	-1.216355	-1.54754
A_32_P119616	ETFA || Electron-transfer-flavoprotein, alpha polypeptide (glutaric aciduria II) || Hs.39925 || 1168626	1	0.016447	-0.016447	0.09359	-0.386723	0.258737	0.369828	0.568418		-0.041944	-0.083434	0.286365	0.034484	-0.647589	-0.345385	-1.159616	-0.826355	-1.26754
A_32_P161432	CBWD1 || COBW domain containing 1 || Hs.531330 || 1168596	1	0.021447	-0.021447	0.03859	-0.141723	0.183737	0.204828	0.393418		0.133056	-0.098434	0.561365	0.009484	-0.312589	-0.290385	-1.204616	-0.901355	-1.47254
A_24_P25080	DC36 || COBW-like placental protein || Hs.355950 || 1178951	1	0.011447	-0.011447	0.02859	-0.181723	0.223737	0.394828	0.593418		0.063056	-0.008434	0.601365	0.059484	-0.372589	-0.280385	-1.284616	-0.871355	-1.54254
A_24_P49371	FLJ20534 || Hypothetical protein FLJ20534 || Hs.406756 || 1166022	1	0.021447	-0.021447	-0.01141	-0.421723	0.143737	0.384828	0.573418		0.023056	0.041566	0.651365	0.129484	-0.392589	-0.470385		-0.901355	-1.35254
A_23_P124823	|| || || 1188457	1	0.021447	-0.021447	0.00859	-0.251723	0.123737	0.294828	0.433418		0.063056	0.101566	0.411365	0.129484	-0.362589	-0.210385	-0.954616	-0.841355	-1.13254
A_24_P82142	|| || || 1160716	1	-0.043553	0.043553	-0.02641	-0.206723	0.138737	0.129828	0.518418		0.208056	0.146566	0.596365	0.154484	-0.567589	-0.405385	-1.599616	-0.896355	-1.12754
A_23_P45934	SRP9 || Signal recognition particle 9kDa || Hs.511425 || 1175472	1	-0.048553	0.048553	0.18859	-0.361723	0.313737	0.304828	0.383418		0.243056	0.021566	0.651365	0.059484	-0.472589	-0.400385	-1.594616	-1.021355	-1.42254
A_24_P66528	SRP9 || Signal recognition particle 9kDa || Hs.511425 || 1191734	1	-0.033553	0.033553	0.20359	-0.406723	0.228737	0.249828	0.378418		0.178056	0.006566	0.796365	0.134484	-0.617589	-0.375385	-1.569616	-0.876355	-1.37754
A_32_P110751	EIF4A2 || Eukaryotic translation initiation factor 4A, isoform 2 || Hs.478553 || 1189050	1	-0.043553	0.043553	-0.19641	-0.326723	0.338737	0.379828	0.308418		0.378056	0.196566	0.596365	-0.015516	-0.447589	-0.415385	-1.219616	-0.826355	-1.12754
A_23_P27167	RNASEH1 || Ribonuclease H1 || Hs.502765 || 1168194	1	-0.083553	0.083553	-0.01641	-0.136723	0.118737	-0.040172	0.628418		0.178056	0.036566	0.396365	0.024484	-0.307589	-0.185385	-0.849616	-0.956355	-1.34754
A_24_P103060	MCFD2 || Multiple coagulation factor deficiency 2 || Hs.293689 || 1162557	1	-0.058553	0.058553	-0.10141	-0.331723	0.263737	0.304828	0.423418		0.153056	0.261566	0.341365	0.119484	-0.372589	-0.390385		-0.931355	-1.54254
A_23_P252403	COMMD10 || COMM domain containing 10 || Hs.483136 || 1162669	1	-0.043553	0.043553	-0.19641	-0.066723	0.108737	0.289828	0.478418		0.268056	0.086566	0.276365	-0.055516	-0.147589	-0.435385	-1.059616	-0.896355	-1.39754
A_23_P43141	EIF3S6 || Eukaryotic translation initiation factor 3, subunit 6 48kDa || Hs.405590 || 1184260	1	-0.098553	0.098553	-0.15141	-0.191723	0.123737	0.244828	0.483418		0.203056	0.031566	0.441365	0.059484	-0.312589	-0.530385	-0.864616	-0.971355	-1.50254
A_24_P206427	EIF3S6 || Eukaryotic translation initiation factor 3, subunit 6 48kDa || Hs.405590 || 1187677	1	-0.093553	0.093553	-0.19641	-0.266723	-0.031263	0.209828	0.458418		0.188056	-0.003434	0.316365	0.074484	-0.217589	-0.475385		-1.046355	-1.47754
A_23_P202988	AASDHPPT || Aminoadipate-semialdehyde dehydrogenase-phosphopantetheinyl transferase || Hs.524009 || 1183918	1	-0.018553	0.018553	-0.12141	-0.321723	0.163737	0.204828	0.443418		0.133056	0.191566	0.501365	0.109484	-0.512589	-0.170385	-1.394616	-1.491355	-1.75254
A_23_P250002	HACE1 || HECT domain and ankyrin repeat containing, E3 ubiquitin protein ligase 1 || Hs.434340 || 1187615	1	-0.003553	0.003553	-0.23641	-0.316723	0.258737	0.079828	0.388418		0.218056	0.106566	0.516365	0.104484		-0.325385		-1.266355	-1.32754
A_23_P117599	AHSA1 || AHA1, activator of heat shock 90kDa protein ATPase homolog 1 (yeast) || Hs.204041 || 1189065	1	-0.113553	0.113553	-0.16641	-0.376723	0.108737	0.159828	0.318418		0.238056	-0.053434	0.456365	0.004484	-0.407589	-0.325385	-0.999616	-0.926355	-1.09754
A_32_P6274	|| || || 1188756	1	-0.003553	0.003553	-0.05641	-0.316723	0.138737	0.089828	0.298418		0.178056	0.186566	0.556365	-0.095516	-0.457589	-0.515385		-0.996355	-1.47754
A_23_P121250	EIF4A2 || Eukaryotic translation initiation factor 4A, isoform 2 || Hs.478553 || 1193103	1	-0.043553	0.043553	-0.22641	-0.386723	0.038737	0.329828	0.398418		0.398056	0.296566	0.626365	0.144484	-0.537589	-0.475385	-1.059616	-1.096355	-1.46754
A_23_P138975	RBM7 || RNA binding motif protein 7 || Hs.533736 || 1161005	1	0.091447	-0.091447	0.31859	-0.251723	0.453737	0.454828	0.563418		0.383056	0.171566	0.891365	0.279484	-0.362589	-0.380385		-0.911355	-1.10254
A_23_P110362	MAP2K1IP1 || **Mitogen-activated protein kinase kinase 1 interacting protein 1 || Hs.433332 || 1171861	1	-0.008553	0.008553	0.44859	-0.021723	0.513737	0.524828	0.613418		0.033056	0.121566	0.891365	0.339484	-0.432589	-0.560385		-1.041355	-1.44254
A_23_P321959	C6orf83 || Chromosome 6 open reading frame 83 || Hs.487143 || 1174736	1	-0.013553	0.013553	0.12359	-0.096723	0.458737	0.539828	0.508418		0.118056	0.066566	0.706365	0.204484	-0.487589	-0.325385	-1.139616	-0.786355	-1.10754
A_23_P307940	CAPZA2 || Capping protein (actin filament) muscle Z-line, alpha 2 || Hs.446123 || 1175923	1	-0.053553	0.053553	0.26359	-0.006723	0.498737	0.569828	0.588418		0.058056	0.016566	0.706365	0.094484	-0.397589	-0.235385	-1.509616	-1.156355	-1.52754
A_24_P200784	C6orf203 || Chromosome 6 open reading frame 203 || Hs.486084 || 1167084	1	0.041447	-0.041447	-0.13141	0.008277	0.663737	0.624828	0.943418		-0.276944	-0.198434	0.421365	-0.260516		-0.560385		-1.021355	-1.74254
A_23_P33607	FLJ22729 || Hypothetical protein FLJ22729 || Hs.317340 || 1167169	1	0.011447	-0.011447	-0.10141	-0.091723	0.563737	0.554828	0.653418		0.033056	-0.028434	0.361365	-0.120516	-0.012589	-0.150385	-1.094616	-0.971355	-1.50254
A_23_P355067	LOC54499 || Putative membrane protein || Hs.93832 || 1164914	1	-0.023553	0.023553	-0.03641	-0.046723	0.298737	0.249828	0.538418		0.148056	0.086566	0.346365	0.054484	-0.447589	-0.015385	-0.929616	-0.636355	-0.94754
A_23_P18939	RASA1 || RAS p21 protein activator (GTPase activating protein) 1 || Hs.292524 || 1172285	1	-0.093553	0.093553	-0.01641	0.043277	0.658737	0.519828	0.618418		0.148056	-0.043434	0.476365	-0.085516	-0.727589	0.034615	-1.389616	-0.956355	-1.92754
A_23_P126057	|| || || 1162016	1	0.021447	-0.021447	0.14859	-0.221723	0.403737	0.594828	0.873418		0.113056	0.021566	0.581365	0.089484	-0.542589	-0.240385	-1.034616	-0.741355	-1.15254
A_23_P13701	CGI-119 || CGI-119 protein || Hs.505934 || 1176529	1	0.041447	-0.041447	0.16859	-0.131723	0.413737	0.654828	0.803418		-0.076944	-0.048434	0.531365	0.019484	-0.502589	-0.290385	-1.304616	-0.891355	-1.61254
A_24_P391987	LOC401152 || HCV F-transactivated protein 1 || Hs.173705 || 1189991	1	0.091447	-0.091447	0.06859	-0.221723	0.473737	0.684828	0.853418		0.003056	-0.008434	0.381365	0.119484	-0.552589	-0.320385	-1.474616	-1.021355	-1.55254
A_24_P268160	MGC54289 || Hypothetical protein MGC54289 || Hs.485606 || 1161192	1	-0.008553	0.008553	-0.03141	0.028277	0.203737	0.404828	0.623418		0.163056	-0.138434	0.401365	0.039484	-0.532589	-0.320385	-1.444616	-0.781355	-1.35254
A_23_P118516	FAM18B || Family with sequence similarity 18, member B || Hs.87295 || 1169979	1	0.036447	-0.036447	0.03359	-0.086723	0.218737	0.419828	0.438418		0.148056	0.016566	0.336365	-0.015516	-0.337589	-0.275385	-1.409616	-0.776355	-1.22754
A_23_P123071	CAV2 || Caveolin 2 || Hs.212332 || 1180462	1	-0.033553	0.033553	0.08359	0.063277	0.588737	0.589828	0.728418		0.058056	-0.183434	0.536365	-0.035516	-0.607589	-0.735385	-1.759616	-1.096355	-2.13754
A_23_P251104	SGCB || Sarcoglycan, beta (43kDa dystrophin-associated glycoprotein) || Hs.438953 || 1194400	1	-0.048553	0.048553	-0.09141	-0.071723	0.183737	0.274828	0.553418		0.253056	-0.088434	0.361365	-0.040516	-0.412589	-0.500385	-0.994616	-0.511355	-1.20254
A_24_P391368	ATXN10 || Ataxin 10 || Hs.475125 || 1194125	1	-0.053553	0.053553	0.13359	0.023277	0.108737	0.169828	0.508418		0.108056	0.026566	0.416365	0.064484	-0.307589	-0.185385	-1.039616	-0.456355	-1.13754
A_23_P201086	ARF1 || ADP-ribosylation factor 1 || Hs.286221 || 1165979	1	-0.078553	0.078553	0.19859	0.098277	0.193737	0.474828	0.463418		0.183056	-0.038434	0.461365	0.039484	-0.082589	-0.070385	-1.024616	-0.621355	-1.09254
A_24_P304549	LAMP1 || Lysosomal-associated membrane protein 1 || Hs.494419 || 1191802	1	-0.118553	0.118553	0.13859	0.148277	0.143737	0.484828	0.413418		0.203056	-0.068434	0.251365	0.059484	-0.312589	-0.150385	-0.984616	-0.571355	-0.92254
A_23_P127233	SMNDC1 || Survival motor neuron domain containing 1 || Hs.79968 || 1164697	1	-0.023553	0.023553	0.00359	0.163277	0.318737	0.359828	0.498418		0.298056	0.166566	0.516365	0.114484	-0.157589	-0.115385	-1.259616	-0.606355	-1.13754
A_24_P400760	|| || || 1171359	1	0.016447	-0.016447	-0.07641	0.103277	0.368737	0.409828	0.518418		0.228056	0.096566	0.446365	0.004484	-0.157589	0.054615	-1.129616	-0.716355	-1.40754
A_24_P354488	ASAHL || N-acylsphingosine amidohydrolase (acid ceramidase)-like || Hs.437365 || 1187246	1	0.041447	-0.041447	-0.06141	-0.031723	0.153737	0.324828	0.573418		0.143056	0.131566	0.321365	0.139484	-0.132589	0.059615	-1.094616	-0.661355	-1.40254
A_23_P218375	ITGAE || Integrin, alpha E (antigen CD103, human mucosal lymphocyte antigen 1; alpha polypeptide) || Hs.513867 || 1194388	1	0.046447	-0.046447	-0.08641	-0.066723	0.238737	0.389828	0.318418		-0.001944	0.076566	0.486365	0.074484	-0.357589	-0.065385	-1.239616	-0.426355	-1.31754
A_24_P138556	EIF2S1 || Eukaryotic translation initiation factor 2, subunit 1 alpha, 35kDa || Hs.151777 || 1176315	1	-0.063553	0.063553	0.00359	-0.146723	-0.061263	-0.010172	0.288418		0.308056	-0.023434	0.606365	0.084484	-0.287589	0.164615	-0.949616	-0.346355	-0.91754
A_32_P25253	HBLD2 || HESB like domain containing 2 || Hs.449291 || 1155576	1	0.106447	-0.106447	-0.21641	0.033277	0.228737	0.299828	0.488418		0.178056	0.056566	0.936365	0.064484	0.112411	-0.325385	-1.419616	-1.336355	-1.22754
A_23_P71433	FLJ11011 || Hypothetical protein FLJ11011 || Hs.492031 || 1194928	1	0.106447	-0.106447	-0.28641	0.063277	0.048737	0.199828	0.568418		0.388056	0.226566	0.466365	0.164484	-0.107589	-0.135385	-1.349616	-0.736355	-1.03754
A_24_P122524	WDR3 || WD repeat domain 3 || Hs.201375 || 1155544	1	-0.058553	0.058553	-0.45141	-0.191723	0.073737	0.184828	0.003418		0.493056	0.481566	0.691365	0.279484	-0.062589	0.299615	-1.784616	-1.601355	-2.01254
A_23_P144916	GFPT2 || Glutamine-fructose-6-phosphate transaminase 2 || Hs.30332 || 1171651	1	-0.038553	0.038553	-0.42141	-0.181723	0.103737	0.194828	0.003418		0.573056	0.241566	0.631365	0.249484	0.017411	0.239615	-1.154616	-0.991355	-1.52254
A_24_P205263	C20orf6 || Chromosome 20 open reading frame 6 || Hs.369284 || 1178143	1	0.021447	-0.021447	-0.02141	-0.451723	0.103737	0.154828	0.103418		0.423056	0.451566	0.441365	0.209484	-0.142589	0.329615	-1.384616	-1.071355	-1.41254
A_24_P134340	NSFL1C || NSFL1 (p97) cofactor (p47) || Hs.12865 || 1178251	1	-0.138553	0.138553	0.00859	-0.021723	0.163737	0.344828	0.393418		0.323056	0.121566	0.841365	0.229484	-0.112589	0.079615	-1.494616	-0.881355	-1.26254
A_24_P252973	HEAB || ATP/GTP-binding protein || Hs.523687 || 1182480	1	-0.053553	0.053553	-0.03641	0.023277	0.088737	0.019828	0.178418		0.308056	0.046566	0.566365	0.164484	-0.057589	0.064615	-1.039616	-0.786355	-1.07754
A_24_P298420	SKB1 || SKB1 homolog (S. pombe) || Hs.367854 || 1187046	1	-0.003553	0.003553	-0.24641		0.128737	0.199828	0.118418		0.488056	-0.093434	0.636365	0.304484		-0.005385		-0.906355	-1.17754
A_23_P435002	p49/STRAP || SRF-dependent transcription regulation associated protein || Hs.107622 || 1187161	1	-0.088553	0.088553	0.05859	-0.431723	-0.016263	0.044828	0.263418		0.473056	0.171566	0.311365	0.269484	0.067411	0.289615	-1.294616	-0.771355	-0.95254
A_23_P55926	NR1H2 || Nuclear receptor subfamily 1, group H, member 2 || Hs.432976 || 1159235	1	-0.148553	0.148553	-0.26141	0.208277	0.183737	0.194828	0.283418		0.443056	0.021566	0.621365	0.079484	0.167411	0.199615	-0.654616	-0.931355	-1.32254
A_24_P389038	C6orf11 || Chromosome 6 open reading frame 11 || Hs.520063 || 1191161	1	-0.233553	0.233553	-0.28641	-0.016723	-0.111263	0.089828	0.248418		0.608056	0.076566	0.496365	0.084484	0.172411	0.194615	-0.589616	-0.906355	-1.31754
A_23_P28638	PLEKHB2 || Pleckstrin homology domain containing, family B (evectins) member 2 || Hs.469944 || 1185842	1	-0.013553	0.013553	-0.23641	0.183277	0.078737	0.099828	0.538418		0.768056	-0.063434	0.376365	0.114484	0.172411	0.214615	-1.089616	-0.906355	-1.11754
A_23_P351275	UPP1 || Uridine phosphorylase 1 || Hs.488240 || 1156770	1	-0.028553	0.028553	-0.27141	0.458277	0.573737	0.964828	0.873418		0.483056	0.091566	0.271365	0.249484	0.217411	0.889615	-0.694616	-1.221355	-1.92254
A_32_P165477	SLC7A11 || Solute carrier family 7, (cationic amino acid transporter, y+ system) member 11 || Hs.535797 || 1166058	1	0.031447	-0.031447	-0.04141	0.188277	0.243737	0.324828	0.653418		0.313056	0.191566	0.481365	0.059484	0.097411	0.529615	-0.544616	-1.061355	-1.46254
A_24_P291401	FLJ90024 || Fasting-inducible integral membrane protein TM6P1 || Hs.356187 || 1170942	1	-0.088553	0.088553	-0.14141	-0.131723	0.393737	0.394828	0.983418		0.323056	-0.068434	0.191365	0.089484	0.217411	0.409615	-0.524616	-0.631355	-1.16254
A_23_P157215	BZW2 || Basic leucine zipper and W2 domains 2 || Hs.487635 || 1175128	1	0.001447	-0.001447	-0.11141	0.008277	-0.036263	0.214828	0.583418		0.413056	0.441566	0.291365	0.409484	0.217411	0.019615	-0.354616	-1.011355	-1.42254
A_23_P35906	CASP4 || Caspase 4, apoptosis-related cysteine protease || Hs.138378 || 1162130	1	-0.033553	0.033553	-0.07641	0.063277	0.148737	0.379828	0.548418		0.588056	0.566566	0.606365	0.544484	0.382411	0.154615	-0.399616	-1.156355	-1.48754
A_23_P255104	LHFPL2 || Lipoma HMGIC fusion partner-like 2 || Hs.79299 || 1189261	1	-0.083553	0.083553	0.00359	0.083277	0.168737	0.359828	0.608418		0.738056	0.636566	0.716365	0.504484	0.282411	0.244615	-0.629616	-1.356355	-1.55754
A_23_P35912	CASP4 || Caspase 4, apoptosis-related cysteine protease || Hs.138378 || 1180242	1	-0.028553	0.028553	-0.06141	0.208277	0.183737	0.434828	0.623418		0.693056	0.591566	0.751365	0.549484	0.447411	0.229615	-0.304616	-1.051355	-1.41254
A_24_P106681	YWHAG || Tyrosine 3-monooxygenase/tryptophan 5-monooxygenase activation protein, gamma polypeptide || Hs.520974 || 1169072	1	-0.038553	0.038553	-0.19141	0.198277	0.563737	0.664828	0.683418		0.643056	0.571566	0.681365	0.449484	0.187411	-0.020385	-0.384616	-0.951355	-1.29254
A_23_P12884	GRK5 || G protein-coupled receptor kinase 5 || Hs.524625 || 1182322	1	-0.048553	0.048553	-0.07141	0.208277	0.453737	0.764828	0.933418		0.683056	0.471566	0.721365	0.499484	0.587411	0.079615	-0.664616	-1.151355	-1.59254
A_23_P15493	Bit1 || Bcl-2 inhibitor of transcription || Hs.12677 || 1184648	1	-0.013553	0.013553	-0.03641	0.393277	0.518737	0.609828	0.808418		0.508056	0.426566	0.546365	0.404484	0.202411	0.024615	-0.539616	-1.006355	-1.31754
A_24_P49421	|| || || 1184283	1	-0.018553	0.018553	0.10859	0.198277		0.664828	0.833418		0.623056	0.291566	0.371365	0.229484	0.207411	0.039615	-0.414616	-0.921355	-1.12254
A_24_P388528	SIAT1 || ST6 beta-galactosamide alpha-2,6-sialyltranferase 1 || Hs.207459 || 1182147	1	-0.018553	0.018553	-0.30141	0.248277	0.213737	0.504828	0.803418		0.373056	0.291566	0.581365	0.229484	-0.312589	0.059615	-0.304616	-0.971355	-1.45254
A_32_P62863	SCHIP1 || Schwannomin interacting protein 1 || Hs.134665 || 1171734	1	-0.038553	0.038553	0.32859	0.208277	0.483737	0.484828	0.653418		-0.006944	-0.098434	0.271365	-0.150516	0.157411	0.259615	-0.524616	-1.131355	-1.39254
A_24_P703830	|| || || 1156861	1	-0.028553	0.028553	0.36859	0.638277	0.443737	0.484828	0.703418		-0.086944	-0.138434	-0.048635	-0.050516	0.147411	-0.190385	-0.444616	-1.021355	-1.32254
A_23_P127186	|| || || 1173773	1	-0.023553	0.023553	0.21359	0.403277	0.668737	0.819828	1.238418		0.148056	-0.043434	-0.043635	0.124484	0.402411	0.054615	-0.949616	-1.326355	-1.55754
A_23_P122532	C6orf47 || Chromosome 6 open reading frame 47 || Hs.247323 || 1188430	1	-0.053553	0.053553	0.25359	0.183277	0.348737	0.529828	0.748418		0.018056	0.066566	0.106365	-0.045516	-0.037589	-0.165385	-0.509616	-0.926355	-1.00754
A_23_P157365	FAM3C || Family with sequence similarity 3, member C || Hs.434053 || 1162487	1	0.056447	-0.056447	0.23359	0.023277	0.678737	0.659828	0.908418		0.438056	0.376566	0.666365	0.114484		-0.425385		-1.206355
A_23_P305723	MI-ER1 || Mesoderm induction early response 1 || Hs.21757 || 1186321	1	-0.008553	0.008553	0.24859	0.308277	0.703737	0.634828	0.903418		0.223056	0.251566	0.401365	0.329484	-0.012589	-0.230385		-1.391355
A_32_P79584	SEPT7 || Septin 7 || Hs.191346 || 1163922	1	0.016447	-0.016447	0.05359	0.253277	0.138737	0.199828	0.458418		0.218056	0.176566	0.336365	0.244484	-0.067589	0.054615	-0.959616	-0.766355	-1.22754
A_23_P143551	ATP6V1E1 || ATPase, H+ transporting, lysosomal 31kDa, V1 subunit E isoform 1 || Hs.517338 || 1177013	1	-0.033553	0.033553	0.13359	0.213277	0.198737	0.209828	0.728418		0.178056	-0.023434	0.356365	0.104484	0.042411	0.014615	-1.009616	-0.716355	-1.30754
A_24_P55465	MTPN || Myotrophin || Hs.549242 || 1163658	1	-0.158553	0.158553	0.06859	0.268277	0.213737	0.174828	0.553418		0.173056	-0.098434	0.481365	-0.090516	0.077411	-0.120385	-0.964616	-1.091355	-1.66254
A_23_P389118	TMEM16F || Transmembrane protein 16F || Hs.505339 || 1158716	1	-0.078553	0.078553	0.00859	0.238277	0.203737	0.304828	0.743418		0.233056	0.141566	0.291365	0.049484	0.097411	-0.170385	-0.974616	-1.271355	-1.81254
A_23_P210001	|| || || 1181593	1	-0.208553	0.208553	0.06859	0.208277	0.253737	0.354828	0.843418		0.173056	-0.048434	0.331365	0.059484	0.157411	-0.160385	-1.064616	-1.331355	-1.93254
A_23_P115732	PCGF4 || Polycomb group ring finger 4 || Hs.380403 || 1155959	1	-0.043553	0.043553	0.06359	0.143277	0.288737	0.259828	0.498418		0.218056	0.206566	0.326365	0.084484	-0.137589	-0.145385	-0.839616	-0.986355	-1.43754
A_23_P2262	SURB7 || SRB7 suppressor of RNA polymerase B homolog (yeast) || Hs.286145 || 1177089	1	-0.033553	0.033553	0.02359	0.093277	0.258737	0.199828	0.678418		0.198056	0.116566	0.346365	0.024484	-0.167589	-0.075385	-0.879616	-0.966355	-1.32754
A_24_P122682	RAB4A || RAB4A, member RAS oncogene family || Hs.296169 || 1189073	1	-0.028553	0.028553	0.08859	0.048277	0.243737	0.284828	0.603418		0.133056	0.171566	0.251365	-0.010516		0.029615	-1.134616	-1.071355	-1.54254
A_23_P81087	LOC57117 || Hypothetical nuclear factor SBBI22 || Hs.480454 || 1170005	1	-0.053553	0.053553	0.05359	0.233277	0.168737	0.109828	0.268418		0.338056	0.146566	0.526365	0.144484	0.062411	0.014615	-0.939616	-0.776355	-1.45754
A_32_P109522	C6orf113 || Chromosome 6 open reading frame 113 || Hs.29857 || 1188789	1	0.096447	-0.096447	0.12359	0.193277	0.178737	0.249828	0.378418		0.328056	0.086566	0.366365	-0.015516	0.162411	0.014615	-1.029616	-0.826355	-1.41754
A_23_P208523	LENG1 || Leukocyte receptor cluster (LRC) member 1 || Hs.549193 || 1180120	1	-0.033553	0.033553	-0.07641	0.163277	0.038737	0.179828	0.508418		0.438056	0.116566	0.346365	-0.145516		0.044615	-0.929616		-1.35754
A_24_P228579	C20orf7 || Chromosome 20 open reading frame 7 || Hs.472165 || 1167002	1	0.016447	-0.016447	-0.11641	0.103277	0.088737	0.279828	0.518418		0.218056	0.326566	0.516365	0.224484	0.272411	-0.045385	-1.269616	-1.126355	-1.37754
A_23_P123874	SMU1 || Smu-1 suppressor of mec-8 and unc-52 homolog (C. elegans) || Hs.174021 || 1160570	1	-0.033553	0.033553	-0.02641	0.183277	0.188737	0.119828	0.448418		0.198056	0.126566	0.326365	0.314484	0.212411	0.194615	-0.899616	-1.096355	-1.29754
A_24_P27373	PLDN || Pallidin homolog (mouse) || Hs.7037 || 1168972	1	-0.033553	0.033553	0.02359	0.113277	0.138737	0.279828	0.758418		0.408056	0.436566	0.616365	0.224484	0.042411	0.244615	-1.349616	-1.356355	-1.74754
A_23_P63026	|| || || 1170817	1	-0.048553	0.048553	-0.17141	0.248277	0.403737	0.354828	0.523418		0.493056	0.301566	0.611365	0.239484	0.007411	0.159615	-1.474616	-1.501355	-1.92254
A_32_P68746	SMU1 || Smu-1 suppressor of mec-8 and unc-52 homolog (C. elegans) || Hs.174021 || 1193181	1	-0.018553	0.018553	-0.05141	0.198277	0.323737	0.134828	0.383418		0.303056	0.331566	0.321365	0.199484	0.157411	0.139615	-0.924616	-1.021355	-1.13254
A_24_P48617	UQCR || Ubiquinol-cytochrome c reductase, 6.4kDa subunit || Hs.8372 || 1173855	1	0.036447	-0.036447	-0.02641	0.293277	0.218737	0.349828	0.598418		0.138056	0.356566	0.526365	0.134484	0.132411	0.274615	-0.999616	-0.916355	-1.29754
A_23_P26143	|| || || 1166008	1	-0.013553	0.013553	0.16359	0.173277	0.478737	0.459828	0.638418		-0.001944	0.076566	0.376365	0.394484	0.052411	0.234615	-1.469616	-1.376355	-1.75754
A_23_P133470	PJA2 || Praja 2, RING-H2 motif containing || Hs.483036 || 1176215	1	0.001447	-0.001447	-0.03141	0.268277	0.443737	0.544828	0.623418		0.153056	0.221566	0.251365	0.299484	-0.002589	0.219615	-1.624616	-1.411355	-1.62254
A_23_P111381	APG5L || APG5 autophagy 5-like (S. cerevisiae) || Hs.486063 || 1195791	1	0.056447	-0.056447	-0.06641	0.323277	0.168737	0.569828	0.468418		0.328056	-0.033434	0.236365	0.334484	-0.047589	0.104615	-1.129616	-0.916355	-1.24754
A_24_P769672	|| Homo sapiens, clone IMAGE:3894337, mRNA || Hs.42547 || 1168089	1	-0.048553	0.048553	0.00859	0.318277	0.143737	0.364828	0.793418		0.393056	0.111566	0.341365	0.089484	-0.022589	0.039615	-1.034616	-1.061355	-1.01254
A_24_P584992	|| **Transcribed locus, strongly similar to XP_208080.2 Homo sapiens LOC283368 gene || Hs.524481 || 1166620	1	-0.083553	0.083553	0.13359	0.193277	0.268737	0.359828	0.878418		0.258056	0.286566	0.326365	0.304484	0.172411	0.104615	-1.279616	-1.286355	-1.50754
A_23_P204252	M6PR || Mannose-6-phosphate receptor (cation dependent) || Hs.134084 || 1185115	1	-0.038553	0.038553	0.11859	0.278277	0.313737	0.414828	0.863418		0.233056	0.301566	0.421365	0.189484	0.057411	0.269615	-1.204616	-1.101355	-1.26254
A_24_P94722	TMEM34 || Transmembrane protein 34 || Hs.203896 || 1186932	1	-0.013553	0.013553	0.00359	0.303277	0.208737	0.469828	0.918418		0.288056	0.176566	0.466365	0.124484	0.132411	0.104615	-1.109616	-1.026355	-1.25754
A_23_P256342	SNX13 || Sorting nexin 13 || Hs.487648 || 1183323	1	-0.003553	0.003553	-0.22641	0.233277	0.258737	0.369828	0.778418		0.228056	0.126566	0.366365	0.174484	-0.247589	0.034615	-0.909616	-0.856355	-1.22754
A_23_P54758	MIR16 || Membrane interacting protein of RGS16 || Hs.512607 || 1187476	1	-0.103553	0.103553	-0.15641	0.183277	0.248737	0.589828	0.788418		0.338056	0.176566	0.316365	0.164484	0.002411	0.054615	-1.019616	-1.186355	-1.37754
A_24_P65910	C20orf44 || Chromosome 20 open reading frame 44 || Hs.18128 || 1182443	1	-0.058553	0.058553	-0.25141	0.218277	0.263737	0.544828	0.733418		0.363056	0.201566	0.401365	-0.020516	0.067411	0.029615	-1.044616	-0.801355	-0.96254
A_23_P135966	SLC25A14 || Solute carrier family 25 (mitochondrial carrier, brain), member 14 || Hs.194686 || 1157294	1	0.046447	-0.046447	0.00359	0.203277	0.018737	0.129828	0.688418		0.158056	0.086566	0.086365	0.154484	-0.067589	0.094615	-0.569616	-1.036355	-1.06754
A_32_P160972	C6orf115 || Chromosome 6 open reading frame 115 || Hs.238205 || 1188400	1	-0.013553	0.013553	-0.00641	0.103277	0.068737	0.329828	0.978418		0.128056	0.026566	0.206365	0.054484	-0.077589	0.024615	-0.459616	-1.006355	-1.06754
A_23_P52336	UNC5B || Unc-5 homolog B (C. elegans) || Hs.522997 || 1159953	1	-0.063553	0.063553	0.23359	0.193277	0.418737	0.879828	1.018418		0.258056	0.116566	0.346365	0.084484	0.012411	-0.475385	-1.169616	-1.666355	-1.94754
A_23_P33256	GP9 || Glycoprotein IX (platelet) || Hs.1144 || 1172433	1	-0.003553	0.003553	0.19359	0.283277	0.428737	0.519828	0.648418		0.208056	0.006566	0.266365	0.154484	-0.067589	-0.325385	-0.909616	-1.296355	-1.58754
A_23_P209564	CYBRD1 || Cytochrome b reductase 1 || Hs.221941 || 1173661	1	-0.038553	0.038553	0.30859	0.478277	0.883737	0.954828	0.963418		0.133056	0.041566	0.501365	0.069484	-0.332589	-0.680385	-1.404616	-1.871355	-2.57254
A_23_P334123	CDA08 || T-cell immunomodulatory protein || Hs.42217 || 1174504	1	-0.048553	0.048553	0.01859	0.178277	0.463737	0.554828	0.953418		0.093056	0.101566	0.381365	0.009484	-0.532589	-0.200385	-1.144616	-0.961355	-1.61254
A_24_P182433	MAPBPIP || Mitogen-activated protein-binding protein-interacting protein || Hs.351629 || 1159091	1	0.006447	-0.006447	0.07359	0.133277	0.298737	0.439828	0.678418		0.128056	0.106566	0.326365	0.094484	-0.267589	-0.075385	-0.879616	-1.026355	-1.20754
A_23_P433071	BECN1 || Beclin 1 (coiled-coil, myosin-like BCL2 interacting protein) || Hs.12272 || 1171935	1	-0.008553	0.008553	0.16859	0.288277	0.773737	0.834828	0.983418		0.193056	0.311566	0.571365	0.249484	-0.232589	-0.220385	-1.334616	-1.361355	-2.17254
A_24_P124370	PARVA || Parvin, alpha || Hs.436319 || 1180781	1	-0.023553	0.023553	0.11359	0.113277	0.488737	0.629828	0.678418		0.128056	0.096566	0.346365	0.114484	-0.237589	-0.235385	-0.969616	-0.966355	-1.49754
A_23_P3193	GOLGA5 || Golgi autoantigen, golgin subfamily a, 5 || Hs.104320 || 1180820	1	0.031447	-0.031447	0.04859	0.348277	0.403737	0.494828	0.693418		0.163056	0.061566	0.351365	0.179484	-0.122589	-0.120385	-0.964616	-1.001355	-1.51254
A_32_P164314	MORF4L1 || Mortality factor 4 like 1 || Hs.374503 || 1179562	1	-0.078553	0.078553	0.16859	0.198277	0.503737	0.484828	0.623418		0.113056	0.021566	0.341365	0.089484	-0.402589	-0.230385	-0.764616	-0.961355	-1.49254
A_23_P37579	MORF4L1 || Mortality factor 4 like 1 || Hs.374503 || 1180702	1	-0.038553	0.038553	0.15859	0.198277	0.533737	0.514828	0.663418		0.043056	0.011566	0.491365	0.069484	-0.352589	-0.260385	-0.734616	-0.901355	-1.37254
A_23_P208706	|| || || 1164399	1	0.011447	-0.011447	0.14859	0.518277	0.403737	0.684828	0.363418		0.163056	0.111566	0.311365	0.189484	-0.122589	-0.080385	-0.524616	-1.201355	-1.83254
A_32_P52911	MTCBP-1 || Membrane-type 1 matrix metalloproteinase cytoplasmic tail binding protein-1 || Hs.502773 || 1167836	1	-0.123553	0.123553	0.08359	0.293277	0.398737	0.399828	0.388418		0.268056	0.236566	0.126365	0.214484	-0.207589	0.014615	-0.879616	-0.936355	-1.62754
A_23_P68970	ARFGAP3 || ADP-ribosylation factor GTPase activating protein 3 || Hs.13014 || 1170676	1	-0.048553	0.048553	-0.09141	0.538277	0.533737	0.454828	0.593418		0.473056	0.271566	0.501365	0.229484	-0.072589	-0.030385	-0.794616	-1.081355	-1.51254
A_23_P54477	NOLA3 || Nucleolar protein family A, member 3 (H/ACA small nucleolar RNPs) || Hs.14317 || 1165215	1	0.006447	-0.006447	0.07359	0.343277	0.798737	0.779828	0.688418		0.198056	0.306566	0.446365	0.344484	-0.017589	-0.065385	-1.219616	-1.596355	-1.94754
A_23_P51278	MGC8974 || Hypothetical protein MGC8974 || Hs.40094 || 1171088	1	0.006447	-0.006447	0.08359	0.373277	0.548737	0.469828	0.388418		0.208056	0.196566	0.456365	0.194484	-0.157589	-0.285385	-0.849616	-1.286355	-1.57754
A_23_P80648	MFN1 || Mitofusin 1 || Hs.478383 || 1180344	1	0.021447	-0.021447	0.04859	0.518277	0.483737	0.464828	0.413418		0.243056	0.331566	0.451365	0.279484	0.037411	-0.190385	-0.814616	-1.111355	-1.75254
A_23_P144465	PAPSS1 || 3'-phosphoadenosine 5'-phosphosulfate synthase 1 || Hs.368610 || 1159349	1	0.061447	-0.061447	0.07859	0.498277	0.593737	0.464828	0.443418		0.123056	0.161566	0.271365	0.349484	-0.052589	-0.020385	-0.784616	-1.601355	-2.10254
A_23_P256540	MRPL33 || Mitochondrial ribosomal protein L33 || Hs.515879 || 1167722	1	0.046447	-0.046447	0.02359	0.253277	0.228737	0.259828	0.328418		0.098056	0.096566	0.256365	0.184484	-0.077589	-0.015385	-0.579616	-1.116355	-1.23754
A_23_P76961	RPS29 || Ribosomal protein S29 || Hs.156367 || 1156442	1	0.061447	-0.061447	0.08859	0.198277	0.233737	0.414828	0.443418		0.113056	0.241566	0.251365	0.319484	-0.032589	0.019615	-0.504616	-1.111355	-1.47254
A_24_P548354	RPS29 || Ribosomal protein S29 || Hs.156367 || 1175344	1	0.011447	-0.011447	0.13859	0.048277	0.403737	0.394828	0.423418		0.103056	0.281566	0.351365	0.329484	-0.102589	0.089615	-0.664616	-1.381355	-1.62254
A_23_P51069	COX5B || Cytochrome c oxidase subunit Vb || Hs.1342 || 1160689	1	0.016447	-0.016447	0.00359	0.193277	0.308737	0.419828	0.648418		0.088056	0.216566	0.336365	0.234484	-0.107589	-0.185385	-0.719616	-1.226355	-1.54754
A_23_P103698	MAPBPIP || Mitogen-activated protein-binding protein-interacting protein || Hs.351629 || 1164528	1	-0.008553	0.008553	0.01859	0.178277	0.273737	0.424828	0.663418		0.133056	0.101566	0.341365	0.159484	-0.222589	-0.110385	-0.684616	-1.071355	-1.49254
A_24_P937405	PRSS23 || Protease, serine, 23 || Hs.25338 || 1182578	1	-0.018553	0.018553	0.08859	0.088277	0.433737	0.764828	1.053418		0.243056	0.191566	0.481365	0.279484	-0.012589	-0.210385	-1.154616	-1.811355	-2.39254
A_23_P137434	RNF11 || Ring finger protein 11 || Hs.309641 || 1186336	1	0.001447	-0.001447	0.02859	0.168277	0.543737	0.544828	0.833418		0.213056	0.121566	0.341365	0.019484	-0.132589	-0.110385	-0.824616	-1.371355	-1.67254
A_24_P89971	SURF4 || Surfeit 4 || Hs.512465 || 1165560	1	-0.043553	0.043553	0.02359	0.143277	0.218737	0.339828	0.608418		0.128056	0.076566	0.306365	0.244484	0.002411	0.074615	-0.679616	-1.116355	-1.16754
A_23_P115137	HBXIP || Hepatitis B virus x interacting protein || Hs.439815 || 1169539	1	0.001447	-0.001447	0.01859	0.148277	0.193737	0.344828	0.463418		0.213056	0.151566	0.431365	0.169484	-0.082589	-0.050385	-0.594616	-1.021355	-1.13254
A_23_P117683	HYPK || **Huntingtin interacting protein K || Hs.511978 || 1189051	1	-0.003553	0.003553	-0.03641	0.163277	0.278737	0.459828	0.608418		0.188056	0.256566	0.346365	0.234484	-0.147589	-0.045385	-0.749616	-1.156355	-1.24754
A_23_P127095	USMG5 || Upregulated during skeletal muscle growth 5 || Hs.500921 || 1193496	1	-0.028553	0.028553	0.05859	0.128277	0.213737	0.364828	0.573418		0.143056	0.211566	0.301365	0.149484	-0.192589	-0.060385	-0.614616	-1.041355	-1.08254
A_23_P152548	SCPEP1 || Serine carboxypeptidase 1 || Hs.514950 || 1181472	1	-0.008553	0.008553	0.13859	0.308277	0.273737	0.284828	0.623418		0.103056	0.091566	0.271365	0.269484	-0.042589	-0.050385	-0.884616	-1.171355	-1.70254
A_23_P42802	ERP70 || Protein disulfide isomerase-associated 4 || Hs.93659 || 1193233	1	-0.068553	0.068553	0.06859	0.198277	0.153737	0.274828	0.523418		0.133056	0.171566	0.261365	0.289484	-0.072589	-0.080385	-0.634616	-1.221355	-1.49254
A_23_P114405	MORF4L2 || Mortality factor 4 like 2 || Hs.326387 || 1183552	1	-0.053553	0.053553	0.01359	0.253277	0.408737	0.339828	0.588418		0.238056	0.046566	0.336365	0.084484	-0.187589	-0.145385	-0.829616	-1.126355	-1.90754
A_24_P375132	|| || || 1195796	1	-0.043553	0.043553	0.00359	0.213277	0.398737	0.359828	0.538418		0.228056	0.136566	0.206365	0.074484	-0.107589	-0.045385	-0.609616	-1.196355	-1.60754
A_23_P98345	SNX19 || Sorting nexin 19 || Hs.444024 || 1157210	1	-0.168553	0.168553	-0.03141	0.078277	0.353737	0.614828	1.003418		0.203056	0.101566	0.241365	0.109484	-0.132589	-0.350385		-1.201355	-1.80254
A_23_P345212	FAM44C || Family with sequence similarity 44, member C || Hs.127882 || 1164567	1	-0.088553	0.088553	-0.09141	0.018277	0.393737	0.654828	1.153418		0.163056	-0.138434	0.311365	0.079484	-0.032589	-0.430385		-1.491355	-1.93254
A_23_P210482	ADA || Adenosine deaminase || Hs.407135 || 1180607	1	-0.113553	0.113553	-0.21641	0.213277	0.408737	1.039828	1.258418		0.338056	0.036566	0.176365	0.014484	0.042411	-0.515385	-0.799616	-1.846355	-2.56754
A_24_P223124	FNDC3B || Fibronectin type III domain containing 3B || Hs.159430 || 1170934	1	-0.013553	0.013553	-0.10641	-0.016723	0.318737	0.449828	0.958418		0.078056	-0.023434	0.216365	0.024484	-0.047589	-0.225385	-0.909616	-1.116355	-1.84754
A_23_P62429	DKFZP564B147 || DKFZP564B147 protein || Hs.460924 || 1163780	1	-0.038553	0.038553	0.06859	0.208277	0.363737	0.604828	0.793418		0.093056	0.081566	0.361365	0.149484	-0.132589	-0.260385	-0.654616	-0.941355	-1.29254
A_23_P137984	S100A10 || S100 calcium binding protein A10 (annexin II ligand, calpactin I, light polypeptide (p11)) || Hs.143873 || 1186179	1	-0.008553	0.008553	-0.05141	0.218277		1.034828			0.143056	0.211566	0.421365	0.259484	-0.112589	-0.320385	-0.964616	-1.671355	-2.23254
A_23_P147845	KIAA0251 || KIAA0251 protein || Hs.370781 || 1185813	1	-0.058553	0.058553	-0.05141	0.238277	0.303737	0.584828	0.883418		0.173056	0.141566	0.291365	0.169484	-0.042589	-0.140385	-0.664616	-0.931355	-1.17254
A_23_P148629	EIF1AY || Eukaryotic translation initiation factor 1A, Y-linked || Hs.461178 || 1163322	1	-0.048553	0.048553	-0.04141	0.148277	0.263737	0.504828	0.803418		0.233056	0.111566	0.341365	0.059484	-0.072589	0.009615	-0.534616	-1.031355	-1.18254
A_23_P119130	RPS19 || Ribosomal protein S19 || Hs.438429 || 1166409	1	-0.058553	0.058553	-0.08141	0.238277	0.233737	0.384828	0.633418		0.143056	0.121566	0.191365	0.129484	-0.032589	-0.080385	-0.404616	-0.931355	-1.21254
A_24_P653603	|| Hypothetical LOC284184 || Hs.356545 || 1182243	1	-0.023553	0.023553	-0.08641	0.283277	0.438737	0.729828	0.978418		0.248056	0.236566	0.256365	0.184484	0.072411	-0.035385	-0.459616	-1.366355	-1.59754
A_23_P81612	SRP19 || **Signal recognition particle 19kDa || Hs.483090 || 1195210	1	-0.033553	0.033553	-0.03641	0.123277	0.428737	0.719828	0.828418		0.158056	0.036566	0.176365	0.234484	-0.067589	-0.045385	-0.569616	-1.246355	-1.35754
A_24_P8494	SEC61B || Sec61 beta subunit || Hs.191887 || 1186505	1	-0.068553	0.068553	-0.11141	0.258277	0.093737	0.494828	0.883418		0.173056	0.011566	0.121365	0.089484	0.017411	-0.140385	-0.514616	-1.141355	-1.23254
A_23_P135342	SEC61B || Sec61 beta subunit || Hs.191887 || 1196017	1	-0.063553	0.063553	-0.08641	0.333277	0.238737	0.479828	0.848418		0.238056	0.076566	0.126365	0.084484	-0.007589	-0.075385	-0.419616	-1.176355	-1.22754
A_23_P148513	GNG5 || Guanine nucleotide binding protein (G protein), gamma 5 || Hs.513557 || 1162100	1	-0.003553	0.003553	-0.09641	0.313277	0.098737	0.379828	0.608418		0.108056	0.006566	0.136365	0.114484	0.052411	-0.165385	-0.589616	-1.016355	-1.29754
A_32_P93852	FAM44B || Family with sequence similarity 44, member B || Hs.425091 || 1185993	1	-0.063553	0.063553	-0.19641	0.413277	0.298737	0.559828	0.968418		0.328056	0.016566	0.166365	-0.005516	0.102411	-0.505385	-0.859616	-1.526355	-1.88754
A_24_P244096	|| || || 1194554	1	-0.043553	0.043553	-0.04641	0.263277	0.248737	0.429828	0.838418		0.158056	0.006566	0.286365	0.064484	0.172411	-0.385385	-0.769616	-1.146355	-1.24754
A_23_P15402	SAT2 || Spermidine/spermine N1-acetyltransferase 2 || Hs.10846 || 1170910	1	-0.033553	0.033553	-0.06641	0.383277	0.328737	0.459828	0.668418		0.238056	0.116566	0.286365	-0.005516	0.072411	-0.155385	-0.399616	-1.216355	-1.43754
A_23_P106299	SERF2 || Small EDRK-rich factor 2 || Hs.424126 || 1185534	1	-0.058553	0.058553	-0.07141	0.358277	0.253737	0.384828	0.563418		0.153056	0.051566	0.131365	0.079484	-0.012589	-0.240385	-0.324616	-1.001355	-1.19254
A_24_P279760	|| || || 1186838	1	-0.068553	0.068553	-0.01141	0.348277	0.283737	0.294828	0.623418		0.123056	0.001566	0.381365	0.179484	0.077411	-0.140385	-0.524616	-1.191355	-1.37254
A_23_P84836	NPEPPS || Aminopeptidase puromycin sensitive || Hs.443837 || 1169068	1	-0.003553	0.003553	-0.09641	0.453277	0.768737	0.849828	1.128418		0.548056	0.376566	0.586365	0.434484	-0.077589	0.184615	-0.959616	-0.906355	-1.82754
A_23_P205646	MAP4K5 || Mitogen-activated protein kinase kinase kinase kinase 5 || Hs.130491 || 1157293	1	-0.018553	0.018553	0.05859	0.118277	0.613737	0.594828	0.713418		0.393056	0.401566	0.301365	0.279484	0.107411	0.199615	-0.614616	-1.161355	-1.44254
A_32_P97489	YWHAZ || Tyrosine 3-monooxygenase/tryptophan 5-monooxygenase activation protein, zeta polypeptide || Hs.492407 || 1182211	1	0.006447	-0.006447	0.12359	0.213277	0.468737	0.499828	0.558418		0.168056	0.286566	0.176365	0.274484	-0.137589	0.134615	-0.429616	-0.986355	-1.09754
A_23_P160503	GLRX2 || Glutaredoxin 2 || Hs.458283 || 1177578	1	0.031447	-0.031447	0.00859	0.298277	0.513737	0.564828	0.823418		0.373056	0.261566	0.441365	0.139484	0.047411	0.089615	-0.844616	-1.081355	-1.41254
A_24_P36868	WDR26 || WD repeat domain 26 || Hs.497873 || 1164669	1	-0.038553	0.038553	0.10859	0.248277	0.463737	0.474828	0.633418		0.193056	0.221566	0.331365	0.329484	-0.042589	-0.030385	-0.584616	-0.901355	-1.16254
A_23_P112135	TRAM1 || Translocation associated membrane protein 1 || Hs.491988 || 1195881	1	-0.013553	0.013553	0.10359	0.433277	0.588737	0.619828	0.728418		0.218056	0.266566	0.446365	0.204484	-0.027589	0.074615	-0.489616	-1.026355	-1.39754
A_23_P60683	STK24 || Serine/threonine kinase 24 (STE20 homolog, yeast) || Hs.508514 || 1177947	1	-0.018553	0.018553	0.07859	0.348277	0.383737	0.574828	0.623418		0.323056	0.221566	0.351365	0.399484	0.117411	0.239615	-0.814616	-1.021355	-1.50254
A_24_P388810	SRP19 || Signal recognition particle 19kDa || Hs.483090 || 1170579	1	0.056447	-0.056447	0.06359	0.183277	0.528737	0.609828	0.808418		0.278056	0.126566	0.146365	0.464484	0.012411	0.234615	-0.689616	-1.086355	-1.39754
A_23_P81463	DHX29 || DEAH (Asp-Glu-Ala-His) box polypeptide 29 || Hs.444208 || 1189373	1	-0.038553	0.038553	0.10859	0.118277	0.433737	0.714828	0.833418		0.213056	0.281566	0.271365	0.499484	0.027411	0.149615	-0.784616	-1.071355	-1.58254
A_24_P406034	SLC35A1 || Solute carrier family 35 (CMP-sialic acid transporter), member A1 || Hs.423163 || 1171238	1	0.006447	-0.006447	-0.14641	0.803277	1.108737	0.999828	1.058418		0.318056	0.406566	0.546365	0.294484	-0.037589	0.134615	-0.899616	-1.186355	-1.66754
A_23_P119362	EMP3 || Epithelial membrane protein 3 || Hs.9999 || 1177240	1	-0.098553	0.098553	-0.11141	0.498277	0.743737	0.924828	0.763418		0.203056	0.141566	0.271365	0.189484	-0.002589	-0.140385	-0.804616	-1.101355	-1.40254
A_23_P87421	PRSS23 || Protease, serine, 23 || Hs.25338 || 1175579	1	-0.033553	0.033553	-0.06641	0.463277	0.708737	1.099828	1.378418		0.408056	0.236566	0.376365	0.254484	0.252411	0.294615	-0.839616	-1.306355	-2.11754
A_23_P8744	CHR2SYT || Chr2 synaptotagmin || Hs.490795 || 1184585	1	-0.053553	0.053553	-0.16641	0.563277	0.678737	0.759828	0.878418		0.248056	0.146566	0.236365	0.194484	0.222411	0.144615	-0.639616	-1.146355	-1.33754
A_24_P330234	UBL3 || Ubiquitin-like 3 || Hs.145575 || 1168582	1	-0.008553	0.008553	0.11859	0.308277	0.643737	0.554828	0.733418		0.183056	-0.028434	0.301365	0.019484	-0.322589	0.209615		-1.251355	-1.35254
A_24_P98613	TM4SF14 || Transmembrane 4 superfamily member 14 || Hs.310453 || 1177581	1	0.011447	-0.011447	0.02859	0.248277	0.913737	0.864828	0.943418		0.123056	0.141566	0.131365	0.149484	-0.272589	0.189615	-0.804616	-1.321355	-1.61254
A_23_P72643	ADAM9 || A disintegrin and metalloproteinase domain 9 (meltrin gamma) || Hs.2442 || 1186547	1	0.006447	-0.006447	0.04359	0.313277	0.758737	0.999828	1.168418		0.208056	0.136566	0.466365	0.074484	-0.287589	0.024615	-0.589616	-0.956355	-1.37754
A_24_P179925	DPM3 || Dolichyl-phosphate mannosyltransferase polypeptide 3 || Hs.110477 || 1187449	1	0.036447	-0.036447	0.02359	0.343277	0.518737	0.739828	0.768418		0.018056	0.086566	0.286365	0.174484	-0.237589	0.044615	-0.519616	-0.916355	-1.15754
A_32_P91902	|| || || 1163260	1	-0.043553	0.043553	-0.00641	0.343277	0.728737	0.789828	0.738418		0.188056	0.036566	0.206365	0.174484	0.052411	-0.165385	-1.559616	-2.716355	-1.79754
A_23_P53866	COG6 || Component of oligomeric golgi complex 6 || Hs.507805 || 1178208	1	-0.033553	0.033553	-0.15641	0.163277	0.498737	0.509828	0.458418		0.138056	0.136566	0.116365	0.104484	-0.277589	-0.065385	-1.119616	-1.256355	-1.01754
A_23_P379475	DHCR24 || 24-dehydrocholesterol reductase || Hs.498727 || 1176156	1	-0.238553	0.238553	0.24859	1.078277	1.163737	0.624828	0.243418		0.143056	0.041566	0.191365	0.139484	-0.172589	0.069615	-1.684616	-2.071355
A_23_P371495	ARG99 || ARG99 protein || Hs.401954 || 1157396	1	-0.043553	0.043553	-0.29641	1.203277	1.098737	1.299828	1.098418		0.138056	0.116566	0.076365	0.114484	0.012411	-0.195385	-1.939616	-3.186355	-3.71754
A_32_P2452	ARG99 || ARG99 protein || Hs.401954 || 1194007	1	-0.063553	0.063553	-0.33641	1.353277	1.038737	1.019828	0.828418		0.238056	0.126566	-0.063635	-0.075516	0.222411	-0.155385	-2.239616	-3.116355	-3.83754
A_23_P212535	DKFZP564O123 || DKFZP564O123 protein || Hs.476930 || 1177439	1	-0.048553	0.048553	0.05859	0.548277	0.453737	0.434828	0.643418		0.213056	0.091566	-0.028635	0.029484	0.127411	-0.050385	-0.994616	-1.071355	-1.31254
A_23_P426021	KIAA0746 || KIAA0746 protein || Hs.479384 || 1181112	1	-0.058553	0.058553	-0.12141	0.828277	0.523737	0.294828	0.443418		0.243056	0.201566	0.331365	0.259484	0.237411	0.129615	-1.384616	-1.301355	-2.06254
A_23_P121527	KLHL5 || Kelch-like 5 (Drosophila) || Hs.272251 || 1179142	1	-0.028553	0.028553	-0.03141	0.508277	0.533737	0.324828	0.533418		0.233056	0.031566	0.031365	0.029484	-0.122589	0.209615	-1.184616	-1.051355	-1.24254
A_24_P912136	IPO9 || Importin 9 || Hs.497384 || 1179163	1	-0.123553	0.123553	0.14359	0.813277	1.068737	0.529828	0.658418		0.228056	-0.023434	0.316365	-0.045516	-0.357589	0.194615	-1.799616	-1.586355	-2.53754
A_24_P167614	DDX26 || DEAD/H (Asp-Glu-Ala-Asp/His) box polypeptide 26 || Hs.439440 || 1168170	1	0.016447	-0.016447	0.03359	0.303277	0.488737	0.239828	-0.001582		0.358056	0.256566	0.326365	-0.005516	0.092411	-0.105385	-1.189616	-1.506355
A_23_P200222	LRP8 || Low density lipoprotein receptor-related protein 8, apolipoprotein e receptor || Hs.444637 || 1180208	1	0.126447	-0.126447	-0.18641	0.553277	0.568737	0.449828	0.028418		0.548056	0.396566	0.726365	0.444484	-0.097589	-0.095385	-1.479616	-1.906355	-2.22754
A_23_P202117	PCGF5 || Polycomb group ring finger 5 || Hs.500512 || 1175800	1	0.046447	-0.046447	0.16359	0.113277	0.428737		0.168418			-0.003434	-0.033635	0.174484	-0.107589	-0.085385	-1.179616	-1.076355	-1.64754
A_24_P213144	|| || || 1179981	1	-0.003553	0.003553	0.03359	0.243277		0.009828	0.228418		0.448056	0.226566	-0.093635	-0.065516	-0.007589	0.034615	-0.959616	-1.106355	-1.47754
A_24_P41781	|| || || 1191244	1	0.076447	-0.076447	0.00359	0.273277	0.098737	-0.000172	0.198418		0.438056	0.036566	0.116365	0.004484	0.012411	-0.035385	-0.549616	-0.946355	-1.07754
A_23_P41645	ELL2 || Elongation factor, RNA polymerase II, 2 || Hs.192221 || 1161509	1	-0.038553	0.038553	0.10859	-0.001723	-0.006263	0.294828	0.663418		0.283056	0.251566	0.331365	0.209484	0.547411	-0.110385	-0.824616	-1.171355	-1.23254
A_23_P91930	QTRTD1 || Queuine tRNA-ribosyltransferase domain containing 1 || Hs.477162 || 1173924	1	-0.023553	0.023553	-0.12641	-0.146723	0.108737	0.409828	0.918418		0.408056	0.246566	0.706365	0.244484	0.072411	-0.125385	-0.809616	-1.136355	-1.07754
A_32_P31992	|| Similar to ATPase, H+ transporting, lysosomal 31kD, V1 subunit E isoform 1; V-ATPase, subunit E; H(+)-transporting two-sector ATPase, 31kDa subunit; H+-transporting ATP synthase chain E, vacuolar; vac || Hs.451977 || 1155624	1	-0.063553	0.063553	0.16359	0.183277	0.338737	0.449828	0.738418		0.308056	0.046566	0.576365	0.084484	0.192411	-0.005385	-0.739616	-0.946355	-1.40754
A_24_P148521	PP1201 || PP1201 protein || Hs.98475 || 1179933	1	-0.098553	0.098553	-0.01141	0.588277	0.483737	0.834828	0.603418		0.553056	0.261566	0.871365	0.049484	0.257411	0.119615	-0.934616	-1.041355	-1.67254
A_32_P173744	|| Similar to High-mobility group nucleosome binding domain 1 || Hs.463678 || 1157397	1	0.051447	-0.051447	0.33859	0.138277		0.454828	0.633418			0.481566	0.881365	0.569484	0.087411	0.049615	-0.914616	-0.741355	-1.45254
A_23_P201432	ADSS || Adenylosuccinate synthase || Hs.498313 || 1161278	1	0.021447	-0.021447	0.25859	0.198277	0.463737	0.434828	0.343418		0.323056	0.561566	0.811365	0.499484	-0.002589	0.269615	-0.934616	-0.931355	-1.50254
A_24_P351420	ZDHHC3 || Zinc finger, DHHC domain containing 3 || Hs.61430 || 1161949	1	0.026447	-0.026447	0.22359	0.063277	0.508737	0.619828	0.758418		0.268056	0.356566	0.546365	0.514484	0.172411	0.274615	-1.319616	-1.166355	-1.53754
A_23_P416608	LAMP2 || Lysosomal-associated membrane protein 2 || Hs.496684 || 1169989	1	0.041447	-0.041447	0.28859	0.368277	0.543737	0.464828	0.603418		0.233056	0.351566	0.401365	0.399484	0.037411	0.109615	-0.964616	-0.791355	-1.23254
A_32_P138004	FAM45A || Family with sequence similarity 45, member A || Hs.434241 || 1187330	1	-0.028553	0.028553	0.17859	0.278277	0.413737	0.434828	0.563418		0.393056	0.361566	0.521365	0.419484	-0.042589	-0.000385	-0.704616	-0.931355	-1.14254
A_23_P61748	COL4A3BP || Collagen, type IV, alpha 3 (Goodpasture antigen) binding protein || Hs.270437 || 1157283	1	-0.003553	0.003553	-0.08641	0.333277	0.298737	0.449828	0.268418		0.428056	0.426566	0.716365	0.474484	0.282411	0.134615	-0.889616	-1.136355	-1.33754
A_23_P404481	EDG1 || Endothelial differentiation, sphingolipid G-protein-coupled receptor, 1 || Hs.154210 || 1170747	1	0.026447	-0.026447	0.10359	0.563277	0.408737	0.449828	0.418418		0.428056	0.416566	0.556365	0.624484	0.102411	0.174615	-0.979616	-1.356355	-1.69754
A_23_P206077	FLJ12484 || Hypothetical protein FLJ12484 || Hs.436102 || 1195877	1	-0.113553	0.113553	-0.17641	0.623277	0.368737	0.489828	0.628418		0.718056	0.356566	0.556365	0.624484	0.522411	0.044615	-1.139616	-1.246355	-1.54754
A_24_P600603	|| || || 1162677	1	0.091447	-0.091447	0.16859	-0.031723	0.343737	0.554828	0.753418		0.153056	0.331566	0.551365	0.449484	-0.192589	0.179615	-0.754616	-0.971355	-1.24254
A_24_P561223	|| || || 1167896	1	0.081447	-0.081447	-0.11141	0.018277	0.173737	0.584828	0.603418		0.253056	0.231566	0.411365	0.309484	-0.032589	0.189615	-0.974616	-1.041355	-1.11254
A_23_P117157	SUCLA2 || Succinate-CoA ligase, ADP-forming, beta subunit || Hs.546323 || 1168513	1	0.046447	-0.046447	0.01359	0.043277	0.508737	0.679828	0.818418		0.338056	0.216566	0.616365	0.084484	-0.127589	-0.005385	-1.009616	-0.686355	-1.33754
A_24_P417281	TXNDC10 || Thioredoxin domain containing 10 || Hs.440534 || 1175330	1	0.166447	-0.166447	-0.03641	0.033277	0.328737	0.649828	0.828418		0.308056	0.316566	0.656365	0.254484	-0.127589	0.164615	-0.959616	-0.796355	-1.26754
A_32_P85999	CDH13 || Cadherin 13, H-cadherin (heart) || Hs.436040 || 1171950	1	-0.008553	0.008553	0.00859	-0.051723	0.363737	0.724828	0.983418			0.211566	0.401365	0.309484	-0.072589	-0.150385	-1.344616	-0.891355	-1.68254
A_24_P354715	NT5E || 5'-nucleotidase, ecto (CD73) || Hs.153952 || 1171970	1	-0.043553	0.043553	0.17359	0.013277	0.328737	0.559828	0.838418		0.158056	0.246566	0.496365	0.484484	-0.097589	0.024615	-1.129616	-0.886355	-1.67754
A_23_P92710	RHOBTB3 || Rho-related BTB domain containing 3 || Hs.445030 || 1187337	1	-0.003553	0.003553	0.11359	-0.386723	0.338737	0.369828	0.598418		0.248056	0.286566	0.506365	0.124484	-0.037589	0.074615	-0.969616	-0.646355	-1.22754
A_23_P127195	PRPF18 || PRP18 pre-mRNA processing factor 18 homolog (yeast) || Hs.161181 || 1158792	1	0.061447	-0.061447	0.07859	0.278277	0.313737	0.324828	0.473418		0.183056	0.251566	0.411365	0.299484	-0.212589	0.109615	-0.974616	-0.541355	-0.90254
A_23_P116016	SRP46 || Splicing factor, arginine/serine-rich, 46kD || Hs.476680 || 1175818	1	0.046447	-0.046447	0.13359	0.203277	0.448737	0.699828	0.728418		0.348056	0.446566	0.506365	0.294484	-0.077589	0.384615		-0.986355	-1.08754
A_23_P19936	KDELR2 || KDEL (Lys-Asp-Glu-Leu) endoplasmic reticulum protein retention receptor 2 || Hs.520210 || 1181973	1	0.051447	-0.051447	-0.02141	0.068277	0.303737	0.594828	0.733418		0.233056	0.241566	0.401365	0.159484	-0.002589	0.169615	-1.264616	-0.771355	-0.97254
A_23_P25868	C14orf35 || Chromosome 14 open reading frame 35 || Hs.165465 || 1190959	1	-0.003553	0.003553	0.03359	0.063277	0.178737	0.369828	0.698418		0.398056	0.436566	0.456365	0.094484	-0.087589	0.234615	-0.959616	-0.796355	-0.98754
A_24_P285768	EDEM1 || ER degradation enhancer, mannosidase alpha-like 1 || Hs.224616 || 1161134	1	-0.078553	0.078553	0.33859	0.118277	0.283737	0.564828	0.813418		0.613056	0.311566	0.381365	0.659484	0.337411	0.049615	-1.624616	-1.221355	-1.29254
A_23_P383910	KIAA1191 || KIAA1191 protein || Hs.519783 || 1177178	1	-0.083553	0.083553	0.31359	0.213277	0.378737	0.379828	0.748418		0.458056	0.366566	0.606365	0.584484	0.442411	0.164615	-1.369616	-0.836355	-1.36754
A_23_P211864	RPP14 || Ribonuclease P 14kDa subunit || Hs.446320 || 1161145	1	-0.088553	0.088553	0.12859		0.373737	0.444828	0.963418		0.383056	0.211566	0.641365	0.159484		-0.270385		-0.701355	-1.14254
A_23_P22433	RP2 || Retinitis pigmentosa 2 (X-linked recessive) || Hs.44766 || 1162526	1	0.056447	-0.056447	0.17359	0.303277	0.438737	0.519828	0.868418		0.408056	0.366566	0.516365	0.274484	0.152411	-0.175385	-1.149616	-1.006355	-1.15754
A_23_P72568	SNX4 || Sorting nexin 4 || Hs.507243 || 1163973	1	-0.008553	0.008553	0.24859	0.218277	0.513737	0.594828	0.863418		0.423056	0.441566	0.581365	0.209484	0.067411	-0.160385	-1.204616	-1.011355	-1.25254
A_24_P114496	RPP14 || Ribonuclease P 14kDa subunit || Hs.446320 || 1192163	1	-0.028553	0.028553	0.21859	0.058277	0.103737	0.534828	0.813418		0.373056	0.141566	0.501365	0.059484	0.107411	-0.300385	-1.204616	-1.001355	-1.09254
A_32_P157539	LOC285359 || **Hypothetical protein FLJ12205 || Hs.449206 || 1181514	1	-0.058553	0.058553	0.15859	0.408277	0.133737	0.304828	0.603418		0.273056	0.161566	0.431365	0.189484	-0.032589	-0.210385	-1.104616	-0.791355	-1.07254
A_23_P376759	DUSP11 || Dual specificity phosphatase 11 (RNA/RNP complex 1-interacting) || Hs.14611 || 1195167	1	-0.053553	0.053553	0.09359		0.338737	0.369828	0.628418		0.518056	0.176566	0.756365	0.304484	0.232411	-0.225385		-0.956355	-1.23754
A_32_P110505	|| || || 1163542	1	-0.008553	0.008553	0.11859	-0.101723	0.183737	0.504828	0.733418		0.363056	0.331566	0.541365	0.439484	-0.162589	0.079615	-1.004616	-0.791355	-0.99254
A_23_P65558	MGAT2 || Mannosyl (alpha-1,6-)-glycoprotein beta-1,2-N-acetylglucosaminyltransferase || Hs.93338 || 1184558	1	0.036447	-0.036447	0.32359	-0.176723	0.388737	0.529828	0.608418		0.368056	0.416566	0.856365	0.584484	-0.117589	-0.025385	-1.499616	-1.076355	-1.34754
A_23_P349083	FCHO2 || FCH domain only 2 || Hs.165762 || 1168917	1	0.041447	-0.041447	0.13859	-0.171723	0.233737	0.354828	0.863418		0.373056	0.331566	0.601365	0.519484	-0.122589	-0.270385	-1.424616	-0.941355	-1.29254
A_32_P101689	FAM3C || Family with sequence similarity 3, member C || Hs.434053 || 1189936	1	0.091447	-0.091447	0.26859	-0.031723	0.603737	0.594828	0.883418		0.273056	0.281566	0.591365	0.349484	-0.202589	-0.260385	-1.614616	-0.901355	-1.38254
A_24_P12149	ENTH || Enthoprotin || Hs.132853 || 1182844	1	0.051447	-0.051447	-0.07141	-0.051723	0.353737	0.614828	0.743418		0.393056	0.371566	0.581365	0.409484	-0.162589	-0.060385	-1.374616	-0.551355	-1.12254
A_23_P124024	MGC5309 || Hypothetical protein MGC5309 || Hs.13885 || 1189319	1	0.021447	-0.021447	0.22859	-0.041723	0.273737	0.284828	0.463418		0.343056	0.361566	0.871365	0.589484	0.047411	-0.170385	-1.854616	-0.971355	-1.19254
A_24_P67892	ZNF403 || Zinc finger protein 403 || Hs.514116 || 1163159	1	-0.058553	0.058553	0.28859	0.048277	0.123737	0.304828	0.473418		0.243056	0.151566	0.501365	0.379484	-0.052589	-0.270385	-1.054616	-0.981355	-1.25254
A_23_P30175	ERBB2IP || Erbb2 interacting protein || Hs.519346 || 1156988	1	-0.058553	0.058553	0.30859	0.088277	0.273737	0.164828	0.493418		0.173056	0.231566	0.251365	0.189484	0.237411	-0.230385	-1.004616	-1.181355	-1.39254
A_23_P209879	ATF2 || Activating transcription factor 2 || Hs.425104 || 1162921	1	0.021447	-0.021447	0.27859	0.148277	0.403737	0.424828	0.523418		0.483056	0.381566	0.701365	0.079484	0.247411	-0.270385	-1.504616	-1.781355	-2.29254
A_23_P8763	PTPN12 || Protein tyrosine phosphatase, non-receptor type 12 || Hs.61812 || 1180978	1	0.006447	-0.006447	0.07359	0.193277	0.288737	0.149828	0.398418		0.198056	0.296566	0.436365	0.174484	0.072411	-0.255385	-0.929616	-0.906355	-1.25754
A_32_P51905	KIAA1191 || KIAA1191 protein || Hs.519783 || 1160493	1	-0.038553	0.038553	0.17859	0.228277	0.303737	0.314828	0.543418		0.293056	0.351566	0.401365	0.419484	0.227411	-0.150385	-0.964616	-1.291355	-1.70254
A_23_P3204	MAPK6 || Mitogen-activated protein kinase 6 || Hs.411847 || 1158014	1	-0.008553	0.008553	0.23859	0.088277	0.273737	0.334828	0.573418		0.273056	0.281566	0.591365	0.479484	0.137411	-0.220385		-1.221355	-1.40254
A_23_P346302	ZMAT2 || Zinc finger, matrin type 2 || Hs.350194 || 1188881	1	0.001447	-0.001447	0.10859	0.168277	0.253737	0.184828	0.433418		0.363056	0.361566	0.421365	0.379484	0.087411	-0.190385	-0.864616	-1.001355	-1.20254
A_32_P223319	ESCO1 || Establishment of cohesion 1 homolog 1 (S. cerevisiae) || Hs.464733 || 1186373	1	0.051447	-0.051447	0.29859	0.128277	0.353737	0.474828	0.393418		0.363056	0.371566	0.681365	0.409484	0.377411	-0.180385	-1.384616	-1.481355	-1.43254
A_23_P310	MARCKSL1 || MARCKS-like 1 || Hs.75061 || 1155910	1	-0.098553	0.098553	0.03859	0.328277	0.303737	0.584828	0.703418		0.543056	0.211566	0.411365	0.309484	0.417411	-0.290385	-1.204616	-1.651355	-1.73254
A_24_P934755	|| || || 1192345	1	-0.108553	0.108553	-0.05141	0.198277	0.213737	0.184828	0.413418		0.423056	0.191566	0.391365	0.229484	0.107411	-0.110385	-0.764616	-1.001355	-1.08254
A_23_P111672	TES || Testis derived transcript (3 LIM domains) || Hs.533391 || 1165308	1	-0.068553	0.068553	0.54859	0.228277	0.363737	0.304828	0.413418		0.623056	0.311566	0.481365	0.499484	0.227411	-0.330385	-1.704616	-1.271355	-1.73254
A_23_P43255	FAM49B || Family with sequence similarity 49, member B || Hs.492869 || 1180779	1	-0.013553	0.013553	0.21359	0.073277	0.118737	0.099828	0.388418		0.338056	0.306566	0.426365	0.414484	0.192411	-0.205385	-1.329616	-1.016355	-1.52754
A_24_P941441	GNA13 || Guanine nucleotide binding protein (G protein), alpha 13 || Hs.515018 || 1189510	1	-0.008553	0.008553	0.28859	0.068277	0.103737	0.064828	0.293418		0.363056	0.261566	0.501365	0.049484	0.157411	-0.220385	-1.064616	-0.891355	-1.45254
A_23_P39814	CIR || CBF1 interacting corepressor || Hs.470675 || 1161677	1	-0.068553	0.068553	0.02859	-0.121723	0.093737	0.174828	0.263418		0.233056	0.221566	0.281365	0.269484	0.097411	-0.070385		-1.071355	-0.92254
A_23_P92895	RBM22 || RNA binding motif protein 22 || Hs.202023 || 1161369	1	-0.043553	0.043553	0.09359	0.143277	0.008737	0.069828	0.318418		0.158056	0.196566	0.366365	0.384484	0.072411	-0.125385	-1.029616	-1.246355	-1.05754
A_24_P526177	TDG || Thymine-DNA glycosylase || Hs.527114 || 1183996	1	0.026447	-0.026447	0.29359	0.033277	-0.041263	0.239828	0.418418		0.208056	0.376566	0.386365	0.584484	0.352411	-0.145385	-1.299616	-1.486355	-1.37754
A_32_P27271	|| || || 1159920	1	-0.053553	0.053553	-0.10641	0.033277	0.118737	0.059828	0.338418		0.498056	0.236566	0.476365	0.074484	0.252411	-0.035385	-1.079616	-1.026355	-1.05754
A_24_P79955	RBM8A || RNA binding motif protein 8A || Hs.552581 || 1174982	1	-0.053553	0.053553	-0.11641	-0.106723	-0.161263	-0.020172	0.358418		0.388056	0.276566	0.636365	0.244484	0.272411	-0.055385	-1.409616	-1.286355	-1.58754
A_32_P62571	RBM8A || RNA binding motif protein 8A || Hs.552581 || 1194710	1	-0.053553	0.053553	-0.05641	0.023277	-0.231263	0.009828	0.398418		0.508056	0.476566	0.686365	0.354484	0.532411	-0.045385	-1.599616	-1.346355	-1.72754
A_23_P217785	CXorf26 || Chromosome X open reading frame 26 || Hs.370100 || 1168155	1	0.001447	-0.001447	-0.15141	-0.001723	0.063737	0.114828	0.083418		0.393056	0.401566	0.541365	0.359484	-0.052589	-0.230385	-1.554616	-1.301355	-1.50254
A_23_P140848	MPHOSPH6 || M-phase phosphoprotein 6 || Hs.344400 || 1169924	1	-0.008553	0.008553	0.04859	-0.101723	0.153737	0.174828	0.183418		0.393056	0.341566	0.611365	0.189484	-0.012589	-0.050385	-1.714616	-1.391355	-1.49254
A_23_P57807	MKRN2 || Makorin, ring finger protein, 2 || Hs.279474 || 1172763	1	0.006447	-0.006447	0.12359	0.153277	0.178737	0.129828	0.098418		0.518056	0.346566	0.586365	0.314484	0.012411	-0.115385	-1.509616	-1.086355	-1.45754
A_23_P397417	FLJ38101 || Hypothetical protein FLJ38101 || Hs.59134 || 1190026	1	0.086447	-0.086447	0.12359	0.113277	0.138737	0.059828	0.208418		0.348056	0.316566	0.466365	0.234484	0.242411	-0.355385	-1.619616	-1.546355	-1.34754
A_24_P132787	RAB18 || RAB18, member RAS oncogene family || Hs.406799 || 1182365	1	0.006447	-0.006447	0.07359	-0.016723	0.148737	0.339828	0.568418		0.458056	0.386566	0.436365	0.404484	0.112411	-0.445385	-1.809616	-1.476355	-1.54754
A_23_P217797	DDX3Y || DEAD (Asp-Glu-Ala-Asp) box polypeptide 3, Y-linked || Hs.99120 || 1186045	1	0.026447	-0.026447	-0.13641	-0.146723	0.258737	0.269828	0.628418		0.498056	0.356566	0.426365	0.334484	0.182411	-0.355385	-1.479616	-1.316355	-1.24754
A_24_P382017	RRN3 || RRN3 RNA polymerase I transcription factor homolog (yeast) || Hs.460078 || 1157654	1	0.041447	-0.041447	-0.03141	-0.151723	0.153737	0.264828	0.313418		0.483056	0.631566	0.721365	0.629484	-0.042589	-0.000385		-1.181355	-1.26254
A_24_P268676	BHLHB2 || Basic helix-loop-helix domain containing, class B, 2 || Hs.171825 || 1159870	1	-0.068553	0.068553	-0.22141	-0.071723	0.203737	0.244828	0.103418		0.783056	0.681566	0.771365	1.009484	0.197411	0.269615	-1.444616	-1.461355	-1.66254
A_23_P111373	MRS2L || MRS2-like, magnesium homeostasis factor (S. cerevisiae) || Hs.533291 || 1159960	1	-0.063553	0.063553	0.08359	-0.056723	0.218737	0.229828	0.408418		0.458056	0.456566	0.576365	0.434484	0.102411	0.044615	-1.429616	-1.156355	-1.53754
A_32_P102252	VDAC1 || Voltage-dependent anion channel 1 || Hs.202085 || 1174859	1	-0.088553	0.088553	0.12859	-0.141723	0.033737	0.144828	0.423418		0.333056	0.251566	0.521365	0.379484	0.077411	0.049615	-1.274616	-0.921355	-1.29254
A_23_P424305	|| || || 1181695	1	0.071447	-0.071447	0.07859	-0.101723	0.153737	0.244828	0.553418		0.553056	0.481566	0.551365	0.469484	0.217411	-0.000385	-1.284616		-1.31254
A_23_P80827	DKFZp761B1514 || Forty-two-three domain containing 1 || Hs.277533 || 1190088	1	-0.018553	0.018553	0.07859	0.128277	0.233737	0.244828	0.403418		0.323056	0.531566	0.751365	0.429484	-0.032589	-0.100385	-1.214616	-0.751355	-1.48254
A_23_P73097	RGS20 || Regulator of G-protein signalling 20 || Hs.368733 || 1194361	1	-0.033553	0.033553	0.02359	-0.296723	0.568737	0.399828	0.338418		0.668056	0.526566	0.796365	0.394484	0.072411	-0.095385	-1.489616	-0.756355	-1.56754
A_24_P25346	CIRH1A || Cirrhosis, autosomal recessive 1A (cirhin) || Hs.461113 || 1182700	1	-0.168553	0.168553	0.12859	-0.261723	0.123737	0.094828	0.353418		0.513056	0.331566	0.771365	0.489484	-0.022589	0.079615	-1.064616	-0.731355	-1.41254
A_24_P32849	|| || || 1184085	1	-0.203553	0.203553	0.29359	-0.376723	-0.031263	0.079828	0.228418		0.338056	0.266566	0.756365	0.434484	-0.047589	-0.095385	-1.429616	-0.816355	-1.56754
A_23_P167828	RWDD1 || RWD domain containing 1 || Hs.532164 || 1177526	1	-0.083553	0.083553	0.12359	-0.236723	0.158737	0.309828	0.518418		0.328056	0.356566	0.526365	0.384484	0.022411	-0.035385	-0.649616	-0.996355	-1.28754
A_32_P142028	HNRPC || Heterogeneous nuclear ribonucleoprotein C (C1/C2) || Hs.508848 || 1189879	1	-0.058553	0.058553	-0.00141	-0.201723	0.113737	0.264828	0.323418		0.383056	0.311566	0.701365	0.419484	0.097411	-0.100385	-0.904616	-1.021355	-1.47254
A_23_P105392	CCT2 || Chaperonin containing TCP1, subunit 2 (beta) || Hs.189772 || 1192316	1	-0.063553	0.063553	0.07359	-0.086723	0.158737	0.249828	0.508418		0.398056	0.386566	0.646365	0.444484	0.042411	-0.125385	-0.829616	-1.066355	-1.48754
A_23_P130689	MGC4549 || Hypothetical protein MGC4549 || Hs.321391 || 1193098	1	-0.198553	0.198553	-0.12141	-0.131723	0.143737	0.214828	0.353418		0.433056	0.201566	0.601365	0.349484	-0.032589	-0.180385	-0.884616	-1.071355	-1.39254
A_23_P133582	ETF1 || Eukaryotic translation termination factor 1 || Hs.483494 || 1185339	1	-0.073553	0.073553	0.04359	-0.146723	0.038737	0.139828	0.508418		0.508056	0.446566	0.816365	0.534484	0.202411	-0.155385	-1.169616	-1.006355	-1.44754
A_23_P132417	FLJ11301 || Hypothetical protein FLJ11301 || Hs.518505 || 1191748	1	-0.038553	0.038553	-0.28141	-0.011723	0.013737	0.054828	0.353418		0.503056	0.341566	0.581365	0.519484	0.187411	-0.130385	-1.134616	-1.131355	-1.49254
A_32_P148824	C1orf27 || Chromosome 1 open reading frame 27 || Hs.371210 || 1194832	1	-0.048553	0.048553	-0.12141	-0.231723	-0.186263	0.154828	0.543418		0.423056	0.311566	0.581365	0.569484	0.097411	0.109615	-0.954616	-1.111355	-1.25254
A_23_P218405	KIAA1787 || G protein pathway suppressor 2 || Hs.438219 || 1157264	1	-0.153553	0.153553	-0.14641	-0.036723	0.588737	0.529828	0.518418		0.408056	0.196566	0.436365	0.184484	0.032411	-0.205385		-1.006355	-1.36754
A_23_P54297	EIF3S1 || Eukaryotic translation initiation factor 3, subunit 1 alpha, 35kDa || Hs.404056 || 1185919	1	0.016447	-0.016447	-0.17641	-0.096723	0.398737	0.399828	0.608418		0.438056	0.546566	0.556365	0.364484	-0.207589	-0.055385	-0.699616	-0.936355	-1.30754
A_23_P157038	MGC40499 || Hypothetical protein MGC40499 || Hs.369867 || 1161574	1	-0.048553	0.048553	0.32859	0.008277	0.393737	0.494828	0.773418		0.163056	0.471566	0.511365	0.199484	-0.212589	-0.310385		-1.411355	-1.61254
A_24_P81965	RAP2A || RAP2A, member of RAS oncogene family || Hs.508480 || 1165289	1	0.061447	-0.061447	0.44859	0.058277	0.433737	0.594828	0.663418		0.283056	0.401566	0.521365	0.229484	-0.372589	-0.090385		-1.271355	-1.70254
A_23_P99027	PTPN11 || Protein tyrosine phosphatase, non-receptor type 11 (Noonan syndrome 1) || Hs.506852 || 1158369	1	0.016447	-0.016447	0.26359	0.093277	0.418737	0.609828	0.708418		0.178056	0.306566	0.406365	0.344484	-0.137589	-0.005385	-1.119616	-1.326355	-1.83754
A_24_P51485	UNR || Upstream of NRAS || Hs.69855 || 1171242	1	0.051447	-0.051447	0.26859	-0.121723	0.313737	0.544828	0.753418		0.093056	0.331566	0.351365	0.389484	-0.162589	-0.090385	-1.334616	-1.421355	-1.70254
A_23_P44768	TBK1 || TANK-binding kinase 1 || Hs.505874 || 1193732	1	-0.033553	0.033553	0.27359	-0.016723	0.478737	0.529828	0.638418		0.318056	0.336566	0.416365	0.404484	0.042411	-0.115385	-1.319616	-1.416355	-1.47754
A_24_P940517	PCYOX1 || Prenylcysteine oxidase 1 || Hs.551542 || 1173024	1	0.001447	-0.001447	0.05859	-0.181723	0.733737	0.704828	0.793418		0.263056	0.181566	0.661365	0.379484	-0.222589	0.089615		-1.491355	-1.76254
A_24_P323114	ANXA2P3 || Annexin A2 pseudogene 3 || Hs.448622 || 1174143	1	0.031447	-0.031447	0.09859	0.048277	0.613737	0.614828	0.793418		0.203056	0.301566	0.851365	0.189484	-0.442589	-0.230385	-1.274616	-1.311355	-1.72254
A_23_P254756	CD164 || CD164 antigen, sialomucin || Hs.520313 || 1189597	1	-0.003553	0.003553	0.14359	0.053277	0.498737	0.699828	0.728418		0.358056	0.306566	0.666365	0.384484	-0.347589	-0.095385	-1.319616	-1.286355	-1.67754
A_23_P217659	CXorf53 || Chromosome X open reading frame 53 || Hs.301927 || 1156186	1	-0.023553	0.023553	0.17359	-0.146723	0.258737	0.539828	0.658418		0.198056	0.176566	0.666365	0.354484	-0.187589	0.064615	-0.999616	-0.996355	-1.40754
A_23_P250283	RAB1A || RAB1A, member RAS oncogene family || Hs.310645 || 1188345	1	0.001447	-0.001447	0.04859	-0.201723	0.243737	0.484828	0.653418		0.293056	0.371566	0.701365	0.489484	0.057411	0.039615	-1.294616	-1.071355	-1.62254
A_24_P345993	|| || || 1162336	1	0.051447	-0.051447	0.11859	0.008277	0.303737	0.414828	0.513418		0.283056	0.421566	0.641365	0.399484	0.017411	0.269615	-1.584616	-1.181355	-1.79254
A_23_P86570	|| || || 1190083	1	0.091447	-0.091447	0.38859	-0.081723	0.423737	0.484828	0.463418		0.213056	0.321566	0.671365	0.529484	-0.062589	0.119615	-1.474616	-1.321355	-1.91254
A_32_P31182	RPL7 || Ribosomal protein L7 || Hs.421257 || 1160797	1	0.006447	-0.006447	0.15359	-0.026723	0.268737	0.359828	0.628418		0.188056	0.156566	0.696365	0.264484	-0.277589	-0.065385	-0.859616	-1.066355	-1.58754
A_23_P82206	ECHDC1 || Enoyl Coenzyme A hydratase domain containing 1 || Hs.486410 || 1166783	1	-0.003553	0.003553	0.02359	-0.186723	0.188737	0.279828	0.638418		0.148056	0.086566	0.536365	0.164484	-0.287589	-0.055385	-0.889616	-1.066355	-1.50754
A_24_P366165	|| Similar to 60S ribosomal protein L26 || Hs.534724 || 1172951	1	0.031447	-0.031447	0.16859	-0.241723	0.183737	0.274828	0.413418		0.103056	0.211566	0.511365	0.239484	-0.462589	-0.150385	-0.904616	-0.901355	-1.26254
A_23_P38275	|| Transcribed locus, strongly similar to XP_511853.1 similar to 60S ribosomal protein L26 [Pan troglodytes] || Hs.528879 || 1195218	1	0.026447	-0.026447	0.20359	-0.186723	0.288737	0.329828	0.448418		0.158056	0.256566	0.696365	0.294484	-0.407589	-0.115385	-0.939616	-0.956355	-1.28754
A_24_P135771	|| || || 1167045	1	0.051447	-0.051447	0.29859	-0.121723	0.403737	0.444828	0.643418		0.233056	0.391566	0.701365	0.529484	-0.042589	0.139615	-1.044616	-1.171355	-1.40254
A_32_P228869	SUMO2 || SMT3 suppressor of mif two 3 homolog 2 (yeast) || Hs.546298 || 1155914	1	-0.008553	0.008553	0.27859	0.128277	0.433737	0.364828	0.643418		0.493056	0.421566	0.681365	0.569484	-0.132589	-0.020385	-1.124616	-1.461355	-1.75254
A_23_P163178	CALM1 || Calmodulin 1 (phosphorylase kinase, delta) || Hs.282410 || 1172309	1	0.006447	-0.006447	0.14359	0.103277	0.418737	0.299828	0.438418		0.228056	0.346566	0.596365	0.434484	-0.107589	0.094615	-0.899616	-1.056355	-1.54754
A_32_P223935	|| CDNA clone MGC:32876 IMAGE:4734912, complete cds || Hs.460785 || 1193750	1	0.051447	-0.051447	0.22859	0.048277	0.313737	0.354828	0.623418		0.283056	0.341566	0.521365	0.549484	-0.072589	0.119615		-1.041355	-1.49254
A_23_P56971	C20orf11 || Chromosome 20 open reading frame 11 || Hs.353013 || 1187736	1	-0.043553	0.043553	0.16359	0.063277	0.358737	0.229828	0.588418		0.388056	0.246566	0.546365	0.524484	0.082411	0.144615		-1.176355	-1.30754
A_24_P862524	|| || || 1167558	1	-0.018553	0.018553	0.13859	0.008277	0.173737	0.354828	0.433418		0.203056	0.181566	0.471365	0.349484	-0.072589	-0.000385	-0.534616	-1.051355	-1.39254
A_23_P81492	|| **Similar to protein of fungal metazoan origin like (11.1 kD) (2C514) || Hs.466662 || 1155921	1	-0.043553	0.043553	0.21359	0.033277	0.288737	0.369828	0.458418		0.168056	0.266566	0.466365	0.364484	-0.157589	-0.055385	-0.669616	-1.226355	-1.51754
A_32_P5836	RPS14 || Ribosomal protein S14 || Hs.381126 || 1181375	1	-0.033553	0.033553	0.23359	0.063277	0.278737	0.379828	0.438418		0.168056	0.276566	0.476365	0.364484	-0.107589	-0.015385	-0.579616	-1.066355	-1.38754
A_23_P89123	CFDP1 || Craniofacial development protein 1 || Hs.461361 || 1178902	1	0.031447	-0.031447	0.20859	0.228277	0.363737	0.444828	0.513418		0.203056	0.321566	0.541365	0.359484	-0.182589	-0.050385	-0.604616	-1.121355	-1.43254
A_24_P418239	RPS14 || **Ribosomal protein S14 || Hs.381126 || 1190431	1	-0.023553	0.023553	0.21359	-0.066723	0.358737	0.419828	0.388418		0.228056	0.276566	0.606365	0.374484	-0.107589	0.024615	-0.489616	-0.996355	-1.27754
A_23_P163942	SUPT4H1 || Suppressor of Ty 4 homolog 1 (S. cerevisiae) || Hs.439481 || 1195271	1	-0.018553	0.018553	0.23859	0.118277	0.173737	0.354828	0.393418		0.153056	0.111566	0.481365	0.379484	0.017411	-0.000385	-0.384616	-1.011355	-1.19254
A_24_P808522	|| Similar to protein of fungal metazoan origin like (11.1 kD) (2C514) || Hs.466662 || 1171405	1	0.016447	-0.016447	0.39359	-0.116723	0.368737	0.449828	0.408418		0.168056	0.306566	0.546365	0.454484	-0.137589	0.144615	-0.569616	-0.906355	-1.14754
A_23_P156842	EEF1E1 || Eukaryotic translation elongation factor 1 epsilon 1 || Hs.88977 || 1195036	1	-0.028553	0.028553	0.42859	0.088277	0.293737	0.364828	0.433418		0.243056	0.281566	0.691365	0.349484	-0.192589	0.079615	-0.694616	-0.941355	-1.28254
A_23_P331379	NEDD4 || Neural precursor cell expressed, developmentally down-regulated 4 || Hs.1565 || 1172972	1	0.006447	-0.006447	0.18359	-0.106723	0.158737	0.299828	0.628418		0.358056	0.236566	0.206365	0.174484	0.042411	-0.005385	-1.009616	-1.276355	-2.03754
A_32_P160883	NEDD4 || Neural precursor cell expressed, developmentally down-regulated 4 || Hs.1565 || 1191851	1	0.001447	-0.001447	0.21859	-0.061723	0.243737	0.324828	0.603418		0.473056	0.251566	0.411365	0.289484	0.157411	0.019615	-0.814616	-1.231355	-1.90254
A_23_P37327	|| || || 1179388	1	-0.008553	0.008553	-0.30141	0.098277	0.253737	0.274828	0.463418		0.433056	0.131566	0.451365	0.229484	0.087411	-0.000385	-0.784616	-1.111355	-1.53254
A_23_P165879	RAB10 || RAB10, member RAS oncogene family || Hs.467960 || 1185422	1	0.016447	-0.016447	-0.03641	0.093277	0.358737	0.409828	0.318418		0.428056	0.376566	0.596365	0.224484	0.222411	0.154615	-0.919616	-1.336355	-1.78754
A_24_P367139	|| || || 1184627	1	-0.053553	0.053553	-0.03641	0.003277	0.048737	0.369828	0.648418		0.298056	0.236566	0.606365	0.294484	0.012411	-0.065385	-0.529616	-0.906355	-1.30754
A_23_P340158	NIFUN || NifU-like N-terminal domain containing || Hs.350702 || 1184702	1	-0.023553	0.023553	-0.00641	0.263277	0.248737	0.319828	0.628418		0.328056	0.216566	0.486365	0.284484	0.122411	0.024615	-0.569616	-1.036355	-1.55754
A_23_P395524	PWP1 || Nuclear phosphoprotein similar to S. cerevisiae PWP1 || Hs.506652 || 1192865	1	-0.008553	0.008553	-0.01141	0.128277	0.283737	0.354828	0.533418		0.353056	0.271566	0.591365	0.409484	0.067411	-0.030385	-0.764616	-1.071355	-1.60254
A_23_P256223	VBP1 || Von Hippel-Lindau binding protein 1 || Hs.436803 || 1156737	1	0.036447	-0.036447	0.14359	0.103277	0.368737	0.199828	0.298418		0.268056	0.236566	1.156365	0.294484		-0.185385		-1.116355
A_23_P112260	GNG10 || Guanine nucleotide binding protein (G protein), gamma 10 || Hs.534196 || 1191061	1	0.046447	-0.046447	0.14359	0.093277	0.348737	0.289828	0.258418		0.148056	0.206566	0.766365	0.244484	-0.057589	-0.015385	-0.759616	-0.946355	-1.71754
A_24_P97526	CKLFSF6 || Chemokine-like factor super family 6 || Hs.380627 || 1156735	1	-0.023553	0.023553	0.17359	0.123277	0.378737	0.239828	0.278418		0.228056	0.176566	0.456365	0.214484	-0.437589	-0.075385	-1.439616	-1.406355	-1.81754
A_24_P306788	|| || || 1158476	1	0.051447	-0.051447	0.03859		0.343737		0.163418			0.271566	0.521365	0.329484	-0.532589	-0.090385	-1.304616	-1.221355	-1.47254
A_23_P93881	SYPL || Synaptophysin-like protein || Hs.80919 || 1160024	1	-0.013553	0.013553	0.28359	0.033277	0.368737	0.239828	0.358418		0.278056	0.276566	0.546365	0.274484	-0.257589	-0.115385	-1.209616	-0.996355	-1.44754
A_24_P40519	FAM11A || Family with sequence similarity 11, member A || Hs.522172 || 1176470	1	-0.083553	0.083553	0.26359	0.143277	0.448737	0.409828	0.288418		0.378056	0.406566	0.536365	0.364484	-0.157589	-0.075385		-1.406355	-1.73754
A_23_P201619	NEK7 || NIMA (never in mitosis gene a)-related kinase 7 || Hs.24119 || 1156033	1	0.006447	-0.006447	0.16359	0.123277	0.618737	0.569828	0.378418		0.558056	0.516566	0.906365	0.384484	-0.217589	-0.325385	-1.489616	-1.386355	-1.56754
[truncated: 8,267 more rows]
