# Supplementary material for: Host Transcript Accumulation during Lytic KSHV Infection Reveals Several Classes of Host Responses
Source: PLoS One. 2007 Aug 29;2(8):e811. doi: 10.1371/journal.pone.0000811 (PMC1950738; doi:10.1371/journal.pone.0000811)
Supplement: Table S2 — Pre-clustering file of microarray data of the escapees. (0.05 MB TDS) [file pone.0000811.s004.tds]

CLID	NAME	GWEIGHT	sc022206_shutoff_batch_1-K/-R 0hr - A	sc022206_shutoff_batch_1-K/-R 0hr - B	sc022206_shutoff_batch_1-K/+R 4hr	sc022206_shutoff_batch_1-K/+R 13hr	sc022206_shutoff_batch_1-K/+R 24hr	sc022206_shutoff_batch_1-K/+R 37hr	sc022206_shutoff_batch_1-K/+R 48hr	_	sc022206_shutoff_batch_1+K/+R 0hr - A	sc022206_shutoff_batch_1+K/+R 0hr - B	sc022206_shutoff_batch_1+K/+R 0hr - C	sc022206_shutoff_batch_1+K/+R 1.5hr	sc022206_shutoff_batch_1+K/+R 4hr	sc022206_shutoff_batch_1+K/+R 13hr	sc022206_shutoff_batch_1+K/+R 24hr	sc022206_shutoff_batch_1+K/+R 37hr	sc022206_shutoff_batch_1+K/+R 48hr
EWEIGHT			1.000000	1.000000	1.000000	1.000000	1.000000	1.000000	1.000000	0.000000	1.000000	1.000000	1.000000	1.000000	1.000000	1.000000	1.000000	1.000000	1.000000
A_24_P100551	SH3MD2 || SH3 multiple domains 2 || Hs.301804 || 1155536	1.000000	0.016447	-0.016447	0.303590	-0.016723	0.918737	1.109828	1.408418		0.338056	0.376566	0.676365	0.434484	0.522411	1.274615	0.490384	0.653645	0.392460
A_24_P278167	ZA20D2 || Zinc finger, A20 domain containing 2 || Hs.406096 || 1155941	1.000000	0.001447	-0.001447	-0.101410	0.518277	0.133737	0.464828	1.003418		0.013056	-0.108434	-0.168635	0.169484	0.407411	1.039615	0.785384	0.448645	0.467460
A_23_P365685	LIMS3 || LIM and senescent cell antigen-like domains 3 || Hs.469633 || 1155992	1.000000	0.026447	-0.026447	0.663590	-0.006723	0.598737	0.799828	0.968418		0.398056	0.386566	0.646365	1.124484	0.592411	1.444615	0.950384	0.643645	0.232460
A_32_P231617	TM4SF1 || Transmembrane 4 superfamily member 1 || Hs.351316 || 1156074	1.000000	-0.118553	0.118553	0.088590	0.338277	0.793737	0.674828	1.173418		0.423056	0.111566	0.781365	0.279484	-0.022589	0.889615	0.935384	1.028645	0.697460
A_23_P201459	G1P3 || Interferon, alpha-inducible protein (clone IFI-6-16) || Hs.523847 || 1156332	1.000000	-0.193553	0.193553	-0.476410	0.503277	-0.051263	2.499828	3.278418		1.898056	1.406566	0.976365	1.034484	1.892411	2.034615	3.710384	3.203645	3.522460
A_23_P23074	IFI44 || Interferon-induced protein 44 || Hs.82316 || 1156454	1.000000	-0.048553	0.048553	-0.181410	-0.261723	-0.056263	1.314828	1.593418		1.893056	1.821566	1.911365	1.729484	1.847411	0.489615	1.395384	1.048645	0.377460
A_32_P101110	|| Homo sapiens, clone IMAGE:5583725, mRNA || Hs.103070 || 1156850	1.000000	0.001447	-0.001447	0.048590	0.828277	0.783737	1.564828	2.513418		-0.026944	-0.178434	-0.048635	-0.220516	0.107411	0.389615	0.845384	0.478645	0.397460
A_23_P77328	GCHFR || GTP cyclohydrolase I feedback regulator || Hs.530792 || 1156915	1.000000	-0.163553	0.163553	-0.286410		0.828737	1.409828	1.748418			0.266566	0.486365	0.134484		0.454615	1.110384	1.023645	0.972460
A_23_P155335	PLD1 || Phospholipase D1, phophatidylcholine-specific || Hs.478230 || 1157024	1.000000	-0.033553	0.033553	-0.266410	1.023277	1.178737	1.729828	2.948418		-0.291944	-0.453434	-0.273635	-0.435516	-0.257589	0.884615	1.210384	1.353645	1.182460
A_24_P257416	CXCL2 || **Chemokine (C-X-C motif) ligand 2 || Hs.75765 || 1157100	1.000000	-0.093553	0.093553	0.393590	0.793277		0.629828	1.378418			-0.153434	-0.113635	1.234484	1.842411	0.864615	1.190384	0.323645	0.272460
A_23_P162739	TGFB1I4 || TSC22 domain family 1 || Hs.507916 || 1157730	1.000000	-0.078553	0.078553	-0.171410	0.978277	0.763737	0.664828	0.603418		1.603056	1.481566	1.591365	1.599484		0.589615	-0.724616	-0.121355	-0.512540
A_23_P164284	CLDN7 || Claudin 7 || Hs.513915 || 1157758	1.000000	-0.048553	0.048553	-0.421410	0.348277	1.963737	2.364828	2.653418		0.033056	-0.118434	-0.178635	-0.440516	-0.452589	0.259615	1.085384	0.778645	0.587460
A_23_P251377	DC12 || DC12 protein || Hs.458320 || 1157846	1.000000	-0.043553	0.043553	-0.116410	0.623277	0.708737	0.769828	1.218418		0.108056	-0.183434	0.106365	-0.115516	-0.377589	0.724615	1.050384	0.903645	0.572460
A_23_P315364	CXCL2 || Chemokine (C-X-C motif) ligand 2 || Hs.75765 || 1157860	1.000000	-0.213553	0.213553	2.123590	1.763277	1.388737	1.969828	3.528418		0.968056	0.806566	1.096365	4.104484	4.292411	3.864615	3.340384	3.153645	3.332460
A_23_P65918	ITPKA || Inositol 1,4,5-trisphosphate 3-kinase A || Hs.2722 || 1157948	1.000000	-0.018553	0.018553	-0.521410	1.438277	1.723737	1.674828	1.793418		-0.056944	-0.368434	-0.028635	-0.510516	-0.702589	1.339615	1.695384	0.768645	0.707460
A_23_P18559	INPP4B || Inositol polyphosphate-4-phosphatase, type II, 105kDa || Hs.480837 || 1158487	1.000000	0.006447	-0.006447			1.028737	1.599828	2.308418		0.768056	0.506566	0.726365	0.414484		1.544615	2.090384	1.423645	1.052460
A_23_P103981	|| || || 1158529	1.000000	-0.013553	0.013553	0.773590	1.193277	1.168737	1.449828	1.878418		0.458056	0.336566	0.626365	0.764484	1.782411	2.034615	2.010384	1.973645	2.112460
A_24_P141214	|| || || 1158558	1.000000	-0.043553	0.043553	-0.136410	0.333277	0.458737	0.509828	1.128418		0.868056	0.646566	0.876365	0.664484	0.692411	1.094615	0.640384	0.363645	-0.347540
A_23_P48513	IFI27 || Interferon, alpha-inducible protein 27 || Hs.532634 || 1159024	1.000000	-0.178553	0.178553	-0.421410	0.348277	-0.216263	2.414828	3.483418		1.203056	0.611566	0.461365	0.349484	0.797411	1.109615	2.885384	2.588645	2.997460
A_23_P15654	TRAF4 || TNF receptor-associated factor 4 || Hs.8375 || 1159253	1.000000	0.041447	-0.041447	-0.001410	1.078277	0.973737	1.194828	1.973418		1.033056	0.661566	0.801365	0.599484	1.287411	0.889615	1.325384	0.318645	0.127460
A_23_P15123	KIAA1970 || KIAA1970 protein || Hs.3459 || 1159519	1.000000	-0.063553	0.063553	-0.406410	0.523277	0.488737	0.659828	0.878418		0.478056	0.276566	0.216365	0.144484	0.122411	0.814615	1.330384	1.103645	0.902460
A_23_P51339	DNAJB4 || DnaJ (Hsp40) homolog, subfamily B, member 4 || Hs.380282 || 1159734	1.000000	-0.003553	0.003553	0.173590	1.013277	1.298737	1.309828	1.648418		-0.551944	-0.473434	0.076365	-0.105516	-0.747589	1.594615	1.050384	1.653645	0.972460
A_23_P120002	SP110 || SP110 nuclear body protein || Hs.145150 || 1159746	1.000000	-0.023553	0.023553	-0.286410	0.803277	1.218737	1.399828	1.688418		1.048056	0.746566	0.776365	0.734484	0.702411	1.894615	1.890384	1.223645	0.862460
A_23_P65442	ISGF3G || Interferon-stimulated transcription factor 3, gamma 48kDa || Hs.1706 || 1159808	1.000000	-0.248553	0.248553	-0.061410	1.288277	0.963737	1.144828	1.443418		1.583056	1.171566	1.241365	1.189484	1.417411	0.939615	0.305384	-0.071355	-0.442540
A_23_P71067	TWIST1 || Twist homolog 1 (acrocephalosyndactyly 3; Saethre-Chotzen syndrome) (Drosophila) || Hs.66744 || 1159823	1.000000	-0.078553	0.078553	0.578590	1.158277	1.693737	1.974828	2.823418		0.203056	0.341566	0.411365	0.369484	0.687411	0.729615	1.455384	1.358645	1.177460
A_23_P111000	PSMB9 || Proteasome (prosome, macropain) subunit, beta type, 9 (large multifunctional protease 2) || Hs.381081 || 1159896	1.000000	-0.123553	0.123553	0.063590	0.093277	-0.591263	0.209828	0.938418		1.358056	1.046566	1.266365	0.934484	0.932411	1.054615	1.630384	1.733645	1.572460
A_23_P201808	PPAP2B || Phosphatidic acid phosphatase type 2B || Hs.405156 || 1159984	1.000000	0.001447	-0.001447	0.008590	0.728277	1.873737	2.454828	2.803418		0.873056	0.791566	1.071365	0.929484	1.377411	1.189615	0.395384	0.658645	0.537460
A_23_P134085	MAGI1 || Membrane associated guanylate kinase interacting protein-like 1 || Hs.16064 || 1160525	1.000000	0.001447	-0.001447	1.218590	1.378277	1.073737	0.874828	1.573418		0.033056	-0.278434	-0.048635	-0.480516	1.577411	2.459615	2.085384	1.888645	1.397460
A_32_P18440	ARID5B || **AT rich interactive domain 5B (MRF1-like) || Hs.546755 || 1160553	1.000000	-0.053553	0.053553	0.373590	0.543277	0.838737	1.109828	2.168418		-0.051944	0.006566	0.236365	0.524484	0.672411	1.204615	1.190384	1.613645	1.352460
A_23_P144827	FBXL7 || F-box and leucine-rich repeat protein 7 || Hs.433057 || 1160713	1.000000	-0.093553	0.093553	-0.446410	0.633277	1.108737	1.459828	2.028418		-0.021944	-0.213434	-0.153635	-0.155516	-0.227589	0.684615	1.200384	0.743645	0.382460
A_24_P4816	GABARAPL1 || GABA(A) receptor-associated protein like 1 || Hs.524250 || 1160867	1.000000	-0.118553	0.118553	0.268590	0.538277	0.303737	0.674828	1.083418		0.813056	0.661566	0.971365	0.959484	1.127411	0.829615	1.235384	0.968645	0.457460
A_23_P8175	PLAGL1 || Pleiomorphic adenoma gene-like 1 || Hs.444975 || 1161023	1.000000	-0.023553	0.023553	-0.266410	0.503277	0.598737	0.999828	1.258418		0.658056	0.566566	0.496365	0.624484	0.642411	0.774615	0.630384	-0.076355	-0.207540
A_23_P48217	DKFZP434F0318 || Hypothetical protein DKFZp434F0318 || Hs.23388 || 1161194	1.000000	-0.028553	0.028553	-0.381410	2.168277	2.933737	3.324828	4.123418		-0.136944	-0.178434	-0.188635	0.169484	-0.422589	3.649615	3.345384	2.938645	2.737460
A_24_P257348	ARL6IP5 || ADP-ribosylation-like factor 6 interacting protein 5 || Hs.518060 || 1161238	1.000000	-0.003553	0.003553	0.103590	0.303277	1.368737	1.709828	2.238418		0.328056	0.426566	0.796365	0.454484	0.002411	1.704615	1.510384	1.323645	1.102460
A_23_P43946	CIP29 || Cytokine induced protein 29 kDa || Hs.505676 || 1161344	1.000000	-0.013553	0.013553	0.613590	-0.046723	0.408737	0.999828	0.598418		0.408056	0.376566	0.966365	0.784484	0.282411	0.184615	0.070384	-0.126355	0.042460
A_23_P160025	IFI16 || Interferon, gamma-inducible protein 16 || Hs.380250 || 1161397	1.000000	0.041447	-0.041447	-0.061410	0.608277	0.973737	1.014828	1.423418		0.763056	0.961566	0.761365	0.869484	0.417411	2.009615	1.765384	1.018645	0.397460
A_24_P221770	|| || || 1161503	1.000000	0.011447	-0.011447	0.128590	0.478277	0.243737	0.244828	0.683418		0.233056	-0.148434	0.321365	0.089484		1.129615	1.015384	0.848645	0.727460
A_32_P135336	|| || || 1161672	1.000000	0.161447	-0.161447	-0.261410	1.248277	2.843737	3.374828	3.653418				-0.188635	-0.310516		0.489615	0.835384	0.688645	0.667460
A_24_P81841	CDKN1B || Cyclin-dependent kinase inhibitor 1B (p27, Kip1) || Hs.238990 || 1161716	1.000000	-0.003553	0.003553	0.473590	0.313277	0.758737	0.659828	1.048418		0.378056	0.186566	0.456365	-0.265516		0.854615	0.100384	1.523645	1.112460
A_23_P134744	RNF122 || Ring finger protein 122 || Hs.151237 || 1161794	1.000000	-0.093553	0.093553	0.263590	0.863277	0.918737	1.369828	1.518418		0.468056	0.326566	0.296365	0.234484	0.192411	1.094615	0.850384	0.523645	0.822460
A_23_P374862	DAF || Decay accelerating factor for complement (CD55, Cromer blood group system) || Hs.527653 || 1161837	1.000000	0.116447	-0.116447	0.333590	0.553277	0.888737	0.809828	1.278418		1.238056	1.096566	1.476365	1.424484	1.212411	1.254615	0.170384	0.743645	0.322460
A_23_P320739	MEF2C || MADS box transcription enhancer factor 2, polypeptide C (myocyte enhancer factor 2C) || Hs.444409 || 1162317	1.000000	-0.013553	0.013553	0.613590	-0.106723	0.708737	1.209828	1.808418		0.428056	0.456566	0.266365	0.434484	0.582411	1.074615	1.650384	0.773645	0.762460
A_23_P315815	|| || || 1162805	1.000000	-0.048553	0.048553	-0.371410	0.268277	1.683737	2.214828	2.473418		0.063056	-0.238434	0.241365	-0.200516		0.499615	0.875384	1.708645	1.207460
A_23_P79818	C20orf111 || Chromosome 20 open reading frame 111 || Hs.75798 || 1163133	1.000000	-0.078553	0.078553	0.428590	0.758277	0.573737	0.464828	0.993418		0.383056	0.181566	0.501365	0.519484	0.687411	0.949615	0.735384	0.768645	0.517460
A_23_P377957	KCTD12 || Potassium channel tetramerisation domain containing 12 || Hs.109438 || 1163562	1.000000	-0.053553	0.053553	0.073590	0.463277	1.348737	1.829828	2.378418		0.628056	0.596566	0.786365	2.744484	0.132411	1.444615	2.650384	2.463645	1.682460
A_23_P19226	SART2 || Squamous cell carcinoma antigen recognized by T cells 2 || Hs.486292 || 1163569	1.000000	-0.088553	0.088553	-0.271410	0.238277	0.583737	1.184828	1.653418		0.683056	0.331566	0.221365	0.209484	0.557411	0.569615	1.205384	0.188645	0.267460
A_23_P314151	NOLC1 || Nucleolar and coiled-body phosphoprotein 1 || Hs.523238 || 1164162	1.000000	-0.083553	0.083553	-0.536410	-0.006723	-0.251263	-0.310172	-0.131582		0.798056	0.486566	0.546365	0.374484	0.262411	1.254615	1.520384	1.033645	0.552460
A_23_P114947	RGS2 || Regulator of G-protein signalling 2, 24kDa || Hs.78944 || 1164189	1.000000	-0.073553	0.073553	1.163590	0.123277	-0.171263	0.269828	0.958418		0.078056	-0.043434	-0.073635	0.574484	1.502411	2.054615	1.890384	1.413645	0.882460
A_24_P252497	TRIB1 || Tribbles homolog 1 (Drosophila) || Hs.444947 || 1164328	1.000000	0.006447	-0.006447	0.323590	0.083277	0.038737	0.829828	1.898418		1.108056	0.906566	0.856365	2.574484	2.012411	2.334615	2.930384	2.883645	2.832460
A_24_P378019	|| || || 1164679	1.000000	-0.133553	0.133553	-0.276410	0.393277	0.058737	0.709828	0.968418		0.948056	0.656566	0.856365	0.424484	0.722411	0.504615	1.010384	0.753645	0.042460
A_23_P35082	SESN2 || Sestrin 2 || Hs.469543 || 1164755	1.000000	-0.023553	0.023553	0.383590	0.493277	0.698737	1.139828	1.678418		0.728056	0.296566	0.546365	0.244484	0.642411	-0.155385		0.273645	0.652460
A_23_P30254	PLK2 || Polo-like kinase 2 (Drosophila) || Hs.398157 || 1164991	1.000000	-0.018553	0.018553	0.378590	0.928277	1.313737	1.474828	1.503418		1.083056	1.021566	0.911365	1.159484	1.507411	0.219615	-0.004616	-0.301355	-0.552540
A_23_P79692	ABI2 || Abl interactor 2 || Hs.471156 || 1165023	1.000000	0.011447	-0.011447	-0.291410	0.678277	0.613737	0.704828	0.923418		-0.086944	-0.148434	-0.178635	-0.080516	0.137411	0.679615	1.205384	0.518645	0.437460
A_23_P59005	TAP1 || Transporter 1, ATP-binding cassette, sub-family B (MDR/TAP) || Hs.352018 || 1165127	1.000000	-0.098553	0.098553	-0.361410	-0.561723	-0.816263	-0.335172	0.563418		1.153056	0.691566	0.661365	0.589484	0.947411	0.399615	0.965384	0.498645	0.437460
A_23_P71037	IL6 || Interleukin 6 (interferon, beta 2) || Hs.512234 || 1165480	1.000000	-0.098553	0.098553	0.258590	3.438277	4.273737	4.844828	5.683418		1.403056	1.341566	1.561365	3.239484	3.437411	5.719615	5.515384	5.098645	5.017460
A_23_P70660	FAM46A || Family with sequence similarity 46, member A || Hs.10784 || 1165492	1.000000	-0.103553	0.103553	0.493590	0.583277	0.918737	1.479828	1.858418		1.038056	0.816566	0.726365	0.804484	1.262411	1.094615	0.910384	0.873645	0.812460
A_23_P204286	MGP || Matrix Gla protein || Hs.365706 || 1165770	1.000000	-0.118553	0.118553	0.468590	1.788277	1.633737	1.464828	1.973418		0.003056	-0.148434	-0.008635	0.009484	-0.012589	1.119615	1.155384	1.188645	1.087460
A_24_P90097	|| || || 1165986	1.000000	-0.038553	0.038553	-0.041410		1.253737	1.654828	2.593418			0.101566	0.221365	0.349484		0.779615	0.905384	1.328645	0.897460
A_23_P87560	BTG1 || B-cell translocation gene 1, anti-proliferative || Hs.255935 || 1166065	1.000000	0.061447	-0.061447	0.388590	0.668277	0.353737	0.254828	0.823418		0.733056	0.791566	1.061365	1.289484	0.607411	2.269615	0.975384	2.458645	1.477460
A_23_P73012	C9orf3 || Chromosome 9 open reading frame 3 || Hs.434253 || 1166267	1.000000	-0.043553	0.043553	0.143590	0.373277	0.548737	1.379828	2.398418		0.528056	0.226566	0.326365	0.364484	0.792411	0.194615	0.170384	0.513645	0.522460
A_23_P91151	SLC1A4 || Solute carrier family 1 (glutamate/neutral amino acid transporter), member 4 || Hs.323878 || 1166700	1.000000	-0.538553	0.538553	-0.691410	1.848277	0.423737	1.334828	2.473418		-0.076944	-0.348434	-0.228635	-0.090516	1.987411	0.309615	2.225384	0.668645	0.427460
A_23_P378722	SAT || Spermidine/spermine N1-acetyltransferase || Hs.28491 || 1166708	1.000000	-0.043553	0.043553	0.303590	0.883277	0.628737	0.359828	0.998418		0.368056	0.346566	0.626365	0.414484	0.552411	1.774615	2.050384	2.333645	1.542460
A_24_P56388	HIF1A || Hypoxia-inducible factor 1, alpha subunit (basic helix-loop-helix transcription factor) || Hs.509554 || 1166818	1.000000	0.056447	-0.056447	-0.086410	-0.296723	0.728737	1.149828	1.848418		1.238056	1.226566	1.326365	1.384484	0.682411	1.564615	0.540384	0.053645	-0.227540
A_32_P452655	LGALS9 || **Lectin, galactoside-binding, soluble, 9 (galectin 9) || Hs.81337 || 1167091	1.000000	-0.258553	0.258553	-0.091410	0.588277	-0.426263	0.824828	2.243418		0.933056	0.951566	1.051365	0.799484	0.867411	1.019615	1.925384	1.688645	1.677460
A_23_P170037	|| || || 1167806	1.000000	-0.068553	0.068553	-0.341410	0.908277	1.973737	1.994828	2.403418		0.123056	0.091566	0.121365	0.029484	-0.462589	2.089615	2.045384	1.728645	1.237460
A_24_P479645	|| CDNA FLJ36321 fis, clone THYMU2005482 || Hs.440069 || 1168278	1.000000	0.046447	-0.046447	0.283590	0.253277	0.828737	1.039828	1.458418		-0.221944	-0.003434	0.496365	0.164484	-0.277589	0.454615	0.150384	0.833645	0.472460
A_23_P48637	HIF1A || Hypoxia-inducible factor 1, alpha subunit (basic helix-loop-helix transcription factor) || Hs.509554 || 1168420	1.000000	0.021447	-0.021447	-0.091410	-0.091723	0.733737	1.164828	1.793418		1.223056	1.211566	1.331365	1.379484	0.697411	1.449615	0.495384	0.198645	-0.292540
A_23_P63668	IFIT5 || Interferon-induced protein with tetratricopeptide repeats 5 || Hs.252839 || 1168559	1.000000	-0.003553	0.003553	0.063590	0.323277	0.418737	0.749828	0.848418		1.518056	1.346566	1.086365	1.074484	0.832411	0.464615	0.400384	0.103645	-0.067540
A_23_P211039	ADAMTS1 || A disintegrin-like and metalloprotease (reprolysin type) with thrombospondin type 1 motif, 1 || Hs.534115 || 1168867	1.000000	-0.028553	0.028553	0.178590	0.898277	0.323737	0.654828	1.183418		1.253056	1.171566	1.081365	1.119484	1.497411	1.949615	1.795384	1.408645	1.037460
A_23_P134109	EPB41L2 || Erythrocyte membrane protein band 4.1-like 2 || Hs.486470 || 1169701	1.000000	0.116447	-0.116447	0.033590		0.498737	0.779828	1.768418		0.128056	0.036566	0.326365	0.034484		0.074615	0.160384	0.983645	0.612460
A_23_P153185	SERPINB2 || Serine (or cysteine) proteinase inhibitor, clade B (ovalbumin), member 2 || Hs.514913 || 1169729	1.000000	-0.268553	0.268553	0.098590	1.278277	3.193737	4.354828	5.313418		0.183056	-0.208434	0.641365	0.839484	0.747411	4.319615	4.945384	4.438645	3.167460
A_23_P92261	ECE2 || Endothelin converting enzyme 2 || Hs.146161 || 1169881	1.000000	-0.008553	0.008553	-0.351410	0.328277	0.343737	0.924828	1.453418		0.413056	0.251566	0.341365	0.249484	0.057411	0.939615	1.245384	1.278645	1.087460
A_23_P94552	TMEM2 || Transmembrane protein 2 || Hs.494146 || 1170508	1.000000	-0.033553	0.033553	0.273590	0.383277	0.598737	0.819828	1.428418		0.488056	0.606566	0.806365	0.734484	0.392411	1.924615	1.410384	1.093645	0.812460
A_23_P356616	ABTB2 || Ankyrin repeat and BTB (POZ) domain containing 2 || Hs.23361 || 1170801	1.000000	-0.048553	0.048553	0.798590	1.098277	1.143737	1.284828	1.193418		0.183056	0.051566	0.161365	0.239484	1.147411	0.359615	0.435384	0.338645	0.127460
A_23_P254512	EFNA1 || Ephrin-A1 || Hs.516664 || 1171679	1.000000	-0.118553	0.118553	-0.251410	1.048277	0.403737	0.884828	1.823418		0.803056	0.711566	0.881365	0.879484	1.927411	1.989615	2.245384	2.198645	2.187460
A_24_P170667	ARID5B || AT rich interactive domain 5B (MRF1-like) || Hs.546755 || 1172531	1.000000	0.021447	-0.021447	0.278590	0.648277	1.103737	1.514828	2.573418		-0.096944	0.131566	0.401365	0.519484	0.537411	1.649615	1.585384	1.738645	1.567460
A_23_P32404	ISG20 || Interferon stimulated gene 20kDa || Hs.459265 || 1172754	1.000000	0.011447	-0.011447	-0.371410	-0.731723	-0.776263	-0.275172	0.453418		1.113056	0.821566	0.961365	0.869484	1.017411	1.149615	1.365384	0.908645	0.777460
A_23_P163440	RKHD3 || Ring finger and KH domain containing 3 || Hs.104744 || 1172824	1.000000	0.001447	-0.001447	0.578590	0.198277	0.823737	1.374828	2.113418		0.953056	0.631566	0.941365	0.359484	1.097411	0.859615	0.905384	1.018645	1.267460
A_24_P380734	SDC2 || Syndecan 2 (heparan sulfate proteoglycan 1, cell surface-associated, fibroglycan) || Hs.1501 || 1172920	1.000000	-0.118553	0.118553	0.018590	0.828277	1.523737	2.014828	2.493418		-0.066944	-0.218434	-0.018635	-0.080516	-0.352589	-0.100385	0.375384	0.258645	0.357460
A_24_P89887	C9orf3 || Chromosome 9 open reading frame 3 || Hs.434253 || 1172961	1.000000	-0.043553	0.043553	0.103590	0.503277	0.578737	1.379828	2.658418		0.318056	0.246566	0.276365	0.144484	0.462411	0.084615	0.110384	0.613645	0.742460
A_24_P940166	PAPSS2 || 3'-phosphoadenosine 5'-phosphosulfate synthase 2 || Hs.524491 || 1173442	1.000000	-0.043553	0.043553	0.033590	0.233277	0.588737	0.609828	0.978418		0.748056	0.716566	0.966365	0.874484	0.752411	1.494615	0.270384	-0.136355	-0.707540
A_23_P371824	TUFT1 || Tuftelin 1 || Hs.489922 || 1173472	1.000000	-0.063553	0.063553	0.053590	0.953277	1.248737	1.489828	1.718418		-0.491944	-0.653434	-0.643635	-0.225516	0.072411	0.734615	1.500384	1.373645	1.012460
A_24_P290354	ZA20D2 || Zinc finger, A20 domain containing 2 || Hs.406096 || 1173527	1.000000	-0.013553	0.013553	0.023590	0.523277	0.228737	0.489828	1.038418		0.018056	-0.063434	-0.163635	0.154484	0.302411	1.094615	0.720384	0.393645	0.462460
A_23_P65651	|| || || 1173602	1.000000	-0.158553	0.158553	-0.421410	0.468277	0.373737	0.724828	1.283418		0.623056	0.141566	0.191365	0.019484	0.427411	0.379615	1.195384	0.778645	0.597460
A_23_P54929	LOC57149 || Hypothetical protein A-211C6.1 || Hs.185489 || 1173604	1.000000	-0.178553	0.178553	0.088590	0.398277	0.983737	1.394828	2.173418		0.223056	0.181566	0.391365	0.299484		0.369615	0.055384	1.198645	0.967460
A_23_P119992	VRK2 || Vaccinia related kinase 2 || Hs.468623 || 1173635	1.000000	0.001447	-0.001447	-0.041410	0.188277	1.293737	1.754828	2.153418		0.223056	0.141566	0.481365	0.189484	-0.262589	1.389615	1.395384	1.388645	1.017460
A_23_P54116	DAAM1 || Dishevelled associated activator of morphogenesis 1 || Hs.19156 || 1173695	1.000000	-0.033553	0.033553	0.403590	0.003277	0.758737	1.359828	2.168418		-0.061944	0.156566	0.266365	0.334484	-0.357589	0.894615	1.150384	1.503645	1.102460
A_32_P150030	PPM1D || Protein phosphatase 1D magnesium-dependent, delta isoform || Hs.286073 || 1173843	1.000000	-0.018553	0.018553	-0.081410	0.248277	0.503737	0.754828	1.183418		0.433056	0.401566	0.491365	-0.040516	0.497411	0.589615	0.005384	1.098645	0.827460
A_23_P135061	CORO2A || Coronin, actin binding protein, 2A || Hs.113094 || 1174016	1.000000	0.101447	-0.101447	-0.011410	1.118277	0.693737	0.644828	0.133418		0.383056	0.411566	0.701365	0.269484	0.207411	0.449615	0.605384	0.508645	0.937460
A_23_P255263	|| || || 1174144	1.000000	-0.053553	0.053553	-0.046410	0.633277	0.478737	0.489828	1.148418		0.978056	0.846566	0.996365	0.764484	0.832411	1.504615	1.080384	1.143645	0.432460
A_23_P64173	COPl || CARD only protein || Hs.348365 || 1174279	1.000000	0.021447	-0.021447	-0.091410	0.718277	1.253737	1.504828	1.663418		0.703056	0.681566	0.891365	0.729484	0.517411	1.239615	1.425384	0.668645	0.717460
A_24_P925361	MBNL1 || Muscleblind-like (Drosophila) || Hs.478000 || 1174405	1.000000	0.011447	-0.011447	0.748590	-0.291723	0.073737	-0.065172	0.583418		0.193056	0.191566	0.391365	1.059484	0.807411	1.359615	0.985384	0.988645	0.547460
A_23_P145584	UBE2H || Ubiquitin-conjugating enzyme E2H (UBC8 homolog, yeast) || Hs.344165 || 1174740	1.000000	-0.078553	0.078553	0.058590	0.408277	0.673737	0.944828	1.173418		0.163056	-0.078434	0.051365	-0.180516	0.017411	0.479615	0.415384	0.408645	0.237460
A_23_P395438	HTRA3 || HtrA serine peptidase 3 || Hs.479119 || 1174863	1.000000	-0.058553	0.058553	-0.221410	0.978277	2.963737	4.424828	5.023418		0.423056	0.011566	0.231365	-0.020516	0.137411	0.799615	0.755384	0.578645	0.897460
A_24_P30194	IFIT5 || Interferon-induced protein with tetratricopeptide repeats 5 || Hs.252839 || 1175311	1.000000	0.026447	-0.026447	-0.006410	-0.176723	0.388737	0.739828	0.998418		1.408056	1.486566	1.636365	1.214484	0.782411	0.654615	-0.209616	0.593645	0.082460
A_23_P39898	CALCRL || Calcitonin receptor-like || Hs.470882 || 1175761	1.000000	-0.023553	0.023553	0.303590	0.583277	0.958737	0.889828	1.938418		0.728056	0.766566	1.016365	0.654484	0.092411	2.334615	0.760384	1.293645	0.732460
A_24_P54863	FLJ39370 || Hypothetical protein FLJ39370 || Hs.23439 || 1175825	1.000000	-0.048553	0.048553	-0.161410	-0.141723	0.023737	0.504828	1.063418		0.163056	-0.388434	0.031365	-0.140516	-0.292589	0.839615	1.395384	1.048645	1.207460
A_23_P166640	ARL6IP5 || ADP-ribosylation-like factor 6 interacting protein 5 || Hs.518060 || 1175950	1.000000	0.046447	-0.046447	-0.096410	0.343277	1.088737	1.569828	2.108418		0.328056	0.276566	0.476365	0.324484	0.102411	1.334615	1.210384	0.823645	0.572460
A_23_P207999	PMAIP1 || Phorbol-12-myristate-13-acetate-induced protein 1 || Hs.96 || 1176474	1.000000	0.031447	-0.031447	-0.141410	0.278277	-0.056263	0.184828	0.663418		1.293056	1.061566	0.991365	1.389484	1.607411	2.339615	2.535384	1.878645	1.717460
A_23_P207537	DUSP14 || Dual specificity phosphatase 14 || Hs.91448 || 1176561	1.000000	-0.033553	0.033553	-0.096410	0.773277	0.878737	1.229828	1.688418		0.968056	0.716566	0.876365	0.844484	1.002411	1.364615	1.540384	1.353645	1.092460
A_32_P47107	|| Full-length cDNA clone CS0DI026YO05 of Placenta Cot 25-normalized of Homo sapiens (human) || Hs.297876 || 1176760	1.000000	-0.118553	0.118553	0.018590	0.558277	0.003737	0.074828	0.253418		-0.026944	0.021566	0.011365	0.089484	0.127411	0.969615	1.455384	1.678645	1.767460
A_23_P62159	CXorf17 || Chromosome X open reading frame 17 || Hs.272803 || 1177078	1.000000	-0.058553	0.058553	-0.081410	0.518277	0.363737	0.244828	0.493418		-0.296944	-0.388434	-0.418635	-0.150516	0.177411	1.649615	1.665384	0.968645	0.537460
A_24_P172481	TRIM22 || Tripartite motif-containing 22 || Hs.501778 || 1177188	1.000000	-0.053553	0.053553	0.033590	0.863277	2.048737	2.159828	2.558418		1.058056	1.076566	1.086365	0.894484	0.992411	1.924615	2.180384	1.993645	1.082460
A_23_P153745	IFI30 || Interferon, gamma-inducible protein 30 || Hs.14623 || 1177197	1.000000	-0.118553	0.118553	0.218590	0.808277	0.613737	0.874828	1.123418		2.033056	1.631566	1.721365	1.339484	1.567411	1.889615	2.085384	1.298645	1.177460
A_23_P169030	TNFRSF10B || Tumor necrosis factor receptor superfamily, member 10b || Hs.521456 || 1177634	1.000000	-0.128553	0.128553	-0.251410	0.738277	0.503737	0.764828	1.533418		0.453056	0.411566	0.401365	0.189484	0.667411	0.959615		0.328645	0.247460
A_24_P124032	RIPK2 || Receptor-interacting serine-threonine kinase 2 || Hs.103755 || 1177885	1.000000	0.061447	-0.061447	0.038590	0.258277	0.623737	0.794828	1.223418		0.373056	0.481566	0.631365	0.399484	0.217411	1.049615	0.545384	0.628645	0.337460
A_24_P120380	MGC14156 || Hypothetical protein MGC14156 || Hs.26136 || 1177944	1.000000	-0.013553	0.013553	0.083590	0.233277	1.148737	1.419828	1.938418		0.228056	0.136566	0.546365	0.154484	-0.227589	0.594615	0.500384	0.793645	0.352460
A_23_P110504	CRR9 || Cisplatin resistance related protein CRR9p || Hs.444673 || 1178079	1.000000	-0.158553	0.158553	-0.341410	0.278277	0.253737	1.374828	2.733418		0.253056	-0.078434	-0.008635	-0.090516	0.117411	2.109615	3.165384	2.378645	1.997460
A_23_P16523	GDF15 || Growth differentiation factor 15 || Hs.515258 || 1178100	1.000000	-0.048553	0.048553	-0.101410	1.438277	1.523737	1.574828	1.713418		1.553056	1.241566	1.321365	0.989484	1.657411	0.549615	0.285384	-0.111355	-0.232540
A_23_P217866	IFI16 || Interferon, gamma-inducible protein 16 || Hs.380250 || 1178616	1.000000	0.026447	-0.026447	-0.076410	0.533277	0.458737	0.999828	1.388418		0.788056	0.866566	0.846365	0.734484	0.412411	1.864615	1.720384	1.083645	0.472460
A_24_P506977	LOC285958 || Hypothetical protein LOC285958 || Hs.25892 || 1178625	1.000000	-0.073553	0.073553	-0.156410	0.063277	0.078737	0.479828	0.288418		1.158056	0.906566	1.076365	1.034484	1.022411	0.684615	0.370384	0.053645	0.002460
A_23_P212617	TFRC || Transferrin receptor (p90, CD71) || Hs.529618 || 1179119	1.000000	-0.043553	0.043553	0.553590	0.923277	1.198737	1.389828	1.898418		0.418056	0.276566	0.726365	0.434484	0.722411	1.204615	0.530384	0.733645	0.602460
A_24_P393958	DNAJB4 || DnaJ (Hsp40) homolog, subfamily B, member 4 || Hs.380282 || 1179171	1.000000	0.001447	-0.001447	0.238590	1.128277	1.443737	1.204828	1.513418		-0.366944	-0.378434	0.011365	-0.250516	-0.622589	1.689615	1.145384	1.358645	0.797460
A_23_P387856	NEDD4L || Neural precursor cell expressed, developmentally down-regulated 4-like || Hs.185677 || 1179310	1.000000	-0.038553	0.038553	1.058590	0.918277	0.293737	0.404828	0.693418		1.003056	0.791566	0.741365	0.879484	1.857411	1.979615	1.385384	0.858645	0.717460
A_23_P162640	GABARAPL1 || GABA(A) receptor-associated protein like 1 || Hs.524250 || 1179599	1.000000	-0.088553	0.088553	0.548590	0.198277	0.363737	0.644828	1.113418		0.773056	0.741566	1.001365	1.299484	1.067411	1.089615	1.035384	1.108645	0.697460
A_23_P101960	ZFP36L2 || Zinc finger protein 36, C3H type-like 2 || Hs.503093 || 1179764	1.000000	0.046447	-0.046447	0.333590	0.613277	0.878737	1.489828	1.448418		0.428056	0.476566	0.386365	0.844484	0.962411	0.554615	0.460384	-0.156355	-0.277540
A_23_P819	G1P2 || Interferon, alpha-inducible protein (clone IFI-15K) || Hs.458485 || 1179857	1.000000	-0.168553	0.168553	-0.241410	0.168277	0.163737	1.844828	2.853418		2.593056	2.431566	2.571365	2.409484	2.537411	2.589615	2.625384	2.588645	2.447460
A_23_P76450	PHLDA1 || Pleckstrin homology-like domain, family A, member 1 || Hs.549112 || 1179892	1.000000	-0.068553	0.068553	0.298590	0.708277	0.863737	1.064828	1.393418		0.683056	0.241566	0.511365	0.579484	0.947411	1.919615	2.005384	1.078645	0.917460
A_23_P363316	HOXB5 || Homeo box B5 || Hs.149548 || 1180044	1.000000	0.111447	-0.111447	-0.151410	0.228277	-0.096263	0.154828	0.133418		-0.146944	0.051566	0.091365	-0.000516	-0.332589	1.989615	1.465384	0.828645	0.567460
A_23_P6688	FLJ10375 || Hypothetical protein FLJ10375 || Hs.457131 || 1180341	1.000000	-0.103553	0.103553	0.003590	0.263277	0.238737	0.389828	0.618418		0.348056	-0.063434	0.396365	0.064484	-0.187589	1.744615	2.660384	2.663645	2.352460
A_23_P319617	CHST7 || Carbohydrate (N-acetylglucosamine 6-O) sulfotransferase 7 || Hs.138155 || 1180460	1.000000	-0.323553	0.323553	-0.526410	1.423277	0.828737	1.579828	2.688418		0.288056	-0.133434	-0.133635	-0.005516	0.192411	0.464615	2.080384	1.213645	0.962460
A_23_P136493	NRG1 || Neuregulin 1 || Hs.453951 || 1180476	1.000000	-0.158553	0.158553	-0.251410		1.763737	2.764828	2.983418		0.303056		0.271365	0.309484		0.489615	1.245384	1.928645	1.447460
A_23_P56553	FLJ13984 || Hypothetical protein FLJ13984 || Hs.135146 || 1180715	1.000000	0.051447	-0.051447	-0.131410	0.198277	0.793737	0.934828	1.433418		0.273056	0.251566	0.561365	0.289484	-0.352589	0.499615	0.355384	0.838645	0.177460
A_23_P27279	NEDD4L || Neural precursor cell expressed, developmentally down-regulated 4-like || Hs.185677 || 1180949	1.000000	0.026447	-0.026447	0.833590	0.753277	0.248737	0.329828	0.758418		0.928056	0.626566	0.576365	0.704484	1.722411	1.974615	1.240384	0.843645	0.752460
A_23_P126825	SLC16A1 || Solute carrier family 16 (monocarboxylic acid transporters), member 1 || Hs.75231 || 1181119	1.000000	0.021447	-0.021447	0.078590	0.148277	0.873737	0.904828	1.103418		0.433056	0.531566	0.471365	0.579484	-0.122589	1.229615	1.305384	1.448645	1.137460
A_23_P75741	UBE2L6 || Ubiquitin-conjugating enzyme E2L 6 || Hs.425777 || 1181661	1.000000	-0.258553	0.258553	0.008590	0.198277	-0.666263	0.024828	0.613418		1.313056	1.061566	1.261365	0.889484	1.027411	1.069615	1.395384	0.788645	0.507460
A_23_P37535	RAB8B || RAB8B, member RAS oncogene family || Hs.389733 || 1181739	1.000000	-0.028553	0.028553	-0.041410	0.668277	1.103737	1.184828	1.693418		0.073056	0.011566	0.321365	-0.050516	-0.192589	0.939615	0.815384	1.338645	0.977460
A_23_P91221	PKIG || Protein kinase (cAMP-dependent, catalytic) inhibitor gamma || Hs.472831 || 1181893	1.000000	-0.073553	0.073553	-0.106410	0.393277	0.598737	0.869828	1.408418		0.578056	0.496566	0.796365	0.524484	0.582411	1.034615	0.720384	0.003645	-0.227540
A_24_P374382	TOP1P2 || Topoisomerase (DNA) I pseudogene 2 || Hs.381281 || 1182152	1.000000	0.061447	-0.061447	-0.061410		0.353737	0.544828	1.013418		0.413056	0.391566	0.401365	0.229484	-0.012589	0.609615	0.395384	0.998645	0.297460
A_23_P20864	ANGPTL2 || Angiopoietin-like 2 || Hs.521731 || 1182355	1.000000	-0.193553	0.193553	-0.856410	-0.006723	1.058737	2.189828	3.388418		0.268056	0.186566	0.496365	0.054484	-0.127589	0.204615	1.990384	1.323645	1.062460
A_24_P659113	FLJ40432 || Hypothetical protein FLJ40432 || Hs.471234 || 1182562	1.000000	0.006447	-0.006447	0.143590	0.443277	1.418737	1.419828	2.148418		0.398056	0.456566		0.444484			1.110384	2.023645	1.702460
A_23_P19712	GMNN || Geminin, DNA replication inhibitor || Hs.234896 || 1182920	1.000000	-0.073553	0.073553	-0.086410	0.423277	1.088737	1.609828	2.408418		-0.101944	-0.253434	-0.163635	-0.255516	-0.457589	0.824615	1.380384	0.843645	0.542460
A_23_P203498	TRIM22 || Tripartite motif-containing 22 || Hs.501778 || 1183105	1.000000	-0.028553	0.028553	0.048590	1.058277	1.993737	2.264828	2.683418		1.153056	1.041566	1.121365	0.989484	0.977411	2.049615	2.175384	2.048645	1.107460
A_23_P36825	GPCR5A || G protein-coupled receptor, family C, group 5, member A || Hs.546325 || 1183198	1.000000		0.000000		0.969724	1.675183	2.096275	2.214865		0.474503	0.173013	0.142812	0.130931	0.568857	1.811062	2.346831	2.050091	1.748907
A_23_P20814	DDX58 || DEAD (Asp-Glu-Ala-Asp) box polypeptide 58 || Hs.190622 || 1183208	1.000000	-0.068553	0.068553	-0.121410	0.268277	0.533737	1.064828	1.983418		1.623056	1.471566	1.551365	1.249484	1.207411	0.359615	1.765384	2.498645	2.057460
A_23_P46470	MIG-6 || Gene 33\/Mig-6 (MIG-6) || Hs.11169 || 1183615	1.000000	-0.008553	0.008553	0.108590	0.208277	-0.046263	0.214828	0.723418		1.163056	1.221566	1.461365	1.849484	1.387411	1.349615	0.745384	0.828645	-0.012540
A_23_P142849	ARHE || Rho family GTPase 3 || Hs.6838 || 1184508	1.000000	-0.013553	0.013553	0.483590	0.353277	1.068737	1.399828	1.948418		0.428056	0.436566	0.566365	1.354484	0.792411	1.504615	1.840384	2.173645	1.902460
A_23_P119778	SLC39A10 || Solute carrier family 39 (zinc transporter), member 10 || Hs.413434 || 1184611	1.000000	0.011447	-0.011447	0.058590		0.773737	0.914828	1.753418		0.193056	0.181566	0.401365	0.169484		0.379615	0.265384	1.718645	1.047460
A_23_P200096	SSB1 || SPRY domain-containing SOCS box protein SSB-1 || Hs.8261 || 1184691	1.000000	-0.183553	0.183553	-0.056410	0.363277	0.338737	0.539828	0.938418		0.318056	0.296566	0.576365	-0.035516	0.092411	0.554615	0.160384	1.133645	0.492460
A_23_P252106	RIPK2 || Receptor-interacting serine-threonine kinase 2 || Hs.103755 || 1184701	1.000000	-0.083553	0.083553	0.133590	0.523277	0.688737	1.139828	1.808418		0.348056	0.126566	0.266365	0.314484	0.482411	1.634615	1.890384	1.833645	1.712460
A_23_P60079	ANGPT2 || Angiopoietin 2 || Hs.490892 || 1184952	1.000000	0.061447	-0.061447	-0.121410				1.233418		1.543056	1.331566	1.281365	1.129484	1.457411	2.179615	1.775384	2.308645	1.697460
A_23_P132973	MGC14156 || Hypothetical protein MGC14156 || Hs.26136 || 1185008	1.000000	-0.048553	0.048553	0.028590	0.228277	0.983737	1.464828	2.093418		0.243056	0.131566	0.551365	0.209484	-0.122589	0.549615	0.485384	0.588645	0.207460
A_23_P76488	EMP1 || Epithelial membrane protein 1 || Hs.436298 || 1185387	1.000000	-0.028553	0.028553	0.168590	1.118277	1.313737	1.314828	1.483418		0.853056	0.721566	0.831365	0.869484		2.059615	1.585384	1.138645	0.767460
A_24_P59607	LOC339263 || Hypothetical protein LOC339263 || Hs.514016 || 1185812	1.000000	-0.058553	0.058553	-0.271410	0.428277	0.183737	0.254828	0.623418		-0.126944	-0.158434	0.051365	-0.230516	-0.262589	0.979615	0.825384	1.068645	0.937460
A_23_P342275	ADAMTS1 || A disintegrin-like and metalloprotease (reprolysin type) with thrombospondin type 1 motif, 1 || Hs.534115 || 1185833	1.000000	-0.018553	0.018553	-0.041410	0.738277	0.293737	0.434828	1.003418		1.193056	1.011566	1.131365	1.139484	1.477411	1.999615	1.785384	1.438645	1.047460
A_23_P153197	|| || || 1186308	1.000000	0.001447	-0.001447	0.408590	0.578277	0.873737	1.144828	1.613418		0.613056	0.981566	1.021365	1.259484	1.047411	2.729615	1.915384	2.308645	2.027460
A_23_P29769	WWTR1 || WW domain containing transcription regulator 1 || Hs.477921 || 1186414	1.000000	-0.043553	0.043553	0.073590	1.173277	0.608737	0.539828	1.098418		0.258056	-0.333434	-0.023635	0.174484	0.282411	1.954615	2.180384	1.933645	1.472460
A_24_P355944	EFNB2 || Ephrin-B2 || Hs.149239 || 1186579	1.000000	0.011447	-0.011447	0.798590	0.908277	0.883737	1.644828	2.423418		-0.326944	-0.248434	0.021365	0.509484	0.747411	2.559615	2.055384	2.058645	1.507460
A_23_P149998	MAWBP || MAWD binding protein || Hs.198158 || 1186711	1.000000	-0.043553	0.043553	-0.106410	0.233277	0.498737	0.869828	1.698418		-0.221944	-0.313434	0.066365	-0.165516		-0.575385	0.550384	1.103645	0.642460
A_23_P38346	LGP2 || Likely ortholog of mouse D11lgp2 || Hs.55918 || 1186799	1.000000	-0.038553	0.038553	-0.081410	-0.011723	-0.186263	0.704828	1.123418		1.213056	0.991566	1.041365	0.959484	1.137411	0.709615	0.975384	0.858645	0.597460
A_23_P2366	NUDT4 || Nudix (nucleoside diphosphate linked moiety X)-type motif 4 || Hs.506325 || 1186929	1.000000	-0.028553	0.028553	-0.071410	0.128277	0.473737	0.754828	1.283418		0.143056	0.141566	0.021365	0.039484	-0.162589	1.019615	1.085384	0.938645	0.577460
A_23_P122443	HIST1H1C || Histone 1, H1c || Hs.7644 || 1187049	1.000000	-0.063553	0.063553	0.133590	0.723277	0.478737	0.839828	1.388418		0.078056	-0.123434	0.266365	0.104484	0.072411	-0.025385	0.570384	0.993645	0.842460
A_23_P63896	|| || || 1187510	1.000000	0.076447	-0.076447	0.023590	1.153277	1.528737	1.749828	2.458418		1.318056	1.226566	1.266365	1.004484	0.782411	1.694615	1.230384	1.763645	1.492460
A_23_P390504	FOXC1 || Forkhead box C1 || Hs.348883 || 1187645	1.000000	-0.113553	0.113553	0.223590	0.853277	1.078737	1.289828	1.578418		0.598056	0.346566	0.746365	0.394484	0.882411	1.404615	1.880384	1.513645	1.362460
A_23_P137016	SAT || Spermidine/spermine N1-acetyltransferase || Hs.28491 || 1188327	1.000000	-0.053553	0.053553	0.353590	0.923277	0.578737	0.379828	0.948418		0.438056	0.536566	0.586365	0.664484	0.792411	1.804615	2.050384	1.803645	1.302460
A_23_P8754	AASS || Aminoadipate-semialdehyde synthase || Hs.528295 || 1188499	1.000000	0.056447	-0.056447	-0.336410		0.628737	1.079828	1.688418			0.146566	0.116365	-0.075516		0.864615	0.880384	0.863645	0.392460
A_24_P914479	SNX5 || Sorting nexin 5 || Hs.316890 || 1188597	1.000000	0.061447	-0.061447	0.418590	0.278277	0.333737	0.234828	0.743418		0.213056	0.121566	0.101365	0.769484	0.247411	2.009615	2.985384	3.688645	3.957460
A_24_P69095	ENC1 || Ectodermal-neural cortex (with BTB-like domain) || Hs.104925 || 1188659	1.000000	-0.093553	0.093553	0.153590	-0.226723	0.478737	1.779828	2.298418		0.368056	0.246566	0.926365	0.614484	-0.387589	1.434615	1.260384	1.543645	0.682460
A_23_P134176	SOD2 || Superoxide dismutase 2, mitochondrial || Hs.487046 || 1188680	1.000000	-0.108553	0.108553	-0.161410	0.048277	-0.336263	-0.535172	-0.456582		1.023056	0.611566	0.721365	0.679484	1.117411	1.449615	1.165384	1.058645	0.807460
A_23_P210763	JAG1 || Jagged 1 (Alagille syndrome) || Hs.224012 || 1189104	1.000000	-0.003553	0.003553	0.463590	0.923277	1.318737	1.809828	2.128418		0.438056	0.506566	0.576365	0.554484	0.892411	1.414615	0.650384	0.863645	0.342460
A_23_P9779	IRX5 || Iroquois homeobox protein 5 || Hs.435730 || 1189132	1.000000	0.046447	-0.046447	2.023590	0.883277	0.978737	0.719828	0.808418		0.368056	1.086566	2.416365	1.264484	1.582411	1.414615	2.220384	2.863645	2.582460
A_24_P136641	TOPORS || Topoisomerase I binding, arginine/serine-rich || Hs.535961 || 1189151	1.000000	0.021447	-0.021447	0.168590	0.178277	0.633737	0.944828	1.303418			0.121566	0.301365	0.329484		0.109615	0.615384	0.308645	0.247460
A_32_P99097	TNPO1 || Transportin 1 || Hs.482497 || 1189347	1.000000	-0.128553	0.128553	0.648590	0.178277	0.563737	0.794828	0.633418		0.713056	0.611566	1.321365	1.029484	0.227411	0.279615	-0.484616	-0.351355	-0.742540
A_32_P71858	|| CDNA FLJ25126 fis, clone CBR06538 || Hs.444290 || 1189352	1.000000	-0.173553	0.173553	0.303590		0.638737	0.689828	0.508418		0.498056	1.046566	1.266365	0.534484		0.484615	0.650384	0.203645
A_32_P100430	|| Transcribed locus || Hs.549682 || 1189483	1.000000	-0.068553	0.068553	-0.061410	0.148277	0.293737	0.924828	2.003418		0.253056	-0.078434	0.081365	0.099484	0.307411	0.469615	0.565384	0.818645	1.347460
A_23_P122216	LOX || Lysyl oxidase || Hs.102267 || 1189493	1.000000	-0.098553	0.098553	-0.031410	1.458277	1.303737	1.824828	2.503418		0.243056	-0.128434	-0.088635	-0.140516	0.467411	0.939615	2.445384	2.178645	2.167460
A_23_P355244	SAMD9 || Sterile alpha motif domain containing 9 || Hs.65641 || 1189624	1.000000	-0.033553	0.033553	0.073590	0.513277	0.838737	1.089828	0.908418		1.048056	1.166566	1.126365	1.054484	0.952411	0.644615	0.230384	0.133645	-0.527540
A_23_P253982	HOXA4 || Homeo box A4 || Hs.77637 || 1190194	1.000000	-0.078553	0.078553	0.078590	0.448277	1.033737	1.354828	1.103418		-0.086944	0.001566	0.231365	0.019484	-0.422589	0.859615	1.005384	0.528645	0.077460
A_23_P304716	HES2 || Hairy and enhancer of split 2 (Drosophila) || Hs.118727 || 1190227	1.000000	-0.018553	0.018553	-0.401410	0.798277	1.043737	1.164828	1.573418		0.723056	0.451566	0.671365	0.319484	0.037411	0.439615	1.185384	0.518645	0.117460
A_23_P170733	ANTXR2 || Anthrax toxin receptor 2 || Hs.162963 || 1190420	1.000000	0.001447	-0.001447	-0.261410	-0.061723	-0.156263	0.694828	1.913418		0.013056	-0.218434	-0.188635	-0.080516	-0.072589	0.729615	1.335384	0.968645	0.927460
A_23_P431591	|| Similar to annexin II receptor || Hs.529385 || 1190590	1.000000	0.096447	-0.096447	-0.066410	0.583277	0.318737	0.709828	1.028418		-0.191944	-0.113434	0.116365	-0.155516	-0.547589	2.694615	3.110384	2.913645	2.362460
A_23_P70060	|| || || 1190618	1.000000	-0.038553	0.038553	-0.161410	0.718277	1.353737	1.544828	2.063418		0.113056	-0.108434	0.191365	-0.080516	-0.132589	0.389615	0.585384	0.618645	0.077460
A_24_P344087	REC8L1 || REC8-like 1 (yeast) || Hs.419259 || 1191056	1.000000	-0.573553	0.573553	-0.346410		-0.171263	0.159828	0.558418		1.058056	0.386566	0.526365	0.284484	0.202411	0.594615	0.940384	0.823645	0.372460
A_23_P85693	GBP2 || Guanylate binding protein 2, interferon-inducible || Hs.386567 || 1191152	1.000000	-0.053553	0.053553	-0.246410	-0.376723	-0.721263	0.129828	2.118418		0.798056	0.256566	0.326365	0.214484	0.382411	0.934615	2.000384	1.443645	1.202460
A_23_P309381	|| || || 1191191	1.000000	-0.173553	0.173553	-0.016410	1.083277	0.468737	0.759828	1.178418		0.498056	-0.173434	-0.103635	0.014484	1.602411	1.404615	1.390384	1.363645	1.752460
A_24_P274270	STAT1 || Signal transducer and activator of transcription 1, 91kDa || Hs.470943 || 1191304	1.000000	-0.043553	0.043553	-0.286410	0.343277	0.268737	0.979828	1.528418		1.408056	0.946566	1.186365	0.934484	1.102411	0.434615	0.960384	0.963645	0.032460
A_23_P150018	DUSP5 || Dual specificity phosphatase 5 || Hs.2128 || 1191315	1.000000	-0.028553	0.028553	0.548590	0.918277	1.043737	0.844828	0.533418		2.013056	1.821566	1.881365	2.099484	2.387411	1.569615	0.065384	0.228645	-0.212540
A_23_P138465	NOLC1 || Nucleolar and coiled-body phosphoprotein 1 || Hs.523238 || 1191339	1.000000	-0.123553	0.123553	-0.566410	0.023277	-0.361263	-0.330172	-0.121582		0.658056	0.496566	0.306365	0.254484	0.102411	0.944615	1.340384	0.803645	0.362460
A_24_P206776	CRYAB || Crystallin, alpha B || Hs.408767 || 1191646	1.000000	-0.143553	0.143553	0.523590	2.983277	2.658737	2.369828	2.528418		-0.261944	-0.063434	-0.373635	-0.215516	0.132411	1.364615	1.350384	1.193645	0.972460
A_23_P428184	HIST1H2AD || Histone 1, H2ad || Hs.534319 || 1191657	1.000000	-0.083553	0.083553	0.053590	1.123277	0.088737	0.259828	0.888418		0.178056	-0.253434	-0.143635	0.024484	1.192411	0.994615	0.870384	0.813645	1.002460
A_23_P427217	JMJD1C || Jumonji domain containing 1C || Hs.413416 || 1192534	1.000000	-0.003553	0.003553	-0.246410		0.308737	0.209828	0.478418		0.168056	-0.003434	0.406365	0.284484		1.644615	0.170384	1.573645	0.862460
A_23_P103951	|| || || 1192710	1.000000	0.046447	-0.046447	0.273590	0.473277	0.778737	0.949828	1.088418		1.218056	0.996566	1.286365	1.494484	1.342411	1.644615	0.750384	0.703645	0.312460
A_24_P305938	RAB9P1 || RAB9, member RAS oncogene family, pseudogene 1 || Hs.158296 || 1192722	1.000000	-0.163553	0.163553	0.193590	1.453277	0.858737	1.149828	1.488418		0.638056	0.526566	0.946365	0.834484		0.584615	1.530384	0.263645	-0.037540
A_24_P411749	GPR126 || G protein-coupled receptor 126 || Hs.318894 || 1193051	1.000000	0.011447	-0.011447	0.218590	1.338277	2.773737	3.084828	3.653418		0.613056	0.601566	0.811365	0.579484	0.357411	1.739615	1.495384	1.308645	0.587460
A_23_P31810	|| || || 1193075	1.000000	-0.053553	0.053553	0.013590	1.103277	1.158737	1.569828	2.098418		0.608056	0.316566	0.276365	0.444484	1.362411	3.064615	4.260384	3.593645	3.222460
A_23_P93772	HOXA5 || Homeo box A5 || Hs.37034 || 1193419	1.000000	-0.328553	0.328553	-0.501410	0.438277	0.323737	0.534828	0.803418		0.083056	0.211566	0.291365	0.219484	0.217411	2.139615	2.815384	1.548645	1.467460
A_32_P165713	CIP29 || Cytokine induced protein 29 kDa || Hs.505676 || 1193596	1.000000	0.016447	-0.016447	0.743590	-0.026723	0.628737	1.069828	0.718418		0.258056	0.336566	1.226365	0.804484	0.022411	0.304615	-0.409616	0.113645	0.232460
A_32_P213002	UNC84B || Unc-84 homolog B (C. elegans) || Hs.517622 || 1194020	1.000000	-0.093553	0.093553	0.043590	-0.016723	-0.101263	0.169828	0.498418		0.358056	0.296566	0.446365	0.504484	0.692411	1.194615	1.150384	0.783645	0.372460
A_32_P222571	|| || || 1194168	1.000000	-0.098553	0.098553	-0.261410	0.518277	-0.056263	0.024828	0.443418		0.003056	-0.188434	-0.018635	-0.010516	0.057411	0.519615	1.125384	1.388645	1.347460
A_23_P69908	GLRX || Glutaredoxin (thioltransferase) || Hs.28988 || 1194505	1.000000	-0.023553	0.023553	-0.276410	0.943277	1.048737	1.299828	1.588418		0.348056	0.306566	0.426365	0.494484	0.332411	1.394615	1.560384	1.283645	0.842460
A_23_P139704	DUSP6 || Dual specificity phosphatase 6 || Hs.298654 || 1194516	1.000000	0.126447	-0.126447	0.183590	1.573277	1.558737	1.789828	2.188418		-0.151944	-0.163434	-0.313635	0.954484	0.182411	2.644615	2.250384	1.573645	1.262460
A_23_P127948	ADM || Adrenomedullin || Hs.441047 || 1194532	1.000000	-0.048553	0.048553	0.558590	1.048277	1.133737	1.494828	2.243418		0.533056	0.491566	0.541365	1.249484	1.087411	2.219615	1.855384	1.498645	0.947460
A_23_P420196	SOCS1 || Suppressor of cytokine signaling 1 || Hs.50640 || 1194694	1.000000		0.000000	0.120037	0.639724	0.975183	1.456275	1.654865		0.584503	0.163013	0.322812	0.530931	0.588857	0.271062	1.016831	1.030091	0.598907
A_23_P116614	ME3 || Malic enzyme 3, NADP(+)-dependent, mitochondrial || Hs.199743 || 1194773	1.000000	-0.043553	0.043553	-0.286410	0.333277	0.488737	1.019828	1.608418		0.178056	-0.213434	-0.023635	-0.195516	-0.017589	0.234615	0.810384	0.213645	-0.097540
A_23_P128215	SOCS2 || Suppressor of cytokine signaling 2 || Hs.485572 || 1194912	1.000000	-0.103553	0.103553	0.743590	0.223277	0.368737	0.369828	1.278418		0.378056	0.496566	1.016365	0.764484	0.532411	0.774615	0.190384	0.243645	0.132460
A_23_P345692	IL17D || Interleukin 17D || Hs.507445 || 1195124	1.000000	0.051447	-0.051447	0.018590	0.448277	1.643737	1.984828	2.613418		0.313056	0.061566	0.211365	0.029484	-0.022589	0.349615	0.885384	1.128645	1.037460
A_23_P360777	|| || || 1195195	1.000000	0.036447	-0.036447	-1.346410	1.293277	1.808737	2.119828	2.528418		-0.231944	-0.503434	-0.683635	-0.555516	-0.207589	0.854615	2.220384	1.853645	1.312460
A_24_P936767	|| LOC440448 || Hs.528952 || 1195306	1.000000	-0.198553	0.198553	-0.501410	-0.111723	-0.096263	0.344828	0.943418		1.013056	0.271566	0.691365	0.229484	0.327411	0.259615	0.555384	0.198645	-0.212540
A_32_P188953	C21orf34 || Chromosome 21 open reading frame 34 || Hs.473394 || 1195346	1.000000	0.026447	-0.026447	0.073590	0.853277	1.728737	2.229828	2.978418		-0.041944	-0.053434	0.096365	-0.105516	-0.307589	0.314615	1.100384	1.383645	1.492460
A_23_P69383	PARP9 || Poly (ADP-ribose) polymerase family, member 9 || Hs.518200 || 1195417	1.000000	-0.133553	0.133553	-0.606410		0.548737	1.149828	1.518418		1.588056	1.406566	1.706365	1.374484	1.172411	1.304615	0.040384	0.713645	-0.067540
A_32_P104000	MGC48972 || Hypothetical protein MGC48972 || Hs.101007 || 1195657	1.000000	-0.018553	0.018553	0.268590	1.218277	0.963737	1.444828	1.793418		0.423056	0.311566	0.251365	0.289484	1.357411	1.039615	1.065384	0.528645	0.377460
A_23_P127584	NNMT || Nicotinamide N-methyltransferase || Hs.503911 || 1195679	1.000000	-0.093553	0.093553	-0.106410	0.943277	0.848737	0.879828	1.208418		0.888056	0.656566	0.666365	0.804484	0.782411	1.434615	1.100384	-0.026355	-0.297540
A_24_P227450	ACAD10 || Acyl-Coenzyme A dehydrogenase family, member 10 || Hs.331141 || 1195753	1.000000	-0.103553	0.103553	-0.576410	0.833277	0.648737	1.339828	2.678418		-0.071944	-0.253434	-0.233635	-0.275516	0.192411	2.184615	2.240384	2.943645	3.172460
A_23_P418015	MAPRE2 || Microtubule-associated protein, RP/EB family, member 2 || Hs.532824 || 1195792	1.000000	0.021447	-0.021447	-0.291410	0.008277	0.313737	1.124828	1.713418		0.313056	0.001566	0.171365	0.039484	0.047411	-0.060385	0.225384	0.608645	0.277460
A_24_P625382	CSDA || Cold shock domain protein A || Hs.221889 || 1195822	1.000000	0.001447	-0.001447	-0.171410	0.418277	0.493737	0.934828	1.173418		0.593056	0.421566	0.451365	0.499484	0.507411	0.899615	1.035384	0.468645	0.047460
A_24_P639629	|| Homo sapiens, clone IMAGE:5261213, mRNA || Hs.371609 || 1195912	1.000000	-0.058553	0.058553	0.098590	0.098277	0.923737	1.094828	1.683418		0.163056	0.271566	0.511365	0.389484	-0.092589	-0.510385
A_23_P69109	PLSCR1 || Phospholipid scramblase 1 || Hs.130759 || 1195927	1.000000	-0.008553	0.008553	0.208590	-0.241723	0.333737	1.144828	1.883418		1.313056	1.251566	1.641365	1.179484	0.557411	1.599615	0.955384	1.268645	1.027460
